# Supplementary material for: Comprehensive Analysis of Genic Male Sterility-Related Genes in Brassica rapa Using a Newly Developed Br300K Oligomeric Chip
Source: PLoS One. 2013 Sep 11;8(9):e72178. doi: 10.1371/journal.pone.0072178 (PMC3770635; doi:10.1371/journal.pone.0072178)
Supplement: Table S3 — Microarray data expressed as PI values. S1-3 and F1-4 indicate sterile buds 1–3 and fertile buds 1–4, respectively. PI values are expressed as the mean of two independent experiments. (XLSX) [file pone.0072178.s012.xlsx]

## Sheet: hyk_F_S_042610_calls
Table S3. Microarray data expressed as PI values. S1-3 and F1-4 indicate sterile buds 1–3 and fertile buds 1–4, respectively. PI values are expressed as the mean of two independent experiments.
B. rapa SEQ_ID	A. thaliana locus	A_thaliana_homologue_Description	PI value
			S1	S2	S3	F1	F2	F3	F4
Brapa_ESTC000001	AT5G57370	Symbols:|similar to unnamed protein product [Vitis vinifera] (GB:CAO43225.1); contains InterPro domain Protein of unknown function DUF1777 (InterPro:IPR013957)|chr5:23262037-23262696 FORWARD	10034.8	11035	9740.26	11665.1	9750.69	10219.6	9477.15
Brapa_ESTC000002	AT3G60750	Symbols:|transketolase, putative|chr3:22464979-22467799 FORWARD	16459.7	18037.7	22658.8	18331.7	21543.4	21127.3	23793.1
Brapa_ESTC000003	AT2G19180	Symbols:|similar to unknown protein [Arabidopsis thaliana] (TAIR:AT1G78890.1); similar to unknown [Populus trichocarpa] (GB:ABK96198.1)|chr2:8331824-8332657 FORWARD	10158.6	8094.44	9029.62	8447.62	8208.34	6965.02	7330.64
Brapa_ESTC000004	AT1G09815	Symbols: POLD4|POLD4; delta DNA polymerase|chr1:3189462-3190052 FORWARD	2783.82	1998.44	2673.74	3578.41	3090.47	2741.06	2244.51
Brapa_ESTC000005	AT1G52040	Symbols: ATMBP, MBP1|MBP1 (MYROSINASE-BINDING PROTEIN 1)|chr1:19354264-19356247 REVERSE	16735.6	19319.8	22796.5	22251.2	17882	24124.4	23196.9
Brapa_ESTC000006	AT4G16720	Symbols:|60S ribosomal protein L15 (RPL15A)|chr4:9400178-9401337 REVERSE	34724.7	29929.8	25675.8	30983.8	24188.4	28973.8	24497.9
Brapa_ESTC000007	AT2G18370	Symbols:|protease inhibitor/seed storage/lipid transfer protein (LTP) family protein|chr2:7987769-7988557 FORWARD	104.31	1399.71	1935.28	99.245	57.8983	52.5702	42.6633
Brapa_ESTC000008	AT2G22475	Symbols: GEM|GEM|chr2:9548603-9551322 FORWARD	10363.9	8735.78	7819.83	10440.8	11692.5	10292.1	11003.2
Brapa_ESTC000009	AT1G08920	Symbols:|sugar transporter, putative|chr1:2867449-2870363 FORWARD	2525.29	7240.09	3858.34	965.64	929.286	889.507	1113.03
Brapa_ESTC000010	AT2G29320	Symbols:|tropinone reductase, putative / tropine dehydrogenase, putative|chr2:12599257-12600454 FORWARD	4221.26	5600.1	5086.69	5308.12	3468.01	4512.58	4192.9
Brapa_ESTC000011	AT2G30740	Symbols:|serine/threonine protein kinase, putative|chr2:13103476-13105362 FORWARD	2732.81	2346.44	2859.81	2757.05	2626.52	2805.82	2936.18
Brapa_ESTC000012	AT1G44960	Symbols:|similar to unknown protein [Arabidopsis thaliana] (TAIR:AT1G03260.1); similar to unnamed protein product [Vitis vinifera] (GB:CAO68725.1); contains InterPro domain SNARE associated Golgi protein (InterPro:IPR015414)|chr1:17002016-17003887 FORWARD	6972.46	5525.65	6028.36	6915.69	7269.48	7144.95	7521.49
Brapa_ESTC000013	AT3G18410	Symbols:|NADH-ubiquinone oxidoreductase-related|chr3:6323209-6323767 FORWARD	14114.4	11537.6	15769.3	13874.5	14132.2	12146.1	15357.1
Brapa_ESTC000014	AT4G10100	Symbols: CNX7, SIR5|CNX7/SIR5; catalytic|chr4:6309087-6309377 FORWARD	7700.32	7334.25	7412.66	6015.58	6239.07	4972.07	4915.02
Brapa_ESTC000015	AT3G23810	Symbols: SAHH2|SAHH2 (S-ADENOSYL-L-HOMOCYSTEINE (SAH) HYDROLASE 2); adenosylhomocysteinase|chr3:8588020-8589678 REVERSE	36050.9	32616.8	31786.8	35768.5	33102.3	32359.8	34015.7
Brapa_ESTC000016	AT4G24400	Symbols: SnRK3.13, PKS11, CIPK8|CIPK8 (CBL-INTERACTING PROTEIN KINASE 8); kinase|chr4:12617389-12620491 FORWARD	8387.57	8293.65	8584.41	7521.59	6364.76	7219.42	8085.48
Brapa_ESTC000017	AT3G62420	Symbols: ATBZIP53|ATBZIP53 (BASIC REGION/LEUCINE ZIPPER MOTIF 53); DNA binding / protein heterodimerization/ sequence-specific DNA binding / transcription factor|chr3:23102820-23103260 REVERSE	14551.1	18689.7	19720.3	21656.5	18083	20445.3	19145.5
Brapa_ESTC000018	AT1G20620	Symbols: SEN2, CAT3|CAT3 (CATALASE 3); catalase|chr1:7143132-7145797 FORWARD	11750.8	9273.96	8947.31	7593.21	8809.25	9087.97	11835.8
Brapa_ESTC000019	AT5G18190	Symbols:|protein kinase family protein|chr5:6010217-6013726 REVERSE	1914.5	1958.18	2118.68	2213.54	2648.48	2751.45	2918.46
Brapa_ESTC000020	AT1G69620	Symbols: RPL34|RPL34 (RIBOSOMAL PROTEIN L34); structural constituent of ribosome|chr1:26193563-26194744 FORWARD	35306	26966	31533.4	33141.8	36476.6	33088.7	29217.2
Brapa_ESTC000021	AT1G13130	Symbols:|glycosyl hydrolase family 5 protein / cellulase family protein|chr1:4474724-4477818 FORWARD	3986.81	3590.78	6137.01	3830.25	3330.17	4173.66	5902.36
Brapa_ESTC000022	AT1G11650	Symbols: ATRBP45B|ATRBP45B; RNA binding|chr1:3914895-3917941 FORWARD	8296.79	8347.77	10800	8524.73	9056.9	8135.22	8046.31
Brapa_ESTC000023	AT3G47990	Symbols:|zinc finger (C3HC4-type RING finger) family protein|chr3:17724352-17727036 REVERSE	7985.71	7742.36	6879.4	7482.32	7010.63	5865.74	6916.81
Brapa_ESTC000024	AT1G68560	Symbols: ATXYL1, XYL1|ATXYL1/XYL1 (ALPHA-XYLOSIDASE 1); alpha-N-arabinofuranosidase/ hydrolase, hydrolyzing O-glycosyl compounds / xylan 1,4-beta-xylosidase|chr1:25738098-25741560 REVERSE	9223.29	10919.3	12411.3	14683.1	11531	13364.5	9822.2
Brapa_ESTC000025	AT1G47960	Symbols: ATC/VIF1, C/VIF1|C/VIF1 (CELL WALL / VACUOLAR INHIBITOR OF FRUCTOSIDASE 1); pectinesterase inhibitor|chr1:17685623-17687185 REVERSE	12404.5	18910.5	16227.3	7113.21	5456.43	3495.78	3372.03
Brapa_ESTC000026	AT2G30440	Symbols:|chloroplast thylakoidal processing peptidase|chr2:12980321-12982104 FORWARD	6071.17	6149.82	5533.96	5638.37	5970.7	5059.72	4704.48
Brapa_ESTC000027	AT1G20910	Symbols:|ARID/BRIGHT DNA-binding domain-containing protein|chr1:7277198-7280624 REVERSE	6974.5	6334.05	5531.28	7602.75	7434.57	5786.82	4086.49
Brapa_ESTC000028	AT3G60245	Symbols:|60S ribosomal protein L37a (RPL37aC)|chr3:22279778-22280725 FORWARD	31064.5	32204.2	29265.6	30505.6	30715.7	31663.8	29437.5
Brapa_ESTC000029	AT5G55140	Symbols:|ribosomal protein L30 family protein|chr5:22398596-22399013 FORWARD	1812.58	2731.94	2765.15	2622.14	2748.93	3141.99	2762.66
Brapa_ESTC000030	AT3G04400	Symbols: EMB2171|EMB2171 (EMBRYO DEFECTIVE 2171); structural constituent of ribosome|chr3:1167345-1168314 FORWARD	22516.1	27338.4	25181	30311.8	31929.6	27495.5	25417.5
Brapa_ESTC000031	AT1G09590	Symbols:|60S ribosomal protein L21 (RPL21A)|chr1:3106551-3107608 FORWARD	21209.5	22212.5	19981	28257.5	23215.4	22120.5	21132.2
Brapa_ESTC000032	AT4G16190	Symbols:|cysteine proteinase, putative|chr4:9171527-9172892 FORWARD	12442.1	21660.9	22257.7	14836	16626.9	18541.6	18725.3
Brapa_ESTC000033	AT4G35830	Symbols:|aconitate hydratase, cytoplasmic / citrate hydro-lyase / aconitase (ACO)|chr4:16973011-16977953 REVERSE	14485.4	21693.5	18838.9	18039.8	18261.1	16655	18553.9
Brapa_ESTC000034	AT5G39600	Symbols:|similar to unknown [Populus trichocarpa] (GB:ABK93996.1); similar to unnamed protein product [Vitis vinifera] (GB:CAO61020.1)|chr5:15871416-15871999 REVERSE	688.584	443.86	606.97	723.452	680.673	534.452	535.736
Brapa_ESTC000035	AT5G39950	Symbols: ATH2, ATTRXH2, TRXH2, ATTRX2|ATTRX2 (ARABIDOPSIS THIOREDOXIN H2); thiol-disulfide exchange intermediate|chr5:16008113-16009109 REVERSE	11348.6	19066.6	17774.5	12080.5	11312.4	15033.6	15794.5
Brapa_ESTC000036	AT1G62020	Symbols:|coatomer protein complex, subunit alpha, putative|chr1:22923479-22927393 FORWARD	6625.11	4869.03	7592.11	8411.29	8612.43	9409.62	8799.14
Brapa_ESTC000037	AT2G28900	Symbols: ATOEP16-L, ATOEP16-1, OEP16|OEP16 (OUTER ENVELOPE PROTEIN 16); P-P-bond-hydrolysis-driven protein transmembrane transporter|chr2:12421500-12422536 REVERSE	17329.4	17183	18923.2	19084.2	18025.6	15486.7	20295.3
Brapa_ESTC000038	AT4G39920	Symbols: TFC C, POR|POR (PORCINO); binding|chr4:18515876-18516913 FORWARD	16351.9	13131.6	15226.8	16648.1	15902.5	12667.2	14020.7
Brapa_ESTC000039	AT5G56350	Symbols:|pyruvate kinase, putative|chr5:22837480-22839755 REVERSE	8387.04	9363.06	8050.88	7785.17	6053.73	7519.3	8991.11
Brapa_ESTC000040	AT3G02360	Symbols:|6-phosphogluconate dehydrogenase family protein|chr3:482505-483965 FORWARD	23424.7	25383.1	23812.6	18798.7	22377.4	21411.9	25140.3
Brapa_ESTC000041	AT1G22410	Symbols:|2-dehydro-3-deoxyphosphoheptonate aldolase, putative / 3-deoxy-D-arabino-heptulosonate 7-phosphate synthase, putative / DAHP synthetase, putative|chr1:7912109-7914731 FORWARD	3619.08	4208.15	3554.93	2964.89	4114.85	5946.14	6429.48
Brapa_ESTC000042	AT1G14200	Symbols:|zinc finger (C3HC4-type RING finger) family protein|chr1:4854527-4855066 REVERSE	14508.9	12847.2	13397.6	12966.9	13199.5	15672.7	17092.8
Brapa_ESTC000043	AT4G15210	Symbols: BMY1, BAM5, AT-BETA-AMY, RAM1, ATBETA-AMY|ATBETA-AMY (BETA-AMYLASE); beta-amylase|chr4:8666734-8669357 REVERSE	3068.05	4314.39	10538.4	3022.43	3090.52	6579.32	12814.2
Brapa_ESTC000044	AT3G62870	Symbols:|60S ribosomal protein L7A (RPL7aB)|chr3:23253837-23255248 REVERSE	26850.8	24862.2	21995.3	27661.6	24762.9	27057.6	21125.2
Brapa_ESTC000045	AT3G53430	Symbols:|60S ribosomal protein L12 (RPL12B)|chr3:19820873-19821373 REVERSE	11235.4	10931.5	13296.8	15685.5	12744.7	15987.1	13649.1
Brapa_ESTC000046	AT4G35750	Symbols:|Rho-GTPase-activating protein-related|chr4:16940870-16941679 REVERSE	11978.6	16969.7	13864.5	10320.7	10564.5	9558.72	9313.42
Brapa_ESTC000047	AT2G46540	Symbols:|similar to unknown [Populus trichocarpa] (GB:ABK93335.1)|chr2:19117759-19118753 REVERSE	6625.18	6533.9	7042.66	7523.87	7410.61	7860.77	9062.76
Brapa_ESTC000048	AT2G27710	Symbols:|60S acidic ribosomal protein P2 (RPP2B)|chr2:11824006-11824747 FORWARD	23833.3	23024	25820.6	27066	28397.4	28183.4	24426.8
Brapa_ESTC000049	AT1G27130	Symbols: GST12, ATGSTU13|ATGSTU13 (GLUTATHIONE S-TRANSFERASE 12); glutathione transferase|chr1:9425569-9426584 FORWARD	12482	12447.7	17360.4	13306.7	9757.98	12594.9	15233.8
Brapa_ESTC000050	AT4G11600	Symbols: PHGPX, LSC803, ATGPX6|ATGPX6 (GLUTATHIONE PEROXIDASE 6); glutathione peroxidase|chr4:7010015-7011324 REVERSE	6014.92	7774.64	5750.42	5247.34	4163.72	5079.19	5432.85
Brapa_ESTC000051	AT2G44360	Symbols:|similar to unnamed protein product [Vitis vinifera] (GB:CAO67186.1); contains InterPro domain BRCT; (InterPro:IPR001357)|chr2:18327931-18328660 REVERSE	6218.64	6388.28	6946.13	7520.53	7042.64	6261.58	8344.37
Brapa_ESTC000052	AT2G44350	Symbols: CSY4, ATCS|ATCS (CITRATE SYNTHASE 4); citrate (SI)-synthase|chr2:18323749-18327600 FORWARD	9575.63	8202.13	11102.9	9411.87	9227.89	7988.93	12465.8
Brapa_ESTC000053	AT2G36100	Symbols:|integral membrane family protein|chr2:15166823-15167748 REVERSE	730.747	1332	2125.03	719.559	1349.88	1745.26	1193.28
Brapa_ESTC000054	AT3G12930	Symbols:|similar to unknown [Populus trichocarpa] (GB:ABK94112.1); contains InterPro domain Iojap-related protein (InterPro:IPR004394)|chr3:4128472-4129623 FORWARD	1438.04	950.411	1406.03	1152.77	1103.52	1001.47	1047.76
Brapa_ESTC000055	AT1G64370	Symbols:|unknown protein|chr1:23892630-23893166 FORWARD	14889.5	26897.7	18459.2	11013.5	13895.5	16653.4	21751.9
Brapa_ESTC000056	AT2G26020	Symbols: PDF1.2b|PDF1.2b (plant defensin 1.2b)|chr2:11096359-11096675 FORWARD	13792.4	18074.1	8322.91	7656.44	7265.77	8574.47	1900.64
Brapa_ESTC000057	AT1G09560	Symbols: GLP5|GLP5 (GERMIN-LIKE PROTEIN 5); manganese ion binding / metal ion binding / nutrient reservoir|chr1:3093898-3094641 FORWARD	6324.29	6083.21	6350.1	5758.31	5658	7267.35	7797.99
Brapa_ESTC000058	AT5G16130	Symbols:|40S ribosomal protein S7 (RPS7C)|chr5:5268987-5269915 FORWARD	12677	15956.7	13947.7	15881.9	16017.9	20219	16765.7
Brapa_ESTC000059	AT3G16570	Symbols: RALFL23|RALFL23 (RALF-LIKE 23)|chr3:5644754-5645170 FORWARD	12939.1	15406.5	20652	13121.9	12841.2	13311	17901.1
Brapa_ESTC000060	AT2G30060	Symbols:|Ran-binding protein 1b (RanBP1b)|chr2:12834112-12835628 FORWARD	16531.8	17444.3	15908.5	12575.1	12349.2	12967.9	12373.2
Brapa_ESTC000061	AT5G15350	Symbols:|plastocyanin-like domain-containing protein|chr5:4985187-4986157 REVERSE	3081.19	2633.77	3573.17	4357.83	3672.58	3832.96	3564.1
Brapa_ESTC000062	AT1G31330	Symbols: PSAF|PSAF (photosystem I subunit F)|chr1:11214992-11215920 REVERSE	607.102	894.472	969.673	949.062	1225.3	1559.74	1054.39
Brapa_ESTC000063	AT2G29090	Symbols: CYP707A2|CYP707A2 (cytochrome P450, family 707, subfamily A, polypeptide 2); oxygen binding|chr2:12502115-12506157 REVERSE	301.537	214.757	410.457	155.245	205.324	221.139	281.877
Brapa_ESTC000064	AT2G02130	Symbols: PDF2.3, LCR68|LCR68/PDF2.3 (Low-molecular-weight cysteine-rich 68); protease inhibitor|chr2:540070-540406 FORWARD	3024.25	2133.74	2177.87	2100.25	3105.44	1874.95	1626.06
Brapa_ESTC000065	AT4G00100	Symbols: RPS13, PFL2, ATRPS13A|ATRPS13A (RIBOSOMAL PROTEIN S13A); structural constituent of ribosome|chr4:37172-38123 FORWARD	5705.64	7131.3	6702.47	8949.91	8717.01	9381.02	8274.45
Brapa_ESTC000066	AT3G15580	Symbols: ATG8I, APG8H|APG8H/ATG8I (AUTOPHAGY 8H); APG8 activating enzyme/ APG8 conjugating enzyme/ APG8-specific protease/ microtubule binding|chr3:5274082-5275007 REVERSE	9341.08	11673.4	8825.93	10077.1	9588.96	8167.55	7817.69
Brapa_ESTC000067	AT5G63280	Symbols:|zinc finger (C2H2 type) family protein|chr5:25384311-25386074 FORWARD	3163.41	2444.16	2883.37	3074.68	3434.94	3160.61	2645.22
Brapa_ESTC000068	AT2G46600	Symbols:|calcium-binding protein, putative|chr2:19143141-19143548 FORWARD	19312	22607.2	18916.5	16199.6	15661.2	14662.9	11572.6
Brapa_ESTC000069	AT1G11840	Symbols: ATGLX1|ATGLX1 (GLYOXALASE I HOMOLOG); lactoylglutathione lyase|chr1:3996044-3997517 FORWARD	15903	16677.1	15436.2	14310.2	15357.6	16093.1	18188.6
Brapa_ESTC000070	AT5G64140	Symbols: RPS28|RPS28 (RIBOSOMAL PROTEIN S28); structural constituent of ribosome|chr5:25684755-25684949 REVERSE	7176.21	7143.18	6808.91	10258.3	10067.5	8727.44	7956.37
Brapa_ESTC000071	AT5G43700	Symbols: IAA4, ATAUX2-11|ATAUX2-11 (indoleacetic acid-induced protein 4); transcription factor|chr5:17567692-17568433 FORWARD	3123.77	4486.71	7588.33	4631.92	6664.76	9824.21	6940.52
Brapa_ESTC000072	AT5G08540	Symbols:|similar to unnamed protein product [Vitis vinifera] (GB:CAO65975.1)|chr5:2763915-2765432 FORWARD	515.445	1119.75	182.689	4912.58	21161.1	23418.2	13435.4
Brapa_ESTC000073	AT1G32230	Symbols: CEO, ATP8, CEO1, RCD1|RCD1 (RADICAL-INDUCED CELL DEATH1)|chr1:11613407-11615874 FORWARD	8630.05	9126.18	9400.5	10983.5	9804.27	11106.7	10293.2
Brapa_ESTC000074	AT4G01850	Symbols: SAM-2, MAT2|MAT2/SAM-2 (S-adenosylmethionine synthetase 2); methionine adenosyltransferase|chr4:796298-797479 REVERSE	29131.5	26689.4	33652.6	27563	28505.9	27944.8	33802.8
Brapa_ESTC000075	AT4G26840	Symbols: SUMO 1, SUMO1, SUM1|SUM1 (SMALL UBIQUITIN-LIKE MODIFIER 1)|chr4:13497472-13498464 FORWARD	21971.5	22442	22195.6	22543.4	25327.5	22030.1	20017.5
Brapa_ESTC000076	AT5G57655	Symbols:|xylose isomerase family protein|chr5:23364256-23365946 FORWARD	8452.15	14955.3	13438.5	10381	11052.6	10965.1	10616.3
Brapa_ESTC000077	AT4G33355	Symbols:|lipid binding|chr4:16067101-16067572 FORWARD	1228.06	365.428	168.228	8757.98	25485.9	39308.6	23276.7
Brapa_ESTC000078	AT4G19006	Symbols:|26S proteasome regulatory subunit, putative (RPN9)|chr4:10409360-10411358 REVERSE	12063.5	10886	11650.6	13655	12132	11207.4	10342.3
Brapa_ESTC000079	AT4G16190	Symbols:|cysteine proteinase, putative|chr4:9171527-9172892 FORWARD	1941.16	1508.35	2059.62	2726.16	21668.2	30797.3	27981.8
Brapa_ESTC000080	AT5G53120	Symbols: SPMS, SPDS3|SPDS3 (SPERMIDINE SYNTHASE 3)|chr5:21552655-21554879 FORWARD	10099	10544.5	10542.2	11500.8	19099.3	23056.7	10209.4
Brapa_ESTC000081	AT4G01320	Symbols: STE24, ATSTE24|ATSTE24|chr4:545905-549002 FORWARD	6851.13	7671.89	5687.59	9099.76	8480.58	7276.95	6101.9
Brapa_ESTC000082	AT5G08180	Symbols:|ribosomal protein L7Ae/L30e/S12e/Gadd45 family protein|chr5:2631844-2633375 REVERSE	5993.55	4958.39	4540.05	6513.17	5543.14	4625.21	3660.28
Brapa_ESTC000083	AT4G36720	Symbols: HVA22K|HVA22K (HVA22-LIKE PROTEIN K)|chr4:17307773-17309672 FORWARD	9432.48	6678.69	5882.91	6653.71	8728.12	5340.75	6335.7
Brapa_ESTC000084	AT4G36730	Symbols: GBF1|GBF1 (G-box binding factor 1); transcription factor|chr4:17309854-17311756 REVERSE	6770.09	7389.9	6661.54	7952.44	6479	6630.43	5743.03
Brapa_ESTC000085	AT4G17730	Symbols: ATSYP23, SYP23|SYP23 (syntaxin 23); SNAP receptor|chr4:9865364-9866648 FORWARD	11459.4	14648.8	14650.5	16252.3	15628.2	15491.9	13248.6
Brapa_ESTC000086	AT1G02780	Symbols: EMB2386|EMB2386 (EMBRYO DEFECTIVE 2386); structural constituent of ribosome|chr1:608120-609391 REVERSE	14020.2	15073.9	16073.3	15825.8	16007	16585.1	14611.7
Brapa_ESTC000087	AT2G45990	Symbols:|similar to unnamed protein product [Vitis vinifera] (GB:CAO39632.1); contains domain HAD-like (SSF56784)|chr2:18926475-18928116 FORWARD	1763.88	820.076	993.23	1880.09	2391.95	2455.26	4032.44
Brapa_ESTC000088	AT2G46000	Symbols:|similar to unnamed protein product [Vitis vinifera] (GB:CAO39633.1)|chr2:18928267-18929120 REVERSE	7008.46	3390.82	2789.39	5535.26	6826.38	6246.73	6559.83
Brapa_ESTC000089	AT4G26300	Symbols: EMB1027|EMB1027 (EMBRYO DEFECTIVE 1027); ATP binding / arginine-tRNA ligase|chr4:13308409-13313118 REVERSE	8421.06	7101.88	5617.39	6741.33	6592.82	5499.21	4887.16
Brapa_ESTC000090	AT5G48210	Symbols:|similar to unknown protein [Arabidopsis thaliana] (TAIR:AT3G42565.1)|chr5:19565685-19565996 FORWARD	1535.25	4565.14	1009	19245.5	30193.7	15548.9	130.282
Brapa_ESTC000091	AT4G15885	Symbols:|kinesin motor protein-related|chr4:9016466-9016993 REVERSE	2752.85	2245.47	3220.05	3248.13	3696.05	3580.71	3641.26
Brapa_ESTC000092	AT4G15000	Symbols:|60S ribosomal protein L27 (RPL27C)|chr4:8571892-8572299 FORWARD	16535.3	16819.6	17332.9	19596.4	17579.4	19224.1	15151.3
Brapa_ESTC000093	AT1G70780	Symbols:|similar to unknown protein [Arabidopsis thaliana] (TAIR:AT1G23150.1); similar to unnamed protein product [Vitis vinifera] (GB:CAO42314.1)|chr1:26699124-26699637 REVERSE	6034.2	5892.6	4813.96	8642.52	8590.57	11699.8	7470.86
Brapa_ESTC000094	AT5G16660	Symbols:|similar to unknown protein [Arabidopsis thaliana] (TAIR:AT3G02900.1); similar to unnamed protein product [Vitis vinifera] (GB:CAO62132.1)|chr5:5465702-5467009 REVERSE	3145.47	2751.39	2800.58	3410.82	3588.26	4315.02	4480.13
Brapa_ESTC000095	AT4G34850	Symbols:|chalcone and stilbene synthase family protein|chr4:16608354-16609725 FORWARD	17146.9	18273.6	1651.13	24501.5	18375.2	258.925	143.897
Brapa_ESTC000096	AT4G04210	Symbols: PUX4|PUX4 (PLANT UBX DOMAIN-CONTAINING PROTEIN 4)|chr4:2030389-2031668 FORWARD	15133.5	14040.8	13930.4	12542.4	15329.6	15086.2	14587.9
Brapa_ESTC000097	AT5G59910	Symbols: HTB4|HTB4; DNA binding|chr5:24144432-24144884 FORWARD	19129.6	19899.4	23857.7	21335.5	21791.7	27112.7	24530.2
Brapa_ESTC000098	AT4G23630	Symbols: BTI1|BTI1 (VIRB2-INTERACTING PROTEIN 1)|chr4:12318080-12319584 FORWARD	10099.5	12209.4	8343.81	11974.2	16103.9	13624.5	9537.27
Brapa_ESTC000099	AT2G42570	Symbols:|similar to unknown protein [Arabidopsis thaliana] (TAIR:AT2G31110.2); similar to unknown [Pisum sativum] (GB:ABA29158.1); contains InterPro domain Protein of unknown function DUF231, plant (InterPro:IPR004253)|chr2:17724576-17726999 REVERSE	13486.4	23320.6	13260.5	32439.5	32963.7	11619.2	8948.34
Brapa_ESTC000100	AT4G35760	Symbols:|electron carrier/ protein disulfide oxidoreductase|chr4:16942738-16944627 REVERSE	4264.34	4438.51	4345.19	4386.18	4283.98	3136.98	3319.59
Brapa_ESTC000101	AT2G18740	Symbols:|small nuclear ribonucleoprotein E, putative / snRNP-E, putative / Sm protein E, putative|chr2:8130416-8131792 FORWARD	16539.9	14199.1	10666.3	14491.5	13595.5	14476.8	11881.4
Brapa_ESTC000102	AT4G00860	Symbols: AT0ZI1, ATOZI1|ATOZI1 (ARABIDOPSIS THALIANA OZONE-INDUCED PROTEIN 1)|chr4:359548-359868 REVERSE	5402.29	4919.78	6250.01	6681.61	5250	7405.37	7863.83
Brapa_ESTC000103	AT1G68070	Symbols:|zinc finger (C3HC4-type RING finger) family protein|chr1:25519075-25520430 REVERSE	2440.94	3075.33	2955.7	2500.53	3217.38	3410.63	2476.82
Brapa_ESTC000104	AT2G19570	Symbols: AT-CDA1, DESZ, CDA1|CDA1 (CYTIDINE DEAMINASE 1)|chr2:8477680-8478585 REVERSE	4066.67	7418.89	7658.42	4483.37	6559.97	6081.7	6016.05
Brapa_ESTC000105	AT2G32720	Symbols: B5 #4|B5 #4 (cytochrome b5 family protein #4); heme binding / transition metal ion binding|chr2:13884090-13885524 REVERSE	4017.43	4317.3	3599.82	7396.59	9040.09	3959.07	4101.13
Brapa_ESTC000106	AT5G07230	Symbols:|protease inhibitor/seed storage/lipid transfer protein (LTP) family protein|chr5:2271014-2271409 FORWARD	1640.02	733.453	56.8792	4100.32	4005.99	99.3934	20.5415
Brapa_ESTC000107	AT1G16880	Symbols:|uridylyltransferase-related|chr1:5773789-5776118 FORWARD	1606.2	1620.79	2110.82	3493.94	3549.5	3685.67	2860.23
Brapa_ESTC000108	AT1G52040	Symbols: ATMBP, MBP1|MBP1 (MYROSINASE-BINDING PROTEIN 1)|chr1:19354264-19356247 REVERSE	9775.51	1133.39	4029.75	7493.66	356.974	389.753	2719.4
Brapa_ESTC000109	AT4G02080	Symbols: ATSARA1C, ATSAR2, ASAR1|ASAR1 (Arabidopsis thaliana secretion-associated RAS super family 2); GTP binding|chr4:921554-922547 FORWARD	22884.5	22353.7	25709.8	22716.1	21362.8	22468.8	22792.5
Brapa_ESTC000110	AT1G55490	Symbols: LEN1, CPN60B|CPN60B (CHAPERONIN 60 BETA); ATP binding / protein binding / unfolded protein binding|chr1:20719383-20722339 REVERSE	14474.8	13510.9	12553.7	12636.2	13193.2	12583.6	10332.7
Brapa_ESTC000111	AT3G14960	Symbols:|galactosyltransferase family protein|chr3:5036259-5037958 REVERSE	1276.21	998.072	1563.47	1728.67	1488.54	1359.5	1895.3
Brapa_ESTC000112	AT4G20350	Symbols:|similar to unnamed protein product [Vitis vinifera] (GB:CAO49586.1)|chr4:10988741-10989744 FORWARD	3529.07	3028.44	2181.31	2716.08	3572.67	2612.35	2176.06
Brapa_ESTC000113	AT5G13170	Symbols:|nodulin MtN3 family protein|chr5:4181334-4183174 REVERSE	7742.86	11160.8	3389.29	10713.6	7895.06	3588.04	2164.14
Brapa_ESTC000114	NA	NA	285.849	255.359	198.678	195.015	244.214	15957.6	26144.8
Brapa_ESTC000115	AT1G65730	Symbols: YSL7|YSL7 (YELLOW STRIPE LIKE 7); oligopeptide transporter|chr1:24446302-24449785 FORWARD	10819.4	12601.4	8269.51	13878.5	20014.2	13933.8	17841.1
Brapa_ESTC000116	AT5G42020	Symbols: BIP2, BIP|BIP (LUMINAL BINDING PROTEIN); ATP binding|chr5:16824925-16827708 REVERSE	17817.7	19983.7	22267.9	24727.7	30143.3	24853.4	22905.5
Brapa_ESTC000118	AT5G07690	Symbols: ATMYB29, PMG2, MYB29|MYB29 (myb domain protein 29); DNA binding / transcription factor|chr5:2447091-2448286 FORWARD	289.833	210.947	424.768	262.727	224.744	158.309	187.249
Brapa_ESTC000119	AT1G19840	Symbols:|auxin-responsive family protein|chr1:6872785-6873246 REVERSE	398.518	478.507	539.862	479.548	606.69	596.665	505.167
Brapa_ESTC000120	AT5G59850	Symbols:|40S ribosomal protein S15A (RPS15aF)|chr5:24129725-24130310 REVERSE	6944.25	9157.4	7371.26	10358.5	9854.85	10109.2	8948.74
Brapa_ESTC000121	AT5G59690	Symbols:|histone H4|chr5:24068875-24069186 FORWARD	38056.6	35911.7	35651.4	37706.8	36477.8	34247.3	27676
Brapa_ESTC000122	AT1G07070	Symbols:|60S ribosomal protein L35a (RPL35aA)|chr1:2168651-2169702 FORWARD	16647.7	17665	16051.4	20582.5	19528	16614.8	14863.3
Brapa_ESTC000123	AT1G65290	Symbols: MTACP2|MTACP2 (MITOCHONDRIAL ACYL CARRIER PROTEIN 2); acyl carrier|chr1:24252751-24254029 REVERSE	9169.56	9328.45	15239.4	11493	13442	12967.4	20817.5
Brapa_ESTC000124	AT1G67300	Symbols:|hexose transporter, putative|chr1:25197495-25200414 REVERSE	6865.46	6074.49	9244.8	6672.91	4946.3	6179.83	8310.79
Brapa_ESTC000125	AT2G36880	Symbols: MAT3|MAT3 (METHIONINE ADENOSYLTRANSFERASE 3); methionine adenosyltransferase|chr2:15486800-15487972 REVERSE	7811.85	10903.9	10778.1	10482.6	12277.1	16182.7	15683.6
Brapa_ESTC000126	AT4G32410	Symbols: CESA1, RSW1|CESA1 (CELLULOSE SYNTHASE 1); transferase, transferring glycosyl groups|chr4:15641015-15646394 REVERSE	16736.7	18961.8	20168.6	16501.1	18987	20913.4	22905.3
Brapa_ESTC000127	AT3G15710	Symbols:|signal peptidase, putative|chr3:5323571-5324792 REVERSE	8556.56	11577.1	8869.82	12956.7	12009.5	11998.3	12248.3
Brapa_ESTC000128	AT5G55400	Symbols:|fimbrin-like protein, putative|chr5:22472761-22476176 REVERSE	1669.06	1718.14	2051.96	1473.25	1588.34	1459.01	1386.37
Brapa_ESTC000129	AT2G23350	Symbols: PAB4|PAB4 (POLY(A) BINDING PROTEIN 4); RNA binding / translation initiation factor|chr2:9950289-9953121 FORWARD	12640.3	9324.37	10560.2	13670	11517.7	11330.4	10879
Brapa_ESTC000130	AT1G30360	Symbols: ERD4|ERD4 (EARLY-RESPONSIVE TO DEHYDRATION 4)|chr1:10715874-10718781 FORWARD	5802.64	4835.29	5814.1	5630.32	5762.91	5988.67	8954.2
Brapa_ESTC000131	AT3G15450	Symbols:|similar to unknown protein [Arabidopsis thaliana] (TAIR:AT4G27450.1); similar to unknown [Populus trichocarpa] (GB:ABK93866.1); contains domain PTHR11772 (PTHR11772); contains domain G3DSA:3.60.20.10 (G3DSA:3.60.20.10); contains domain SSF56235 (SSF56235)|chr3:5213057-5214005 FORWARD	19208.8	25865.1	22127.4	17238.6	17494.2	20512.7	19215
Brapa_ESTC000132	AT3G47520	Symbols: MDH|MDH (MALATE DEHYDROGENASE); malate dehydrogenase|chr3:17524642-17525853 FORWARD	8270.92	10796.3	13487.9	11814.4	11983.5	11178	13923.2
Brapa_ESTC000133	AT1G74880	Symbols: NDH-O|NDH-O (NAD(P)H:PLASTOQUINONE DEHYDROGENASE COMPLEX SUBUNIT O)|chr1:28133773-28134681 REVERSE	1535.77	2493.13	905.094	1478.7	820.445	998.134	2920.89
Brapa_ESTC000134	AT1G74870	Symbols:|protein binding / zinc ion binding|chr1:28130754-28131936 FORWARD	5015.11	8072.71	2775.4	3903.28	1917.44	2970.83	8637.09
Brapa_ESTC000135	AT5G54270	Symbols: LHCB3*1, LHCB3|LHCB3 (LIGHT-HARVESTING CHLOROPHYLL BINDING PROTEIN 3)|chr5:22055650-22056609 FORWARD	9588.21	11854.2	7933.1	10440.2	11456.9	7834.12	5234.84
Brapa_ESTC000136	AT4G15000	Symbols:|60S ribosomal protein L27 (RPL27C)|chr4:8571892-8572299 FORWARD	31113.2	21975.9	25303.5	24383.2	24654.6	23999.9	19224.7
Brapa_ESTC000137	AT3G16490	Symbols: IQD26|IQD26 (IQ-domain 26); calmodulin binding|chr3:5603968-5605495 REVERSE	2856.7	1592.05	343.849	2478.09	1616.65	634.514	257.644
Brapa_ESTC000138	AT2G31305	Symbols:|similar to Protein phosphatase inhibitor [Medicago truncatula] (GB:ABN09808.1); contains InterPro domain Protein phosphatase inhibitor (InterPro:IPR011107)|chr2:13357986-13358309 FORWARD	4017.74	4925.48	3446.14	4250.58	4704.85	3979.95	5023.5
Brapa_ESTC000139	AT4G16442	Symbols:|integral membrane family protein|chr4:9272064-9272992 REVERSE	10231.3	7404.55	8089.67	8991.02	9990.49	7483.38	4582.73
Brapa_ESTC000140	AT5G57345	Symbols:|similar to unknown [Populus trichocarpa x Populus deltoides] (GB:ABK96592.1)|chr5:23246788-23247813 REVERSE	8566.22	9784.2	12900.9	7622.77	9042.36	7827.7	10253.8
Brapa_ESTC000141	AT4G10450	Symbols:|60S ribosomal protein L9 (RPL90D)|chr4:6463197-6464454 REVERSE	7085.31	6863.64	5931.87	8301.24	7391.84	8778.46	7831.83
Brapa_ESTC000142	AT3G16640	Symbols: TCTP|TCTP (TRANSLATIONALLY CONTROLLED TUMOR PROTEIN)|chr3:5669715-5670735 REVERSE	20615	23654.6	25483.7	23624.7	27580.7	28538	26346
Brapa_ESTC000143	AT2G20820	Symbols:|similar to hypothetical protein [Capsicum chinense] (GB:CAJ13713.1)|chr2:8971531-8972247 FORWARD	15351.1	15935.7	16913.8	16705	17424.2	15473.7	16810.4
Brapa_ESTC000144	AT1G12900	Symbols: GAPA-2|GAPA-2; glyceraldehyde-3-phosphate dehydrogenase|chr1:4392632-4394281 REVERSE	7754.39	12314.6	11524.4	10388.9	9854.49	11151	7762.78
Brapa_ESTC000145	AT5G03640	Symbols:|protein kinase family protein|chr5:927914-930780 FORWARD	509.039	1287.66	233.373	2679.66	2545.56	117.016	143.042
Brapa_ESTC000146	AT3G62870	Symbols:|60S ribosomal protein L7A (RPL7aB)|chr3:23253837-23255248 REVERSE	14699.3	11337.3	10291.4	13881.8	12983.9	12468.8	9207.02
Brapa_ESTC000147	NA	NA	19.5641	21.671	18.1973	16.8901	15.583	17.0278	14.1614
Brapa_ESTC000148	NA	NA	6.8135	5.4323	7.4335	5.9509	5.5358	8.015	7.0159
Brapa_ESTC000149	AT3G20230	Symbols:|50S ribosomal protein L18 family|chr3:7055645-7056685 REVERSE	1787.67	1901.1	2517.47	2668.42	2444.17	2032.64	2142.81
Brapa_ESTC000150	AT2G36020	Symbols: HVA22J|HVA22J (HVA22-LIKE PROTEIN J)|chr2:15130503-15132219 REVERSE	311.802	242.35	254.632	716.618	411.173	1657.9	9102.44
Brapa_ESTC000151	AT3G23300	Symbols:|dehydration-responsive protein-related|chr3:8333528-8335909 FORWARD	8055.34	6345.36	8404.33	7645.47	14307.8	7266.45	10663.4
Brapa_ESTC000153	AT1G76760	Symbols: ATY1|ATY1 (Arabidopsis thioredoxin y1); thiol-disulfide exchange intermediate|chr1:28816767-28817842 REVERSE	6042.35	5071.62	6266.02	6116.31	6073.33	5780.15	5368.45
Brapa_ESTC000154	AT1G48020	Symbols:|invertase/pectin methylesterase inhibitor family protein|chr1:17719903-17720433 REVERSE	76.9744	85.0216	111.844	634.538	323.541	1944.43	10556.3
Brapa_ESTC000155	AT3G43120	Symbols:|auxin-responsive protein-related|chr3:15105632-15106300 FORWARD	99.1901	58.5065	107.366	175.179	210.613	852.098	4869.82
Brapa_ESTC000156	AT1G55560	Symbols: SKS14|SKS14 (SKU5 Similar 14); copper ion binding / oxidoreductase|chr1:20758140-20760193 REVERSE	653.494	808.409	597.67	3733.02	13999.3	14815.1	24395.1
Brapa_ESTC000157	AT1G26690	Symbols:|emp24/gp25L/p24 family protein|chr1:9224286-9225669 REVERSE	4650.96	3788.53	4216.75	4916.26	6366.02	7434.2	10540.1
Brapa_ESTC000158	AT3G52360	Symbols:|similar to unknown protein [Arabidopsis thaliana] (TAIR:AT2G35850.1); similar to unnamed protein product [Vitis vinifera] (GB:CAO39911.1)|chr3:19423321-19423673 FORWARD	1111.43	1677.91	1977.21	1759.63	1444.55	1662.22	1880.79
Brapa_ESTC000159	AT1G74220	Symbols:|similar to unknown protein [Arabidopsis thaliana] (TAIR:AT2G03630.1); similar to hypothetical protein [Vitis vinifera] (GB:CAN71403.1)|chr1:27916760-27917795 REVERSE	762.939	683.04	539.277	797.867	727.69	1561.76	7522.23
Brapa_ESTC000160	AT1G74210	Symbols:|glycerophosphoryl diester phosphodiesterase family protein|chr1:27914057-27916446 FORWARD	5281.59	5756.78	5901.17	13696.5	24794.8	18001.3	18706.4
Brapa_ESTC000161	NA	NA	6527.83	13064.2	8811.66	5066.6	6064.85	7522.53	8409.64
Brapa_ESTC000162	AT3G62170	Symbols: VGDH2|VGDH2 (VANGUARD 1 HOMOLOG 2); pectinesterase|chr3:23027470-23029312 REVERSE	133.227	119.337	183.162	831.698	554.356	5261.75	14562.4
Brapa_ESTC000163	AT5G04920	Symbols:|vacuolar protein sorting 36 family protein / VPS36 family protein|chr5:1439173-1441546 REVERSE	4541.66	4318.15	4952.39	4008.66	4068.07	3533	5531.91
Brapa_ESTC000164	AT4G32600	Symbols:|zinc finger (C3HC4-type RING finger) family protein|chr4:15724016-15725743 FORWARD	3418.12	2929.18	4094.31	2774.04	3569.83	2189.99	2436.93
Brapa_ESTC000165	AT1G20620	Symbols: SEN2, CAT3|CAT3 (CATALASE 3); catalase|chr1:7143132-7145797 FORWARD	34051.1	32171.9	28197.7	29490.4	26576.1	24757	32088.5
Brapa_ESTC000166	AT3G56940	Symbols: CRD1, CHL27, ACSF, AT103|AT103 (DICARBOXYLATE DIIRON 1)|chr3:21087573-21089248 FORWARD	16054.6	15398.9	17703.8	16582.8	15073	14486.1	12447.2
Brapa_ESTC000167	AT1G64520	Symbols: RPN12A|RPN12A (REGULATORY PARTICLE NON-ATPASE 12A); peptidase|chr1:23960122-23961783 FORWARD	3561.33	4708.36	4009.72	5514.59	5393	6081.58	4887.61
Brapa_ESTC000168	AT3G19000	Symbols:|oxidoreductase, 2OG-Fe(II) oxygenase family protein|chr3:6553674-6554993 REVERSE	6074.04	8356.07	3607.53	5981.47	7723.33	8506.17	4418.18
Brapa_ESTC000169	AT1G32470	Symbols:|glycine cleavage system H protein, mitochondrial, putative|chr1:11739459-11740226 REVERSE	14020.4	15211.9	14286.1	13827.9	14468.6	13531.1	11760.8
Brapa_ESTC000170	AT1G22840	Symbols: CYTC-1, ATCYTC-A|ATCYTC-A/CYTC-1 (CYTOCHROME C-1); electron carrier|chr1:8079373-8080275 FORWARD	3437.73	2407.61	2882.47	4054.61	3069.44	4535.98	5672.57
Brapa_ESTC000171	AT1G28010	Symbols: PGP14|PGP14 (P-GLYCOPROTEIN 14); ATPase, coupled to transmembrane movement of substances|chr1:9763423-9767904 FORWARD	333.553	278.954	329.711	249.703	255.678	282.442	293.056
Brapa_ESTC000172	AT4G00100	Symbols: RPS13, PFL2, ATRPS13A|ATRPS13A (RIBOSOMAL PROTEIN S13A); structural constituent of ribosome|chr4:37172-38123 FORWARD	19570.6	22961.9	23664.6	25951.6	26859.8	23543.6	22560.6
Brapa_ESTC000173	AT4G29850	Symbols:|similar to unknown protein [Arabidopsis thaliana] (TAIR:AT2G19350.1); similar to hypothetical protein [Vitis vinifera] (GB:CAN75495.1); contains InterPro domain Protein of unknown function DUF872, eukaryotic (InterPro:IPR008590)|chr4:14601824-14602880 REVERSE	4237.67	2315.83	2606.38	4296.31	3738.95	2616.99	3830.78
Brapa_ESTC000174	AT5G63440	Symbols:|similar to hypothetical protein [Vitis vinifera] (GB:CAN75279.1); contains InterPro domain Protein of unknown function DUF167 (InterPro:IPR003746)|chr5:25423586-25425012 FORWARD	5682.24	4532.8	5646.15	6484.45	5663.74	4772.61	5166.26
Brapa_ESTC000175	AT4G12070	Symbols:|protein binding|chr4:7231935-7234266 FORWARD	315.103	324.997	288.817	252.262	218.571	203.96	198.236
Brapa_ESTC000176	NA	NA	789.133	821.293	527.802	552.045	333.467	342.247	283.835
Brapa_ESTC000177	AT3G22550	Symbols:|senescence-associated protein-related|chr3:7991834-7992812 REVERSE	1633.93	1591.86	1656.66	1778.92	1629.05	1833.93	1370.01
Brapa_ESTC000178	AT5G08570	Symbols:|pyruvate kinase, putative|chr5:2778434-2780301 FORWARD	1303.5	1080.61	1144.01	1499.82	2014.52	3681.14	2197.51
Brapa_ESTC000179	AT5G04460	Symbols:|protein binding / zinc ion binding|chr5:1260010-1263696 FORWARD	6208.77	6118.8	4857.1	5875.26	6610.37	5127.41	5594.26
Brapa_ESTC000180	AT3G62630	Symbols:|similar to calmodulin-binding protein [Arabidopsis thaliana] (TAIR:AT2G15760.1); similar to unnamed protein product [Vitis vinifera] (GB:CAO40086.1); contains InterPro domain Protein of unknown function DUF1645 (InterPro:IPR012442)|chr3:23174913-23176055 REVERSE	6080.31	10292.8	7105.59	8230.59	8183.53	8908.02	6585.45
Brapa_ESTC000181	AT1G30690	Symbols:|SEC14 cytosolic factor family protein / phosphoglyceride transfer family protein|chr1:10888266-10890067 FORWARD	4967.51	5403.45	5480.07	6870.52	5162.21	5733.34	4515.92
Brapa_ESTC000182	AT1G14320	Symbols:|60S ribosomal protein L10 (RPL10A) / Wilm's tumor suppressor protein-related|chr1:4888265-4889403 FORWARD	25934.3	20311.9	20737.4	26780.3	22274	22583.4	22703.1
Brapa_ESTC000183	AT1G70840	Symbols: MLP31|MLP31 (MLP-LIKE PROTEIN 31)|chr1:26716832-26717676 REVERSE	334.588	261.517	306.859	287.419	213.42	252.909	292.546
Brapa_ESTC000184	AT5G56710	Symbols:|60S ribosomal protein L31 (RPL31C)|chr5:22961229-22961993 REVERSE	15329.3	11111.2	12977.3	14386.5	15400	15779.8	12873.9
Brapa_ESTC000185	AT5G63030	Symbols:|glutaredoxin, putative|chr5:25303578-25304743 FORWARD	11265.3	8475.5	11747.2	8657.81	9568.8	8873.25	9295.21
Brapa_ESTC000186	AT3G13930	Symbols:|dihydrolipoamide S-acetyltransferase, putative|chr3:4596247-4600150 FORWARD	7913.31	5998.13	6114.33	5715.23	5220.2	4881.91	5439.15
Brapa_ESTC000187	AT5G56980	Symbols:|similar to unknown protein [Arabidopsis thaliana] (TAIR:AT4G26130.1); similar to unknown [Populus trichocarpa] (GB:ABK95362.1)|chr5:23073800-23074939 REVERSE	1287.87	943.072	1398.39	1337.02	891.798	837.766	767.528
Brapa_ESTC000188	AT1G47260	Symbols: GAMMA CA2, APFI|APFI; carbonate dehydratase|chr1:17323824-17325787 REVERSE	8516.39	6019.03	5419.4	6573.97	7030.43	6079.39	5410.09
Brapa_ESTC000189	AT2G43770	Symbols:|transducin family protein / WD-40 repeat family protein|chr2:18141349-18142380 REVERSE	6602.97	4656.12	4840.18	5685.41	4864.32	3632.37	3224.33
Brapa_ESTC000190	AT1G07070	Symbols:|60S ribosomal protein L35a (RPL35aA)|chr1:2168651-2169702 FORWARD	26806.5	31669.3	23454.4	29721.8	29580.1	30225.4	25805.4
Brapa_ESTC000191	AT4G14716	Symbols: ATARD1|ATARD1; acireductone dioxygenase [iron(II)-requiring]/ metal ion binding|chr4:8430479-8431862 REVERSE	9489.46	13382.3	10191.8	10761.6	14322.5	14029.5	8816.89
Brapa_ESTC000192	AT1G57660	Symbols:|60S ribosomal protein L21 (RPL21E)|chr1:21359232-21360029 FORWARD	24583.5	18218.9	23320.4	23488.1	25018.2	21355	22372.3
Brapa_ESTC000193	AT5G22440	Symbols:|60S ribosomal protein L10A (RPL10aC)|chr5:7435331-7436489 REVERSE	21720.2	15492	16645.2	22060.5	18156.2	23840.4	21115
Brapa_ESTC000194	AT4G14110	Symbols: CSN8, FUS7, EMB143, COP9|COP9 (CONSTITUTIVE PHOTOMORPHOGENIC 9)|chr4:8133044-8134862 REVERSE	5724.39	5681.07	3585.43	5551.87	5404.1	3957.68	2894.86
Brapa_ESTC000195	AT1G61770	Symbols:|DNAJ heat shock N-terminal domain-containing protein|chr1:22813885-22816035 FORWARD	7319.23	5265.18	7015.76	7864.87	10460.7	7869.94	8477.74
Brapa_ESTC000196	AT4G21980	Symbols: ATG8A, APG8A|APG8A (autophagy 8A)|chr4:11655925-11656821 FORWARD	16655.4	16448.6	12997.4	19303.3	14362.4	15080.2	12799.9
Brapa_ESTC000197	AT4G30390	Symbols:|similar to hypothetical protein MtrDRAFT_AC148994g36v2 [Medicago truncatula] (GB:ABN05865.1)|chr4:14862230-14862912 REVERSE	3524.37	3085.04	2763.12	2842.9	2539.44	2715.52	2839.28
Brapa_ESTC000198	AT2G18040	Symbols: PIN1AT|PIN1AT (parvulin 1At)|chr2:7849428-7850619 FORWARD	4544.85	6392.88	6400.32	6446.69	8374.72	8185.54	7974.08
Brapa_ESTC000199	AT4G27090	Symbols:|60S ribosomal protein L14 (RPL14B)|chr4:13594110-13595193 REVERSE	33043.8	30717.9	31782.1	31868.4	26328.8	22429.6	19258.5
Brapa_ESTC000200	AT3G09390	Symbols: ATMT-K, ATMT-1, MT2, MT2A|MT2A (METALLOTHIONEIN 2A)|chr3:2889743-2890194 REVERSE	27421.6	33139.8	34540.4	29902.8	31317.1	34462	29988.1
Brapa_ESTC000201	AT4G10300	Symbols:|similar to unknown protein [Arabidopsis thaliana] (TAIR:AT3G04300.1); similar to unknown [Populus trichocarpa] (GB:ABK95374.1); contains InterPro domain RmlC-like jelly roll fold (InterPro:IPR014710); contains InterPro domain Protein of unknown function DUF861, cupin-3 (InterPro:IPR008579); contains InterPro domain Cupin, RmlC-type (InterPro:IPR011051)|chr4:6384560-6385942 FORWARD	7434.54	9186.61	11202.6	7775.77	8404.02	8781.83	8266.94
Brapa_ESTC000202	AT4G04950	Symbols:|thioredoxin family protein|chr4:2517880-2519922 REVERSE	9922.54	8149.66	6567.72	10169.9	8708.04	7999.37	7138.33
Brapa_ESTC000203	AT1G35720	Symbols: OXY5, ATOXY5, ANNAT1|ANNAT1 (ANNEXIN ARABIDOPSIS 1); calcium ion binding / calcium-dependent phospholipid binding|chr1:13226516-13228151 FORWARD	9207.61	10319	15517.1	11799.7	11017.4	11643.9	18634
Brapa_ESTC000204	AT5G27540	Symbols: EMB2473|EMB2473 (EMBRYO DEFECTIVE 2473); GTP binding|chr5:9722819-9727115 FORWARD	8927.28	6151.02	6457.11	7077.78	5850.58	5336.28	4161.44
Brapa_ESTC000205	AT2G45960	Symbols: TMP-A, ATHH2, PIP1;2, PIP1B|PIP1B (plasma membrane intrinsic protein 1;2); water channel|chr2:18917523-18918776 FORWARD	12811.3	20526.4	15628.6	11555.3	12901.9	16858.3	16488.8
Brapa_ESTC000206	AT2G42310	Symbols:|similar to unknown protein [Arabidopsis thaliana] (TAIR:AT3G57785.1); similar to unknown [Populus trichocarpa] (GB:ABK93776.1)|chr2:17632329-17632673 FORWARD	14471.7	15830.4	18614.2	17200.7	16620.2	13875.5	17152.7
Brapa_ESTC000207	AT4G15000	Symbols:|60S ribosomal protein L27 (RPL27C)|chr4:8571892-8572299 FORWARD	15086	15908	14108.2	20183.7	15461.1	16599.7	13968.1
Brapa_ESTC000208	AT1G77840	Symbols:|eukaryotic translation initiation factor 5, putative / eIF-5, putative|chr1:29273981-29275294 FORWARD	10009.1	7287.25	7964.54	9098.84	8211.95	5410.58	5697.15
Brapa_ESTC000209	AT2G24765	Symbols: ARF3, ARL1, ATARL1|ARF3/ARL1/ATARL1 (ADP-RIBOSYLATION FACTOR 3); protein binding|chr2:10569901-10572040 FORWARD	14075	9952.46	9976.17	13075.5	11612.7	10945.8	10953.2
Brapa_ESTC000210	AT3G02080	Symbols:|40S ribosomal protein S19 (RPS19A)|chr3:364145-365168 REVERSE	11317.3	14295.8	11232.1	18893.7	17060	17232.8	15169.9
Brapa_ESTC000211	AT1G04270	Symbols: RPS15|RPS15 (CYTOSOLIC RIBOSOMAL PROTEIN S15); structural constituent of ribosome|chr1:1141851-1142959 REVERSE	20167.8	20090.2	20428.5	25158.1	22987.7	26871.7	21556.2
Brapa_ESTC000212	AT1G73260	Symbols:|trypsin and protease inhibitor family protein / Kunitz family protein|chr1:27551071-27551718 REVERSE	5256.76	1692.75	3397.26	9338.91	715.799	662.698	2854.15
Brapa_ESTC000213	AT1G07070	Symbols:|60S ribosomal protein L35a (RPL35aA)|chr1:2168651-2169702 FORWARD	19432.5	17032	15626	19885	19881.7	17461.8	14967.5
Brapa_ESTC000214	AT3G46000	Symbols: ADF2|ADF2 (ACTIN DEPOLYMERIZING FACTOR 2); actin binding|chr3:16918728-16919807 REVERSE	9555.47	12812.6	12456	10639.4	10462	10862.1	10463.1
Brapa_ESTC000215	AT3G55280	Symbols:|60S ribosomal protein L23A (RPL23aB)|chr3:20511644-20512496 FORWARD	22145.5	20063.8	20185	23394.4	21491.2	19213.1	19205
Brapa_ESTC000216	AT2G03680	Symbols: SKU6, SPR1|SPR1 (SPIRAL1)|chr2:1121395-1121847 FORWARD	12.2134	7.007	10.1412	12.7868	13.9422	16.5724	11.422
Brapa_ESTC000217	AT1G09750	Symbols:|chloroplast nucleoid DNA-binding protein-related|chr1:3157543-3158962 FORWARD	5528.91	4984.15	6965.8	3695.53	2977.28	4721.28	4618.83
Brapa_ESTC000218	AT1G19950	Symbols: HVA22H|HVA22H (HVA22-LIKE PROTEIN H (ATHVA22H))|chr1:6925034-6926518 FORWARD	4820.21	3469.39	4023.61	3858.21	3373.36	2492.66	2548.04
Brapa_ESTC000219	AT4G34870	Symbols: ATCYP1, ROC5|ROC5 (ROTAMASE CYP 5); peptidyl-prolyl cis-trans isomerase|chr4:16614456-16614974 FORWARD	26423.8	22609	29387.8	34296.6	35480.1	30175.1	31928.5
Brapa_ESTC000220	AT3G22320	Symbols: ATRPABC24.3|ATRPABC24.3 (ARABIDOPSIS THALIANA RNA POLYMERASE I, II AND III 24.3 KDA SUBUNIT); DNA binding / DNA-directed RNA polymerase|chr3:7891052-7892101 REVERSE	14105.3	13591.8	11852	14900.4	12545.8	10768	9709.42
Brapa_ESTC000221	AT1G20530	Symbols:|similar to unknown protein [Arabidopsis thaliana] (TAIR:AT2G17110.1); similar to hypothetical protein [Vitis vinifera] (GB:CAN74079.1); contains InterPro domain Protein of unknown function DUF632 (InterPro:IPR006867); contains InterPro domain Protein of unknown function DUF630 (InterPro:IPR006868)|chr1:7108360-7110367 REVERSE	675.856	393.133	1161.57	972.203	726.936	661.951	870.713
Brapa_ESTC000222	AT1G69620	Symbols: RPL34|RPL34 (RIBOSOMAL PROTEIN L34); structural constituent of ribosome|chr1:26193563-26194744 FORWARD	35055	34467.8	33728.9	34480.1	36524.1	34937.5	32138.3
Brapa_ESTC000223	AT3G56110	Symbols:|prenylated rab acceptor (PRA1) family protein|chr3:20833207-20833836 REVERSE	6487.28	5987.46	6507.44	7884.98	7170.53	7015.48	6117.33
Brapa_ESTC000224	AT2G02100	Symbols: LCR69, PDF2.2|LCR69/PDF2.2 (Low-molecular-weight cysteine-rich 69); protease inhibitor|chr2:528396-528884 FORWARD	31863.6	30159.8	32219.9	34194	31294.9	32410.2	29242.2
Brapa_ESTC000225	AT1G65280	Symbols:|heat shock protein binding|chr1:24249164-24252184 FORWARD	5976.69	7181.01	6087.2	6155.69	5908.56	5373.41	5050.32
Brapa_ESTC000226	AT4G40045	Symbols:|similar to unnamed protein product [Vitis vinifera] (GB:CAO46561.1)|chr4:18559920-18560342 REVERSE	6441.07	4885.41	6062.04	5895.94	6818.64	5150.37	5370.25
Brapa_ESTC000227	AT3G47470	Symbols: CAB4, LHCA4|LHCA4 (Photosystem I light harvesting complex gene 4); chlorophyll binding|chr3:17504607-17505758 REVERSE	25097.6	24819.4	24720.8	24392.1	27516.6	22950.7	20189.1
Brapa_ESTC000228	AT5G15200	Symbols:|40S ribosomal protein S9 (RPS9B)|chr5:4935127-4936337 REVERSE	16024	12814.4	12505.8	15307.8	15977.7	12640.7	10312.1
Brapa_ESTC000229	AT4G38900	Symbols:|bZIP protein|chr4:18139558-18141514 REVERSE	927.602	1590.21	1538.4	1085.55	1344.3	1720.83	1290.41
Brapa_ESTC000230	AT5G38430	Symbols:|ribulose bisphosphate carboxylase small chain 1B / RuBisCO small subunit 1B (RBCS-1B) (ATS1B)|chr5:15401580-15402385 REVERSE	6525.06	13607.1	12168.4	8116.11	10455	13628.7	9717.9
Brapa_ESTC000231	AT1G54340	Symbols: ICDH|ICDH; isocitrate dehydrogenase (NADP+)|chr1:20287187-20290173 FORWARD	3855.75	4569.23	4460.64	3931.17	4387.08	4569.21	3667.97
Brapa_ESTC000232	AT5G54160	Symbols: OMT1, ATOMT1|ATOMT1 (O-METHYLTRANSFERASE 1)|chr5:21999301-22001393 FORWARD	5470.76	5709.88	5348.01	4901.48	5465.26	5237.56	5595.8
Brapa_ESTC000233	AT3G03100	Symbols:|NADH:ubiquinone oxidoreductase family protein|chr3:705571-707585 REVERSE	4637.2	4983.01	5429.72	6256.24	6631.83	6891.22	7684.1
Brapa_ESTC000234	AT4G23690	Symbols:|disease resistance-responsive family protein / dirigent family protein|chr4:12339162-12339725 REVERSE	2002.19	1897.58	1586.55	675.952	691.679	1952.31	2228.71
Brapa_ESTC000235	AT1G27970	Symbols: NTF2B|NTF2B (NUCLEAR TRANSPORT FACTOR 2B); Ran GTPase binding / protein transporter|chr1:9746908-9747774 FORWARD	4249	5309.18	4864.77	4205.1	3327.77	4854.67	5570.73
Brapa_ESTC000236	AT4G23100	Symbols: GSH1, CAD2, PAD2, RML1|RML1 (ROOT MERISTEMLESS 1); glutamate-cysteine ligase|chr4:12103469-12106762 REVERSE	9621.38	10406.2	10807.7	13897.6	11625.5	11196.3	14358.8
Brapa_ESTC000237	AT4G31985	Symbols:|60S ribosomal protein L39 (RPL39C)|chr4:15469937-15470372 FORWARD	26621.2	16332.3	14775.2	19020.8	19993.1	17422.3	15449.6
Brapa_ESTC000238	AT1G32150	Symbols:|bZIP transcription factor family protein|chr1:11566002-11568297 FORWARD	5491.13	5164.16	5214.99	5237.23	5277.22	4201.53	3306.22
Brapa_ESTC000239	AT3G17020	Symbols:|universal stress protein (USP) family protein|chr3:5802734-5804069 REVERSE	21519.3	18509.5	21483.4	16866.6	18686.6	17639	16655.9
Brapa_ESTC000240	AT5G56670	Symbols:|40S ribosomal protein S30 (RPS30C)|chr5:22952639-22953207 REVERSE	8224.77	12628.6	11171.3	10980	11476.9	13011.3	10535.2
Brapa_ESTC000241	AT5G25280	Symbols:|serine-rich protein-related|chr5:8773885-8774547 FORWARD	4659.28	7483	6407.41	4302.56	4618.87	5755.17	6164.94
Brapa_ESTC000242	AT1G09150	Symbols:|pseudouridine synthase and archaeosine transglycosylase (PUA) domain-containing protein|chr1:2946601-2948910 FORWARD	5578.47	5388.74	5458.6	5354.83	5541.12	4299.66	4073.29
Brapa_ESTC000243	AT1G72370	Symbols: AP40, RP40, RPSAA, P40|P40 (40S ribosomal protein SA); structural constituent of ribosome|chr1:27246810-27248504 REVERSE	38871.4	31607.2	32907.6	35218.2	32530.4	29837.6	27193.9
Brapa_ESTC000244	AT3G49910	Symbols:|60S ribosomal protein L26 (RPL26A)|chr3:18515296-18515736 FORWARD	18379.4	16244.9	18854.9	20615.6	21324.4	21681.4	17430.9
Brapa_ESTC000245	AT4G34800	Symbols:|auxin-responsive family protein|chr4:16596865-16597149 FORWARD	1054.39	1146.44	925.084	982.682	991.15	1173.33	615.951
Brapa_ESTC000246	AT1G29930	Symbols: AB140, CAB140, LHCB1.3, CAB1|CAB1 (CHLOROPHYLL A/B BINDING PROTEIN 1); chlorophyll binding|chr1:10478055-10478858 FORWARD	21279.1	25440.4	20456.6	25681.1	26675.7	20464.8	16003
Brapa_ESTC000247	AT5G63680	Symbols:|pyruvate kinase, putative|chr5:25507733-25509756 FORWARD	10144.9	8084.82	8149.29	9768.84	9782.07	11772.5	11946.4
Brapa_ESTC000248	AT3G49910	Symbols:|60S ribosomal protein L26 (RPL26A)|chr3:18515296-18515736 FORWARD	30904.5	32570.8	28544	33966.5	28642.8	31171.6	25540.7
Brapa_ESTC000249	AT5G10400	Symbols:|histone H3|chr5:3270479-3270889 REVERSE	12636.7	9268.3	9079.5	10300.2	8894.1	9558.39	8943.09
Brapa_ESTC000250	AT2G26350	Symbols: PEX10|PEX10 (PEROXIN 10); protein binding / zinc ion binding|chr2:11224845-11227493 REVERSE	11139.4	8094.11	12325.2	9112.83	9731.38	8221.2	8543.7
Brapa_ESTC000251	AT4G10450	Symbols:|60S ribosomal protein L9 (RPL90D)|chr4:6463197-6464454 REVERSE	6702.77	8137.94	10213.6	9782.93	13043.7	11741.1	10277.9
Brapa_ESTC000252	AT4G37925	Symbols: NDH-M|NDH-M (SUBUNIT NDH-M OF NAD(P)H:PLASTOQUINONE DEHYDROGENASE COMPLEX)|chr4:17830742-17831479 REVERSE	1356.52	2033.77	2004.68	1109.75	1266.8	1496.75	876.348
Brapa_ESTC000253	AT3G05500	Symbols:|rubber elongation factor (REF) family protein|chr3:1593546-1594808 FORWARD	601.753	441.026	446.535	681.892	776.754	481.023	407.784
Brapa_ESTC000254	AT5G60680	Symbols:|similar to unknown protein [Arabidopsis thaliana] (TAIR:AT3G45210.1); similar to unnamed protein product [Vitis vinifera] (GB:CAO21845.1); contains InterPro domain Protein of unknown function DUF584 (InterPro:IPR007608)|chr5:24403473-24403964 FORWARD	7657.71	6708.86	4643.47	5939.17	7248.16	5809.1	3474.61
Brapa_ESTC000255	NA	NA	34283	49981.9	49195.7	53011.7	52828.1	50964.4	41223.3
Brapa_ESTC000256	NA	NA	55214.2	60339.6	56052.7	58108.2	64029.1	59138.7	55719.1
Brapa_ESTC000257	AT1G53750	Symbols: RPT1A|RPT1A (regulatory particle triple-A 1A); ATPase|chr1:20069589-20071992 REVERSE	422.173	241.875	361.288	492.594	461.617	404.246	310.723
Brapa_ESTC000258	AT1G53730	Symbols: SRF6|SRF6 (STRUBBELIG-RECEPTOR FAMILY 6); ATP binding / protein serine/threonine kinase|chr1:20065439-20069143 FORWARD	6205.97	7070.46	6245.6	5845.39	6718.5	6560.28	6331.3
Brapa_ESTC000259	AT3G51590	Symbols: LTP12|LTP12 (LIPID TRANSFER PROTEIN 12); lipid binding|chr3:19146807-19147633 REVERSE	312.214	477.238	272.403	7486.07	19883	12677.9	1239.75
Brapa_ESTC000260	NA	NA	1088.04	989.72	1215.38	1350.14	3359.29	958.791	983.018
Brapa_ESTC000261	AT4G38920	Symbols: AVA-P3, ATVHA-C3|ATVHA-C3/AVA-P3 (vacuolar-type H(+)-ATPase C3); ATPase|chr4:18147324-18148847 FORWARD	14441.3	12485.9	17754	15768.2	16519.3	18848.5	19370.4
Brapa_ESTC000262	AT5G09900	Symbols: EMB2107, RPN5A, MSA|EMB2107/MSA/RPN5A (EMBRYO DEFECTIVE 2107)|chr5:3089463-3092435 REVERSE	6542.98	7717.12	5418.52	7045.83	6640.15	7204.41	6609.94
Brapa_ESTC000263	AT3G12650	Symbols:|similar to unnamed protein product [Vitis vinifera] (GB:CAO15069.1)|chr3:4017888-4018604 REVERSE	3113.44	2479.28	3198.39	4021.9	3877.58	3113.34	4250.55
Brapa_ESTC000264	AT3G12640	Symbols:|RNA binding / nucleic acid binding|chr3:4014462-4017682 FORWARD	15811.2	13139.9	13509.2	13961.3	13522.5	11353.8	11193.7
Brapa_ESTC000265	AT5G47120	Symbols: BI-1, ATBI1, ATBI-1|ATBI-1 (ARABIDOPSIS BAX INHIBITOR 1)|chr5:19153298-19154812 FORWARD	5124.56	3890.13	3641.19	3374.58	3671.63	3788.86	4843.86
Brapa_ESTC000266	AT5G16450	Symbols:|dimethylmenaquinone methyltransferase family protein|chr5:5374360-5375345 FORWARD	9420.16	10192.6	10814.3	7731.28	9221.02	11400	11880.7
Brapa_ESTC000267	AT2G17975	Symbols:|zinc finger (Ran-binding) family protein|chr2:7829320-7831052 REVERSE	3665.99	4211.53	3345.09	3089.04	2984.45	2621.73	2434.88
Brapa_ESTC000268	NA	NA	5423.29	5211.97	4154.62	3715.64	2892.55	3014.25	2061.67
Brapa_ESTC000269	AT3G02040	Symbols: SRG3|SRG3 (SENESCENCE-RELATED GENE 3); glycerophosphodiester phosphodiesterase|chr3:348512-349916 REVERSE	4570.49	1687.96	1087.22	7420.24	13516.9	7600.21	1442.53
Brapa_ESTC000270	AT3G02030	Symbols:|hydrolase, alpha/beta fold family protein|chr3:345031-347820 FORWARD	4067.82	1497.9	929.152	6477.88	13744.4	7891.69	1147.31
Brapa_ESTC000271	NA	NA	30467.8	39122.8	43905.6	45089.5	37407.4	32512.5	37205.4
Brapa_ESTC000272	AT3G01500	Symbols: CA1|CA1 (CARBONIC ANHYDRASE 1); carbonate dehydratase/ zinc ion binding|chr3:194860-197880 REVERSE	6005.09	8873.72	7029.93	7120.48	8415.45	12597.2	8233.12
Brapa_ESTC000273	AT3G13200	Symbols: EMB2769|EMB2769 (EMBRYO DEFECTIVE 2769)|chr3:4242246-4243983 FORWARD	5862.94	7370.77	4474.59	11637	13025.6	5429.67	5370.55
Brapa_ESTC000274	AT3G13220	Symbols:|ABC transporter family protein|chr3:4247975-4250710 REVERSE	16437.6	15765.4	431.69	24499.2	27982.6	358.689	154.832
Brapa_ESTC000275	AT3G04400	Symbols: EMB2171|EMB2171 (EMBRYO DEFECTIVE 2171); structural constituent of ribosome|chr3:1167345-1168314 FORWARD	18515.7	22618.2	23389.2	23403.8	22426.9	25495.5	23269.9
Brapa_ESTC000276	AT2G18230	Symbols: ATPPA2|ATPPA2 (ARABIDOPSIS THALIANA PYROPHOSPHORYLASE 2); inorganic diphosphatase/ pyrophosphatase|chr2:7939221-7940642 REVERSE	12900.1	13716	11423.3	14941.4	14303.3	14119.6	14771.7
Brapa_ESTC000277	AT3G09630	Symbols:|60S ribosomal protein L4/L1 (RPL4A)|chr3:2953818-2955449 FORWARD	7002.18	9310.15	11048.9	12314.4	11527	13616.2	12494.7
Brapa_ESTC000278	AT5G26280	Symbols:|meprin and TRAF homology domain-containing protein / MATH domain-containing protein|chr5:9208727-9210406 FORWARD	1910.85	1834.22	1491.91	2136.23	1504.05	2690.19	2229.5
Brapa_ESTC000279	AT1G47420	Symbols:|Identical to Uncharacterized protein At1g47420, mitochondrial precursor [Arabidopsis Thaliana] (GB:Q9SX77); similar to APFI, carbonate dehydratase [Arabidopsis thaliana] (TAIR:AT1G47260.1); similar to unknown [Populus trichocarpa] (GB:ABK92861.1)|chr1:17398214-17399616 REVERSE	5589.72	4307.02	4686.88	5749.85	7420.93	6780.21	7980.13
Brapa_ESTC000280	AT1G47420	Symbols:|Identical to Uncharacterized protein At1g47420, mitochondrial precursor [Arabidopsis Thaliana] (GB:Q9SX77); similar to APFI, carbonate dehydratase [Arabidopsis thaliana] (TAIR:AT1G47260.1); similar to unknown [Populus trichocarpa] (GB:ABK92861.1)|chr1:17398214-17399616 REVERSE	13476.9	13945.1	12977.3	13113.6	12822.9	12610.5	14098.9
Brapa_ESTC000281	AT4G11660	Symbols: HSFB2B, AT-HSFB2B|AT-HSFB2B (Arabidopsis thaliana heat shock transcription factor B2B); transcription factor|chr4:7043000-7044221 FORWARD	8136.29	5289.32	6496.09	6924.18	6499.69	5950.72	6863.51
Brapa_ESTC000282	AT4G11670	Symbols:|similar to unknown protein [Arabidopsis thaliana] (TAIR:AT5G06970.1); similar to unnamed protein product [Vitis vinifera] (GB:CAO63688.1); contains InterPro domain Munc13 homology 2 (InterPro:IPR014772); contains InterPro domain Protein of unknown function DUF810 (InterPro:IPR008528); contains InterPro domain Munc13 homology 1 (InterPro:IPR014770)|chr4:7044395-7052965 REVERSE	2799.37	1740.64	1658.42	2354.6	1812	1043.01	947.104
Brapa_ESTC000283	AT5G61840	Symbols: GUT1|GUT1; catalytic|chr5:24856591-24858929 REVERSE	5198.61	5947.28	8629.31	8847.85	7043.51	8342.24	8692.32
Brapa_ESTC000284	AT2G03680	Symbols: SKU6, SPR1|SPR1 (SPIRAL1)|chr2:1121395-1121847 FORWARD	3312.21	2270.26	2183.05	2516.19	3194.88	2131.16	1989.21
Brapa_ESTC000285	AT5G55190	Symbols: RAN3|RAN3; GTP binding|chr5:22409511-22411183 FORWARD	4755.47	2562.22	2708.75	3906.41	3415.29	3335.66	3087.61
Brapa_ESTC000286	AT3G06040	Symbols:|ribosomal protein L12 family protein|chr3:1824522-1825082 REVERSE	18155.3	13506.3	14125.2	13972.7	12265.9	9709.44	8412.75
Brapa_ESTC000287	AT3G09890	Symbols:|ankyrin repeat family protein|chr3:3032683-3034163 FORWARD	2995.9	2991.73	2802.32	4198.93	4632.2	3300.2	2400.85
Brapa_ESTC000288	AT5G27700	Symbols:|40S ribosomal protein S21 (RPS21C)|chr5:9807536-9808052 REVERSE	27242.1	29567.2	25487.7	31109.3	27856.5	27318.1	27754.8
Brapa_ESTC000289	AT3G04120	Symbols: GAPC-1, GAPC|GAPC (GLYCERALDEHYDE-3-PHOSPHATE DEHYDROGENASE C SUBUNIT); glyceraldehyde-3-phosphate dehydrogenase|chr3:1081084-1083138 FORWARD	18030.9	15819.8	11398.9	14202.2	14584.3	14045.8	14345.5
Brapa_ESTC000290	AT5G55450	Symbols:|protease inhibitor/seed storage/lipid transfer protein (LTP) family protein|chr5:22484786-22485100 FORWARD	7232.98	3147.07	2032.97	7042.99	4169.34	2560.59	1122.65
Brapa_ESTC000291	AT1G10590	Symbols:|DNA-binding protein-related|chr1:3502325-3502992 REVERSE	9958.4	7426.66	10671.9	11347.2	14352.7	10022.1	11749.8
Brapa_ESTC000292	AT2G34480	Symbols:|60S ribosomal protein L18A (RPL18aB)|chr2:14539995-14541240 REVERSE	16787	14794.4	15619.6	17192.9	17271.2	15894.7	14940.7
Brapa_ESTC000293	AT2G18740	Symbols:|small nuclear ribonucleoprotein E, putative / snRNP-E, putative / Sm protein E, putative|chr2:8130416-8131792 FORWARD	8996.62	10470.9	11062.8	12062.2	13380.5	11529.4	9646.4
Brapa_ESTC000294	AT3G50700	Symbols: ATIDD2|ATIDD2 (ARABIDOPSIS THALIANA INDETERMINATE(ID)-DOMAIN 2); nucleic acid binding / transcription factor/ zinc ion binding|chr3:18851926-18853810 FORWARD	7689.53	7771.8	6331.59	6661.69	6787.8	4621.65	3427.42
Brapa_ESTC000295	AT2G47980	Symbols: SCC3|SCC3 (sister-chromatide cohesion protein 3); binding|chr2:19638493-19643865 FORWARD	13618.6	7819.66	11264.3	13405.5	12579.4	10281.9	11581.8
Brapa_ESTC000296	AT1G80380	Symbols:|phosphoribulokinase/uridine kinase-related|chr1:30222224-30224676 FORWARD	10484.3	12006.5	13800.5	10228.1	9273.11	11825.2	10291.2
Brapa_ESTC000297	AT3G06300	Symbols: AT-P4H-2|AT-P4H-2 (A. THALIANA P4H ISOFORM 2); oxidoreductase, acting on paired donors, with incorporation or reduction of molecular oxygen, 2-oxoglutarate as one donor, and incorporation of one atom each of oxygen into both donors / procollagen-proline 4-dioxygen|chr3:1907750-1909681 FORWARD	15898.7	12994.2	11429.5	13021.2	10102.7	8943.78	9839.1
Brapa_ESTC000298	AT5G20130	Symbols:|similar to unnamed protein product [Vitis vinifera] (GB:CAO21131.1)|chr5:6797487-6798702 FORWARD	3784.04	2844.55	3024.88	3410.23	2606.33	2441.29	1684.99
Brapa_ESTC000299	AT5G25100	Symbols:|endomembrane protein 70, putative|chr5:8648377-8651018 REVERSE	1482.04	1770.05	3484.67	2739.46	3477.45	3883.18	4214.54
Brapa_ESTC000300	AT5G10830	Symbols:|embryo-abundant protein-related|chr5:3423732-3424650 FORWARD	3978.08	5189.11	4960.36	4048.1	4315.88	3797.88	4544.17
Brapa_ESTC000301	AT2G01520	Symbols: MLP328|MLP328 (MLP-LIKE PROTEIN 328)|chr2:235991-236880 FORWARD	3087.28	1423.94	2263.48	1893.06	2086.95	4858.32	2475.22
Brapa_ESTC000302	AT1G52300	Symbols:|60S ribosomal protein L37 (RPL37B)|chr1:19478882-19479821 REVERSE	21894.8	21519.8	18892.4	22832	20105.8	21195.2	19243.9
Brapa_ESTC000303	AT2G40070	Symbols:|similar to proline-rich family protein [Arabidopsis thaliana] (TAIR:AT3G09000.1); similar to unnamed protein product [Vitis vinifera] (GB:CAO41342.1)|chr2:16735456-16738238 REVERSE	2400.98	1569.27	1627.29	1906.63	1554.09	938.244	810.992
Brapa_ESTC000304	AT2G41010	Symbols: ATCAMBP25|ATCAMBP25 (ARABIDOPSIS THALIANA CALMODULIN (CAM)-BINDING PROTEIN OF 25 KDA); calmodulin binding|chr2:17121093-17121809 REVERSE	1722.13	1871.75	2327.02	1339.32	1391.5	1434.58	1782.75
Brapa_ESTC000305	AT5G55210	Symbols:|similar to unknown protein [Arabidopsis thaliana] (TAIR:AT4G22320.1); similar to unnamed protein product [Vitis vinifera] (GB:CAO38898.1)|chr5:22413933-22414600 REVERSE	8120.84	6170.73	7635.14	7340.55	6875.65	6569.45	5756.53
Brapa_ESTC000306	AT5G55200	Symbols:|co-chaperone grpE protein, putative|chr5:22411931-22413561 FORWARD	8419.86	9007.24	6004.65	6212.74	5318.77	6059.04	6393.49
Brapa_ESTC000307	AT2G29700	Symbols: ATPH1|ATPH1 (ARABIDOPSIS THALIANA PLECKSTRIN HOMOLOGUE 1)|chr2:12704648-12705085 FORWARD	14610.4	13702.4	15193	17244.8	19456.2	19106.3	15492
Brapa_ESTC000308	AT1G23260	Symbols: MMZ1, UEV1A|MMZ1/UEV1A (MMS ZWEI HOMOLOGE 1); protein binding / ubiquitin-protein ligase|chr1:8257198-8258562 REVERSE	9473.01	11490	9681.96	11059.6	11952.8	11689.5	11523.9
Brapa_ESTC000309	AT5G02710	Symbols:|similar to unnamed protein product [Vitis vinifera] (GB:CAO18074.1); contains InterPro domain Protein of unknown function UPF0153 (InterPro:IPR005358)|chr5:612626-613478 FORWARD	4914.63	3451.81	3341.7	4246.42	3539.66	2404.54	1863.09
Brapa_ESTC000310	AT3G53490	Symbols:|similar to unknown protein [Arabidopsis thaliana] (TAIR:AT5G02720.1); similar to Os03g0282800 [Oryza sativa (japonica cultivar-group)] (GB:NP_001049748.1); similar to hypothetical protein [Oryza sativa (japonica cultivar-group)] (GB:AAN64501.1); similar to hypothetical protein OsI_010747 [Oryza sativa (indica cultivar-group)] (GB:EAY89514.1); contains domain Pili subunits (SSF54523)|chr3…	177.414	218.024	148.319	158.769	137.787	498.77	2988.44
Brapa_ESTC000311	AT2G34250	Symbols:|protein transport protein sec61, putative|chr2:14469714-14471651 FORWARD	11612.4	13945.6	11806.4	14842.8	12729.3	11692.8	12278.9
Brapa_ESTC000312	AT5G43600	Symbols:|N-carbamyl-L-amino acid hydrolase, putative|chr5:17529878-17532507 FORWARD	6117.54	5866.86	6300.46	5830.48	6525.92	5218.24	5619.71
Brapa_ESTC000313	AT1G52740	Symbols: HTA9|HTA9; DNA binding|chr1:19649077-19649889 FORWARD	18551.5	19787.6	18657.2	20802.7	19060.7	19988.3	16044.8
Brapa_ESTC000314	AT5G23740	Symbols: RPS11-BETA|RPS11-BETA (RIBOSOMAL PROTEIN S11-BETA); structural constituent of ribosome|chr5:8008254-8009333 REVERSE	15977.9	19082.5	16544.8	22572.7	22387.1	20438.5	16186.2
Brapa_ESTC000315	AT4G31300	Symbols: PBA1|PBA1 (20S proteasome beta subunit A 1); peptidase|chr4:15188933-15190941 FORWARD	8745.07	8214.97	6980.63	10964	8777.88	7880.91	8666.07
Brapa_ESTC000316	AT1G20850	Symbols: XCP2|XCP2 (XYLEM CYSTEINE PEPTIDASE 2); cysteine-type peptidase/ peptidase|chr1:7252197-7253526 FORWARD	2569.04	3520.82	4460.82	1604.17	1509.11	2170.47	3951.32
Brapa_ESTC000317	AT3G62030	Symbols: ROC4|ROC4 (ROTAMASE CYP 4); peptidyl-prolyl cis-trans isomerase|chr3:22984683-22986114 FORWARD	20853	20854.8	21147	20846.6	21747.8	21673.7	19630.9
Brapa_ESTC000318	AT3G62040	Symbols:|hydrolase|chr3:22986303-22987493 REVERSE	893.841	1445.52	4115.46	960.864	1750.17	5270.71	12590.9
Brapa_ESTC000319	NA	NA	40482.9	45130	41813.1	50861.6	51376.5	44218.9	38809.3
Brapa_ESTC000320	AT3G04400	Symbols: EMB2171|EMB2171 (EMBRYO DEFECTIVE 2171); structural constituent of ribosome|chr3:1167345-1168314 FORWARD	19591.6	21441.2	20571.9	29073.1	21964.1	23645.3	21998.6
Brapa_ESTC000321	AT1G69620	Symbols: RPL34|RPL34 (RIBOSOMAL PROTEIN L34); structural constituent of ribosome|chr1:26193563-26194744 FORWARD	1034.59	797.288	1080.93	1103.02	1293.83	1412.37	1107.97
Brapa_ESTC000322	AT4G16660	Symbols:|heat shock protein 70, putative / HSP70, putative|chr4:9377247-9381254 FORWARD	11426.2	6464.23	10292.3	12093.3	13891.7	11324.4	10868.5
Brapa_ESTC000323	AT1G74590	Symbols: ATGSTU10|ATGSTU10 (Arabidopsis thaliana Glutathione S-transferase (class tau) 10); glutathione transferase|chr1:28027548-28028327 REVERSE	310.866	352.659	224.674	258.434	281.205	349.771	262.357
Brapa_ESTC000324	AT3G52590	Symbols: EMB2167, ERD16, UBQ1|UBQ1 (EARLY-RESPONSIVE TO DEHYDRATION 16, UBIQUITIN EXTENSION PROTEIN 1); protein binding|chr3:19516646-19517659 FORWARD	37461.9	36479.9	33481.3	42173.3	40401.2	41357.4	35001.9
Brapa_ESTC000325	AT1G72020	Symbols:|similar to unknown [Populus trichocarpa] (GB:ABK92617.1)|chr1:27113183-27113989 REVERSE	1560.19	1575.08	1785.92	2695.82	2857.66	2850.96	2954.59
Brapa_ESTC000326	AT1G71220	Symbols: EBS1|EBS1 (EMS-MUTAGENIZED BRI1 SUPPRESSOR 1); UDP-glucose:glycoprotein glucosyltransferase/ transferase, transferring glycosyl groups / transferase, transferring hexosyl groups|chr1:26845326-26855392 FORWARD	8656.13	6195.55	8437.87	8277.18	9149.69	8205.98	9032.02
Brapa_ESTC000327	AT1G79790	Symbols:|haloacid dehalogenase-like hydrolase family protein|chr1:30021880-30023079 REVERSE	1628.96	593.594	448.06	4382.98	11007.1	9054.23	695.117
Brapa_ESTC000328	NA	NA	4761.48	1837.99	523.958	14893.7	28823	22024.3	1160.54
Brapa_ESTC000329	AT3G02700	Symbols:|NC domain-containing protein|chr3:581734-582820 REVERSE	1999.69	1491.07	1683.84	1839.93	2059.59	1667.92	1362.08
Brapa_ESTC000330	AT3G02690	Symbols:|integral membrane family protein|chr3:579634-581455 FORWARD	7902.29	6948.15	8061.91	7284.57	7989.04	6992.64	7061.49
Brapa_ESTC000331	AT4G13430	Symbols:|aconitase family protein / aconitate hydratase family protein|chr4:7804190-7807785 REVERSE	6690.09	8709.8	8813.34	7749.73	8678.07	10981.2	9843.02
Brapa_ESTC000332	AT3G59920	Symbols: ATGDI2|ATGDI2 (RAB GDP DISSOCIATION INHIBITOR 2); RAB GDP-dissociation inhibitor|chr3:22146134-22149198 FORWARD	15351.6	16131.1	14432.7	17719	16645.9	16487.7	17089
Brapa_ESTC000333	AT2G33830	Symbols:|dormancy/auxin associated family protein|chr2:14316844-14317362 REVERSE	40987.4	42530.8	34688.9	31949.8	28885	29230.8	29919
Brapa_ESTC000334	AT5G04800	Symbols:|40S ribosomal protein S17 (RPS17D)|chr5:1389218-1389643 FORWARD	19838.2	15927.9	17758.3	16837.3	17588.9	13476.1	13462.3
Brapa_ESTC000335	AT3G14310	Symbols: ATPME3|ATPME3 (Arabidopsis thaliana pectin methylesterase 3)|chr3:4772221-4775102 REVERSE	846.292	1297.39	2190	1682.06	1372.61	2233.92	3514.47
Brapa_ESTC000336	AT1G14230	Symbols:|nucleoside phosphatase family protein / GDA1/CD39 family protein|chr1:4861492-4863986 FORWARD	3035.36	1713.49	3483.97	2683.86	2026.09	1948.93	4702.2
Brapa_ESTC000337	AT1G11910	Symbols:|aspartyl protease family protein|chr1:4017117-4019872 REVERSE	13119.1	11787.2	13988.9	16908	17688.7	17070.2	15109.5
Brapa_ESTC000338	AT1G47640	Symbols:|similar to unknown [Populus trichocarpa] (GB:ABK93176.1); contains domain PTHR12869 (PTHR12869)|chr1:17520849-17522438 REVERSE	21195.5	18547	21747.4	22487.9	20888.8	19161.8	19121.2
Brapa_ESTC000339	AT3G53870	Symbols:|40S ribosomal protein S3 (RPS3B)|chr3:19962525-19963760 FORWARD	21979.4	20994.2	25181.8	27585.9	24950.9	25996.1	21756.6
Brapa_ESTC000340	AT1G07090	Symbols:|similar to unknown protein [Arabidopsis thaliana] (TAIR:AT5G58500.1); similar to hypothetical protein [Vitis vinifera] (GB:CAN60458.1); contains InterPro domain Protein of unknown function DUF640 (InterPro:IPR006936)|chr1:2174201-2174791 REVERSE	4480.02	10710.5	6565.8	14591.3	26720.8	4083.04	6013.59
Brapa_ESTC000341	AT4G14020	Symbols:|rapid alkalinization factor (RALF) family protein|chr4:8095365-8095700 REVERSE	25.1752	183.97	293.369	25.8693	36.0341	24.5323	264.847
Brapa_ESTC000342	NA	NA	16623.6	18950.2	23881	18943	20291.9	22488	22188.4
Brapa_ESTC000343	AT1G12360	Symbols: KEU|KEU (KEULE); protein transporter|chr1:4201170-4206142 FORWARD	982.899	814.323	1286.16	951.127	924.42	881.149	814.87
Brapa_ESTC000344	AT1G36730	Symbols:|eukaryotic translation initiation factor 5, putative / eIF-5, putative|chr1:13899918-13901237 REVERSE	14253.1	13198.3	15209.2	10982.4	10673.8	9483.1	8454.53
Brapa_ESTC000345	AT5G14460	Symbols:|pseudouridylate synthase TruB family protein|chr5:4660242-4662546 REVERSE	4345.77	3971.31	4527.44	4441.28	4549.56	3683.31	4239.18
Brapa_ESTC000346	AT5G14450	Symbols:|GDSL-motif lipase/hydrolase family protein|chr5:4658491-4660037 FORWARD	8978.58	8106.69	9155.82	9260.94	17260.2	6532.1	5964.56
Brapa_ESTC000347	AT3G55140	Symbols:|pectate lyase family protein|chr3:20449796-20451202 FORWARD	2667.01	2435.88	2463.13	2946.02	2548.26	2313.32	3070.4
Brapa_ESTC000348	AT3G55150	Symbols: ATEXO70H1|ATEXO70H1 (exocyst subunit EXO70 family protein H1); protein binding|chr3:20451632-20453542 REVERSE	270.68	213.073	118.707	457.126	163.642	60.8	48.649
Brapa_ESTC000349	AT3G48420	Symbols:|haloacid dehalogenase-like hydrolase family protein|chr3:17940728-17942536 FORWARD	3292.24	4152.12	4436.98	2525.15	3363.86	3083.08	2442.39
Brapa_ESTC000350	AT5G61020	Symbols: ECT3|ECT3 (evolutionary conserved C-terminal 3)|chr5:24574711-24577006 REVERSE	8153.61	7827.85	7444.49	9484.34	7496.78	7361.12	7021.78
Brapa_ESTC000351	AT5G25760	Symbols: UBC21, PEX4|PEX4 (PEROXIN4); ubiquitin-protein ligase|chr5:8967986-8969176 FORWARD	6051.72	5001.63	5537.41	5807.44	6701.36	5381.56	5356.36
Brapa_ESTC000352	AT5G25770	Symbols:|similar to unnamed protein product [Vitis vinifera] (GB:CAO44054.1); contains domain PTHR10992 (PTHR10992); contains domain SSF53474 (SSF53474); contains domain G3DSA:3.40.50.1820 (G3DSA:3.40.50.1820)|chr5:8969311-8971392 REVERSE	461.11	1382.91	1947.38	524.185	789.047	1242.86	2990.31
Brapa_ESTC000353	AT1G08380	Symbols: PSAO|PSAO (photosystem I subunit O)|chr1:2641001-2641736 REVERSE	26739.5	27592.1	26900.2	28270.9	28082.8	24408.5	21225.8
Brapa_ESTC000354	AT4G04020	Symbols: FIB|FIB (FIBRILLIN); structural molecule|chr4:1932159-1933544 FORWARD	11530.7	7489.45	9661.1	8741.06	9288.47	7876	9038.76
Brapa_ESTC000355	AT5G61450	Symbols:|2-phosphoglycerate kinase-related|chr5:24727466-24730108 REVERSE	3405.24	3943.11	3590.37	3542.62	3848.43	3019.61	2631.4
Brapa_ESTC000356	AT4G00810	Symbols:|60S acidic ribosomal protein P1 (RPP1B)|chr4:346179-346957 REVERSE	33759.5	30369.4	37506.6	34642.3	32004.3	33177.4	29847.4
Brapa_ESTC000357	AT4G21960	Symbols: PRXR1|PRXR1 (peroxidase 42); peroxidase|chr4:11646625-11648324 REVERSE	15540.2	16865.9	19642.1	21421	18045.4	20161.5	20077.9
Brapa_ESTC000358	AT5G48850	Symbols:|male sterility MS5 family protein|chr5:19822802-19824925 REVERSE	1676.45	2437.54	285.7	699.77	2041.58	2454.51	235.991
Brapa_ESTC000359	AT3G24830	Symbols:|60S ribosomal protein L13A (RPL13aB)|chr3:9064620-9065878 FORWARD	4905.07	5994.65	5348.99	8383.15	6210.88	9002.42	6960.43
Brapa_ESTC000360	AT3G11510	Symbols:|40S ribosomal protein S14 (RPS14B)|chr3:3623763-3624872 REVERSE	21595.5	23929.3	23450.6	21400.6	19230.2	22968.4	22614
Brapa_ESTC000361	AT2G28080	Symbols:|glycosyltransferase family protein|chr2:11967851-11970304 REVERSE	7965.07	7407.79	9968.53	10574.4	8890.85	8353.31	10847.4
Brapa_ESTC000362	NA	NA	13620.1	12116.4	15394	13287.5	11460.1	11116	13826.3
Brapa_ESTC000363	AT2G46540	Symbols:|similar to unknown [Populus trichocarpa] (GB:ABK93335.1)|chr2:19117759-19118753 REVERSE	3190.85	3669.26	4572.94	5914.44	6171.02	6746.19	6876.14
Brapa_ESTC000364	AT4G12590	Symbols:|similar to hypothetical protein [Vitis vinifera] (GB:CAN72892.1); contains InterPro domain Protein of unknown function DUF850, transmembrane eukaryotic (InterPro:IPR008568)|chr4:7451288-7452973 REVERSE	15096.6	15199.9	14875	15125.8	15161.1	16182.7	13682.1
Brapa_ESTC000365	AT2G33830	Symbols:|dormancy/auxin associated family protein|chr2:14316844-14317362 REVERSE	22372.8	31521.9	28755.6	26052	24646	27106.8	27118.4
Brapa_ESTC000366	AT5G36230	Symbols:|eIF4-gamma/eIF5/eIF2-epsilon domain-containing protein|chr5:14290749-14294003 FORWARD	4582.72	6077.03	7490.82	8074.48	7212.2	8128.04	8521.11
Brapa_ESTC000367	AT2G38540	Symbols: LTP1, ATLTP1, LP1|LP1 (nonspecific lipid transfer protein 1)|chr2:16137496-16137971 FORWARD	50928.4	47752	53538	44035	48328.3	41937.2	49132.9
Brapa_ESTC000368	AT4G30580	Symbols: EMB1995, ATS2|ATS2 (EMBRYO DEFECTIVE 1995); 1-acylglycerol-3-phosphate O-acyltransferase/ acyltransferase|chr4:14932521-14934495 REVERSE	4067.34	3570.58	3926.18	4801.68	6075.25	5000.2	3359.51
Brapa_ESTC000369	AT5G60390	Symbols:|elongation factor 1-alpha / EF-1-alpha|chr5:24306452-24307901 FORWARD	23977.6	21712	26733.8	29815.5	30352.9	27443	23637.8
Brapa_ESTC000370	AT3G07680	Symbols:|emp24/gp25L/p24 family protein|chr3:2455633-2456658 FORWARD	8367.09	8737.94	7021.9	7615.07	10321.4	8773.07	8715.07
Brapa_ESTC000371	AT3G02470	Symbols: SAMDC|SAMDC (S-ADENOSYLMETHIONINE DECARBOXYLASE); adenosylmethionine decarboxylase|chr3:510230-511330 FORWARD	23743.8	24371	27329.8	24704.4	25994.3	31194.4	26622.4
Brapa_ESTC000372	AT1G31940	Symbols:|similar to unknown protein [Arabidopsis thaliana] (TAIR:AT2G35585.1); similar to hypothetical protein [Vitis vinifera] (GB:CAN79460.1)|chr1:11470273-11471134 REVERSE	3710.34	3441.62	3985.5	4405.08	4157.7	3638.88	3089.68
Brapa_ESTC000373	AT5G06150	Symbols: CYCB1;2, CYC1BAT|CYC1BAT (CYCLIN B 1;2); cyclin-dependent protein kinase regulator|chr5:1859543-1861571 REVERSE	3999.45	3567.49	1965.7	6000.87	2536.01	1450.71	792.285
Brapa_ESTC000374	AT1G49600	Symbols: ATRBP47A|ATRBP47A (ARABIDOPSIS THALIANA RNA-BINDING PROTEIN 47A); RNA binding|chr1:18360904-18363818 REVERSE	559.704	356.53	281.07	633.992	1099.35	1146.51	537.196
Brapa_ESTC000375	AT4G30270	Symbols: MERI-5, SEN4, MERI5B|MERI5B (MERISTEM-5); hydrolase, acting on glycosyl bonds / xyloglucan:xyloglucosyl transferase|chr4:14819451-14820454 REVERSE	5600.84	12031.3	9445.42	4939.93	7874.2	8337.67	7345.44
Brapa_ESTC000376	AT1G23290	Symbols: RPL27AB, RPL27A|RPL27A (RIBOSOMAL PROTEIN L27A); structural constituent of ribosome|chr1:8262996-8263436 FORWARD	14613.4	12649.5	14491.8	19059.6	16869.3	17827.6	15978.6
Brapa_ESTC000377	AT5G59890	Symbols: ADF4|ADF4 (ACTIN DEPOLYMERIZING FACTOR 4); actin binding|chr5:24139771-24140822 FORWARD	2269.94	1586.73	1665.74	1587.05	1458.06	1169.81	1379.18
Brapa_ESTC000378	NA	NA	8832.45	13488.4	8728.11	9406.25	7961.5	10976.1	8634.54
Brapa_ESTC000379	AT5G16310	Symbols: UCH1|UCH1; ubiquitin thiolesterase|chr5:5342582-5344156 REVERSE	189.142	162.367	200.065	357.457	364.002	219.499	260.064
Brapa_ESTC000380	AT5G16300	Symbols:|similar to hypothetical protein OsI_003871 [Oryza sativa (indica cultivar-group)] (GB:EAY76024.1); similar to predicted protein [Physcomitrella patens subsp. patens] (GB:EDQ68647.1); similar to unnamed protein product [Vitis vinifera] (GB:CAO15608.1)|chr5:5338122-5342189 FORWARD	5209.08	4048.23	4784.04	6051.4	6406.98	6526.88	6750.35
Brapa_ESTC000381	AT1G77330	Symbols:|1-aminocyclopropane-1-carboxylate oxidase, putative / ACC oxidase, putative|chr1:29068109-29069341 REVERSE	1387.26	1243.82	4325.98	640.532	1288.47	1456.52	10360.6
Brapa_ESTC000382	AT5G09620	Symbols:|octicosapeptide/Phox/Bem1p (PB1) domain-containing protein|chr5:2983758-2985353 REVERSE	15177	18563.5	21066.2	15071.1	15552.9	14108.6	17206.9
Brapa_ESTC000383	AT1G07890	Symbols: MEE6, CS1, APX1|APX1 (ASCORBATE PEROXIDASE 1); L-ascorbate peroxidase|chr1:2438002-2439432 FORWARD	27867.1	24109.4	26111.1	28225.5	23897.1	27058.1	26672.3
Brapa_ESTC000384	AT1G51980	Symbols:|mitochondrial processing peptidase alpha subunit, putative|chr1:19327361-19330440 REVERSE	5211.45	6132.02	6000.56	5641.18	7129.4	6817.66	8007.96
Brapa_ESTC000385	AT4G29900	Symbols: ATACA10, ACA10|ACA10 (autoinhibited Ca2+ -ATPase 10); calcium-transporting ATPase/ calmodulin binding|chr4:14611231-14618781 REVERSE	4316.58	4246.37	4005.91	4784.21	4252.35	4860.08	4889.16
Brapa_ESTC000386	AT3G10410	Symbols: SCPL49|SCPL49 (serine carboxypeptidase-like 49); serine carboxypeptidase|chr3:3235523-3238068 REVERSE	3778.76	5256.25	4351.87	8020.18	14746	23174	17421.5
Brapa_ESTC000387	AT1G75760	Symbols:|ER lumen protein retaining receptor family protein|chr1:28450601-28452082 REVERSE	7817.21	8164.19	7160.59	7956.81	6184.33	5857.86	6960.58
Brapa_ESTC000388	AT5G18380	Symbols:|40S ribosomal protein S16 (RPS16C)|chr5:6090255-6090695 REVERSE	24162.7	22599.8	27359.3	24247.1	23196.1	29772.3	25952.4
Brapa_ESTC000389	AT3G02090	Symbols: MPPBETA|MPPBETA; metalloendopeptidase|chr3:365631-368533 FORWARD	11567.1	10738.3	9432.54	11596.2	11879.9	12821.6	12311.2
Brapa_ESTC000390	AT5G20020	Symbols: RAN2|RAN2 (Ras-related GTP-binding nuclear protein 2); GTP binding|chr5:6762819-6764383 FORWARD	20278.1	21477.3	17740.2	17583.5	16562.6	20069.3	16343
Brapa_ESTC000391	AT2G02010	Symbols: GAD4|GAD4 (GLUTAMATE DECARBOXYLASE 4); calmodulin binding|chr2:474374-476494 REVERSE	263.039	533.023	208.182	178.452	191.962	156.151	123.896
Brapa_ESTC000392	AT4G00100	Symbols: RPS13, PFL2, ATRPS13A|ATRPS13A (RIBOSOMAL PROTEIN S13A); structural constituent of ribosome|chr4:37172-38123 FORWARD	14665.5	15323.5	11909.7	17269.7	15800.2	17667.5	14624
Brapa_ESTC000393	AT1G48160	Symbols:|signal recognition particle 19 kDa protein, putative / SRP19, putative|chr1:17790448-17791955 REVERSE	12050.8	11512	9955.72	11841.3	8816.27	9845.87	9158.02
Brapa_ESTC000394	AT1G22740	Symbols: AtRABG3b, RAB7|RAB7 (Ras-related protein 7); GTP binding|chr1:8049236-8050483 FORWARD	4339.82	4431.31	3394.2	3900.34	3233.88	3340.42	2313.94
Brapa_ESTC000395	AT2G23960	Symbols:|defense-related protein, putative|chr2:10203139-10204690 FORWARD	48.2554	61.8645	35.3618	47.2217	32.0411	22.1395	26.2762
Brapa_ESTC000396	AT1G77080	Symbols: FLM, AGL27, MAF1|MAF1 (MADS AFFECTING FLOWERING 1); transcription factor|chr1:28963205-28963948 FORWARD	604.428	602.5	488.18	480.784	439.77	490.484	420.417
Brapa_ESTC000397	AT5G52370	Symbols:|similar to unknown protein [Arabidopsis thaliana] (TAIR:AT5G58990.1); similar to unnamed protein product [Vitis vinifera] (GB:CAO21535.1)|chr5:21277784-21278429 REVERSE	9347.18	7124.88	6782.33	7738.16	6911.51	6861.25	5589.31
Brapa_ESTC000398	AT5G59010	Symbols:|protein kinase-related|chr5:23837804-23840325 REVERSE	9898.9	7635.72	7451.87	12268	11527.3	8648.04	4045.62
Brapa_ESTC000399	AT5G05460	Symbols:|hydrolase, acting on glycosyl bonds|chr5:1615616-1618772 FORWARD	6660.8	7279.11	5268.69	6803.29	4545.37	4705.48	4654.58
Brapa_ESTC000400	AT5G05480	Symbols:|similar to unknown protein [Arabidopsis thaliana] (TAIR:AT3G14920.1); similar to hypothetical protein [Vitis vinifera] (GB:CAN73340.1)|chr5:1622339-1624165 REVERSE	4220.13	3454.17	5008.07	4199.22	3558.61	3960.8	3990.13
Brapa_ESTC000401	AT5G39320	Symbols:|UDP-glucose 6-dehydrogenase, putative|chr5:15760482-15761924 FORWARD	7254.1	7845.69	7566.44	8655.36	8265.65	10445.2	11008.5
Brapa_ESTC000402	AT5G48800	Symbols:|phototropic-responsive NPH3 family protein|chr5:19804107-19806229 FORWARD	1032.97	1159.34	1824.29	1253.37	979.377	1161.64	765.912
Brapa_ESTC000403	NA	NA	36206.7	43037.8	40712.7	50336.4	48530.1	47081	42792.3
Brapa_ESTC000405	AT2G46490	Symbols:|similar to unknown protein [Arabidopsis thaliana] (TAIR:AT5G35110.1); similar to hypothetical protein [Vitis vinifera] (GB:CAN80242.1)|chr2:19086529-19086933 FORWARD	1534.43	1491.5	2407.29	3164.8	2901.14	3357.55	3321.01
Brapa_ESTC000406	AT1G27730	Symbols: ZAT10, STZ|STZ (SALT TOLERANCE ZINC FINGER); nucleic acid binding / transcription factor/ zinc ion binding|chr1:9648289-9648972 REVERSE	2285.31	3260.61	1713.42	2422.09	2985.1	4520.25	852.15
Brapa_ESTC000407	AT3G27060	Symbols: TSO2|TSO2 (TSO MEANING 'UGLY' IN CHINESE); ribonucleoside-diphosphate reductase|chr3:9981208-9982294 REVERSE	20083.7	16555.7	16033.2	18619.9	15051.1	15719.9	18234.7
Brapa_ESTC000408	AT5G60670	Symbols:|60S ribosomal protein L12 (RPL12C)|chr5:24398292-24398792 REVERSE	1855.26	1299.26	1820.13	2689.1	1869.66	2100.55	1677.82
Brapa_ESTC000409	AT5G53300	Symbols: UBC10|UBC10 (UBIQUITIN-CONJUGATING ENZYME 10); ubiquitin-protein ligase|chr5:21650028-21651215 REVERSE	14480.3	13532.7	18155.9	15445.8	15009.7	18059.6	16835.4
Brapa_ESTC000410	AT2G43540	Symbols:|similar to hypothetical protein [Vitis vinifera] (GB:CAN65294.1)|chr2:18079462-18079971 FORWARD	4543.28	3890.83	3959.74	4499.84	3756.91	2812.32	1907.24
Brapa_ESTC000411	AT5G46160	Symbols:|ribosomal protein L14 family protein / huellenlos paralog (HLP)|chr5:18728683-18729568 REVERSE	6123.55	4227.22	3544.47	7702.34	6263.02	5319.34	4338.59
Brapa_ESTC000412	AT1G35190	Symbols:|oxidoreductase, 2OG-Fe(II) oxygenase family protein|chr1:12890522-12892610 FORWARD	103.121	284.548	85.1501	521.496	1731.25	75.7874	44.5947
Brapa_ESTC000413	AT5G19050	Symbols:|similar to unnamed protein product [Vitis vinifera] (GB:CAO71093.1); contains InterPro domain Protein of unknown function DUF1749 (InterPro:IPR013744)|chr5:6369309-6371728 FORWARD	867.527	877.243	990.667	1083.54	1070.86	838.727	973.737
Brapa_ESTC000414	AT4G24570	Symbols:|mitochondrial substrate carrier family protein|chr4:12686556-12687497 FORWARD	8002.35	7158.08	6516.35	9246.08	6372.39	4861.21	4926.09
Brapa_ESTC000415	NA	NA	37193.5	54166.8	45013.4	57769	57217.4	48461.7	48852.6
Brapa_ESTC000416	AT5G54680	Symbols: ILR3|ILR3 (IAA-LEUCINE RESISTANT3); DNA binding / transcription factor|chr5:22234496-22236219 FORWARD	5515.72	5099.09	6567.83	7364.38	6910.94	7496.63	7189.47
Brapa_ESTC000417	AT2G44670	Symbols:|senescence-associated protein-related|chr2:18432354-18432748 FORWARD	4413.64	6107.78	6441.25	4954.72	4911.15	5691.2	6316.42
Brapa_ESTC000418	NA	NA	10774	12969.2	11062	9994.63	12761.9	9432.28	5709.75
Brapa_ESTC000419	AT2G40890	Symbols: CYP98A3|CYP98A3 (CYTOCHROME P450, FAMILY 98, SUBFAMILY A, POLYPEPTIDE 3); monooxygenase/ p-coumarate 3-hydroxylase|chr2:17065369-17067610 REVERSE	80.103	95.0544	93.9232	134.536	114.21	131.151	122.578
Brapa_ESTC000420	AT3G26210	Symbols: CYP71B23|CYP71B23 (cytochrome P450, family 71, subfamily B, polypeptide 23); oxygen binding|chr3:9594566-9596439 REVERSE	2011.29	3263.48	3396.14	1858.71	2404.29	3005.8	2095.53
Brapa_ESTC000421	NA	NA	33649.4	41359.9	37244.1	43622.2	50212.7	40917.8	34205
Brapa_ESTC000422	NA	NA	27025	37800.6	28455.9	35127.3	38241.6	33019.6	28432.2
Brapa_ESTC000423	AT3G14120	Symbols:|similar to hypothetical protein OsJ_033267 [Oryza sativa (japonica cultivar-group)] (GB:EAZ19058.1); similar to predicted protein [Physcomitrella patens subsp. patens] (GB:EDQ65731.1); similar to hypothetical protein OsI_021263 [Oryza sativa (indica cultivar-group)] (GB:EAZ00031.1); contains InterPro domain Nuclear pore protein 84/107; (InterPro:IPR007252)|chr3:4678000-4685462 FORWARD	3549.94	3245.2	2855.23	3845.36	3644.78	3580.94	2519.76
Brapa_ESTC000424	AT3G14130	Symbols:|(S)-2-hydroxy-acid oxidase, peroxisomal, putative / glycolate oxidase, putative / short chain alpha-hydroxy acid oxidase, putative|chr3:4685851-4687859 REVERSE	883.211	876.933	1179.5	1023.88	1154.18	1040.67	1185.1
Brapa_ESTC000425	AT1G65930	Symbols:|isocitrate dehydrogenase, putative / NADP+ isocitrate dehydrogenase, putative|chr1:24542751-24545524 FORWARD	20754.2	14145.4	15999.1	19725.2	21050.1	16583	20810.7
Brapa_ESTC000426	AT2G42940	Symbols:|DNA-binding family protein|chr2:17869574-17870347 REVERSE	19402.3	22886.3	1696.34	23493	15586.1	480.902	566.262
Brapa_ESTC000427	AT1G78020	Symbols:|senescence-associated protein-related|chr1:29343681-29344385 FORWARD	5600.05	4414.34	8979.59	6524.18	6695.7	7654.92	8832.3
Brapa_ESTC000428	AT2G30320	Symbols:|tRNA pseudouridine synthase family protein|chr2:12932805-12934973 REVERSE	8183.79	6657.89	8518.31	7814.18	8824.48	7758.99	7839.48
Brapa_ESTC000429	AT1G19570	Symbols: DHAR1|DHAR1 (DEHYDROASCORBATE REDUCTASE); glutathione dehydrogenase (ascorbate)|chr1:6773453-6774404 REVERSE	12087.9	13039.5	15692.4	14354.8	11762.8	12237	17688.7
Brapa_ESTC000430	AT1G19540	Symbols:|isoflavone reductase, putative|chr1:6765704-6767238 FORWARD	11008	12347.9	8996.15	10796.8	8840.36	7092.64	6543.04
Brapa_ESTC000431	AT3G21640	Symbols: UCU2, FKBP42, TWD1|TWD1 (TWISTED DWARF 1); FK506 binding / peptidyl-prolyl cis-trans isomerase|chr3:7619032-7621104 REVERSE	1742.26	1159.8	1608.58	1646.93	1960.09	1726.69	1542.01
Brapa_ESTC000432	AT3G52070	Symbols:|similar to unnamed protein product [Vitis vinifera] (GB:CAO40812.1)|chr3:19323731-19324075 FORWARD	2176.84	2570.74	2799.63	1576.38	1796.05	2106.69	2862.7
Brapa_ESTC000433	AT5G07470	Symbols: PMSR3|PMSR3 (PEPTIDEMETHIONINE SULFOXIDE REDUCTASE 3); peptide-methionine-(S)-S-oxide reductase|chr5:2362761-2364287 REVERSE	2709.15	7926.14	385.737	1759.75	3229.07	4551.72	793.166
Brapa_ESTC000434	AT5G08280	Symbols: HEMC|HEMC (HYDROXYMETHYLBILANE SYNTHASE); hydroxymethylbilane synthase|chr5:2663764-2665597 REVERSE	6301.21	7819.36	7612.81	7542.3	8043.23	6495.06	6383.9
Brapa_ESTC000435	AT4G22820	Symbols:|zinc finger (AN1-like) family protein|chr4:11987882-11988412 REVERSE	16225.2	23696.7	15834.3	14639.1	12909.4	14488.7	15105.3
Brapa_ESTC000436	AT2G43000	Symbols: ANAC042|ANAC042 (Arabidopsis NAC domain containing protein 42); transcription factor|chr2:17887694-17889661 REVERSE	326.962	659.762	585.803	196.156	171.549	163.017	149.737
Brapa_ESTC000439	AT1G30230	Symbols:|elongation factor 1-beta / EF-1-beta|chr1:10639270-10640499 FORWARD	23130.2	24526.3	22137.3	24796.2	22441.4	21387.5	21555.9
Brapa_ESTC000440	AT5G10410	Symbols:|epsin N-terminal homology (ENTH) domain-containing protein / clathrin assembly protein-related|chr5:3271953-3273083 FORWARD	110.422	96.8399	76.174	120.483	80.5287	32.9773	33.2909
Brapa_ESTC000441	AT1G70670	Symbols:|caleosin-related family protein|chr1:26648493-26649633 FORWARD	1822.42	7713.04	2840.24	4101.39	4912.98	2490.12	2725.5
Brapa_ESTC000442	AT1G65930	Symbols:|isocitrate dehydrogenase, putative / NADP+ isocitrate dehydrogenase, putative|chr1:24542751-24545524 FORWARD	25195.1	23494	22184.8	25550	28391.2	22310.2	25180
Brapa_ESTC000443	AT4G14320	Symbols:|60S ribosomal protein L36a/L44 (RPL36aB)|chr4:8242680-8243801 REVERSE	23194.8	27149	22303.7	29229.9	28973.6	25713.9	23199.2
Brapa_ESTC000444	AT1G06680	Symbols: OEE2, PSII-P, PSBP-1|PSBP-1 (OXYGEN-EVOLVING ENHANCER PROTEIN 2); poly(U) binding|chr1:2047939-2049185 FORWARD	5468.73	5326.36	5637.56	3824.2	3819.79	4039.85	2381.25
Brapa_ESTC000445	AT1G35720	Symbols: OXY5, ATOXY5, ANNAT1|ANNAT1 (ANNEXIN ARABIDOPSIS 1); calcium ion binding / calcium-dependent phospholipid binding|chr1:13226516-13228151 FORWARD	19679.7	26096.7	27821.3	20034.7	21403.6	25707.4	29653.7
Brapa_ESTC000446	AT4G25100	Symbols: FSD1|FSD1 (FE SUPEROXIDE DISMUTASE 1); iron superoxide dismutase|chr4:12884659-12886511 REVERSE	11252.2	10743	10671.1	13879.6	15365.3	16414.9	21118.9
Brapa_ESTC000447	AT2G01520	Symbols: MLP328|MLP328 (MLP-LIKE PROTEIN 328)|chr2:235991-236880 FORWARD	156.974	589.356	2984.29	117.009	164.943	255.372	1504.8
Brapa_ESTC000448	AT3G27690	Symbols: LHCB2.3, LHCB2, LHCB2:4|LHCB2:4 (Photosystem II light harvesting complex gene 2.3); chlorophyll binding|chr3:10257239-10258158 FORWARD	9603.26	15044.6	12124	13200	12620.6	13635.2	8848.38
Brapa_ESTC000449	AT5G39600	Symbols:|similar to unknown [Populus trichocarpa] (GB:ABK93996.1); similar to unnamed protein product [Vitis vinifera] (GB:CAO61020.1)|chr5:15871416-15871999 REVERSE	14908.9	9744.26	10934.5	11773	9608.75	9169.35	8871.86
Brapa_ESTC000450	AT3G18780	Symbols: DER1, LSR2, ENL2, ACT2|ACT2 (ACTIN 2); structural constituent of cytoskeleton|chr3:6475541-6476734 FORWARD	21484	20738.3	23569.1	21735.2	19313.2	20587.8	29961.3
Brapa_ESTC000451	AT2G38540	Symbols: LTP1, ATLTP1, LP1|LP1 (nonspecific lipid transfer protein 1)|chr2:16137496-16137971 FORWARD	31557.7	44368.2	42388.5	38783.6	32812	43513.2	41619.7
Brapa_ESTC000452	AT4G13940	Symbols: EMB1395, MEE58, SAHH, SAHH1, HOG1|HOG1 (HOMOLOGY-DEPENDENT GENE SILENCING 1); adenosylhomocysteinase|chr4:8054926-8056671 FORWARD	24045.4	29705.9	27032.3	26684.4	25796	26638.3	29970
Brapa_ESTC000453	AT5G16150	Symbols: PGLCT, GLT1|GLT1/PGLCT (GLUCOSE TRANSPORTER 1); carbohydrate transmembrane transporter/ sugar:hydrogen ion symporter|chr5:5272907-5275681 FORWARD	14568.9	14678.8	18665	15169.3	16086.5	15577.5	17646.6
Brapa_ESTC000454	AT4G09320	Symbols: NDPK1|NDPK1 (nucleoside diphosphate kinase 1); ATP binding / nucleoside diphosphate kinase|chr4:5923421-5924363 FORWARD	14576.5	11247.5	13131.6	12632.4	13734.5	11875.1	11483.4
Brapa_ESTC000455	AT5G58240	Symbols:|bis(5'-adenosyl)-triphosphatase, putative|chr5:23575575-23576397 REVERSE	1904.68	1854.97	2346.76	3126.72	2746.93	2049.9	2130.58
Brapa_ESTC000456	AT2G01570	Symbols: RGA, RGA1|RGA1 (REPRESSOR OF GA1-3 1); transcription factor|chr2:255580-257343 REVERSE	21208.6	18574.3	25283.2	21103.8	18891.1	19318.5	18578.5
Brapa_ESTC000457	AT3G08770	Symbols: LTP6|LTP6 (Lipid transfer protein 6); lipid binding|chr3:2664355-2664790 REVERSE	25983.2	33771.1	45344.3	28715.1	35130.1	38519.3	43973.6
Brapa_ESTC000458	AT2G01140	Symbols:|fructose-bisphosphate aldolase, putative|chr2:95005-96490 REVERSE	25446.1	26207.6	30417.2	27648.8	28794.6	25768	32650.7
Brapa_ESTC000459	AT2G03980	Symbols:|GDSL-motif lipase/hydrolase family protein|chr2:1260904-1262405 FORWARD	609.532	155.309	124.73	841.602	290.23	1214.73	7741.84
Brapa_ESTC000460	NA	NA	190.143	225.199	416.183	2492.01	1357.77	10639.9	25418.1
Brapa_ESTC000461	AT2G26660	Symbols:|SPX (SYG1/Pho81/XPR1) domain-containing protein|chr2:11346010-11347781 FORWARD	9427.64	10957.4	10962.1	8327.69	8475.33	7684.45	9350.09
Brapa_ESTC000462	AT3G23810	Symbols: SAHH2|SAHH2 (S-ADENOSYL-L-HOMOCYSTEINE (SAH) HYDROLASE 2); adenosylhomocysteinase|chr3:8588020-8589678 REVERSE	28118	31193.8	29689.7	33883.8	28461.7	28627.3	32114.5
Brapa_ESTC000463	AT1G13880	Symbols:|ELM2 domain-containing protein|chr1:4749600-4750964 FORWARD	6706.73	8026.28	6762.02	7721.47	7951.77	8981.75	7601.29
Brapa_ESTC000464	AT5G17920	Symbols: ATMETS, ATMS1, ATCIMS|ATCIMS (COBALAMIN-INDEPENDENT METHIONINE SYNTHASE); 5-methyltetrahydropteroyltriglutamate-homocysteine S-methyltransferase/ methionine synthase|chr5:5935773-5939197 FORWARD	29595.2	23149	31080.7	26304.1	24017	30444.7	35356.9
Brapa_ESTC000465	AT3G16500	Symbols: IAA26, PAP1|PAP1 (PHYTOCHROME-ASSOCIATED PROTEIN 1); transcription factor|chr3:5612807-5614214 REVERSE	6173.92	6793.76	6533.01	5950.42	6086.07	5228.72	4677.22
Brapa_ESTC000466	AT5G20620	Symbols: UBQ4|UBQ4 (ubiquitin 4); protein binding|chr5:6973317-6974465 REVERSE	29017.9	38162.4	28248.7	33705.2	29456.2	38650.5	28158.8
Brapa_ESTC000467	AT4G02060	Symbols: MCM7, PRL|PRL (PROLIFERA); ATP binding / DNA binding / DNA-dependent ATPase|chr4:901484-905297 FORWARD	5982.08	4010.22	4582.26	7328.1	5754.12	5645.4	4567.1
Brapa_ESTC000468	NA	NA	23322.7	22196.3	16209.8	18967.2	18092.7	20681.8	17352.5
Brapa_ESTC000469	AT5G60390	Symbols:|elongation factor 1-alpha / EF-1-alpha|chr5:24306452-24307901 FORWARD	11423.8	12067.6	10468.3	12666.6	15490.7	14756.5	15114.9
Brapa_ESTC000470	AT1G59600	Symbols: ZCW7|ZCW7|chr1:21893592-21895575 REVERSE	7946.07	7287.34	6851.23	7782.31	6857.93	5806.63	5339.96
Brapa_ESTC000471	AT1G53240	Symbols:|malate dehydrogenase (NAD), mitochondrial|chr1:19858634-19860470 REVERSE	19886.3	16819.2	18194.3	21060	20309.7	21413.8	24673.4
Brapa_ESTC000472	AT5G62440	Symbols:|Encodes a protein DOMINO1 that belongs to a plant-specific gene family sharing a common motif present in the tomato DEFECTIVE CHLOROPLASTS AND LEAVES (LeDCL) protein. DOMINO1 is located in the nucleus. Arabidopsis embryos carrying the domino1 mutation grow slowly in comparison with wild type embryos and reach only the globular stage at desiccation. The primary defect of the mutation at t…	10002	8942.43	6686.88	8271.15	7599.28	7505.5	4315.33
Brapa_ESTC000473	AT4G05490	Symbols:|F-box family protein (FBL22)|chr4:2771041-2772249 REVERSE	4202.69	3389.64	4279.61	4085.29	5111.96	4278.1	8099.47
Brapa_ESTC000474	AT1G77570	Symbols:|DNA binding / transcription factor|chr1:29148244-29148687 FORWARD	183.735	161.023	137.832	134.96	131.617	358.34	6366.66
Brapa_ESTC000475	AT5G22060	Symbols: ATJ2|ATJ2 (Arabidopsis thaliana DnaJ homologue 2)|chr5:7303801-7305671 REVERSE	15212.9	15873.2	16400.9	16743.3	19732.3	18799.4	15467.4
Brapa_ESTC000476	NA	NA	103.182	74.6902	97.9069	107.705	68.986	125.825	126.4
Brapa_ESTC000477	AT2G44490	Symbols: PEN2|PEN2 (PENETRATION 2); hydrolase, hydrolyzing O-glycosyl compounds|chr2:18371948-18374591 FORWARD	5087.83	6185.94	4413.96	4804.78	3580.45	4695.41	4950.07
Brapa_ESTC000478	AT3G21720	Symbols:|isocitrate lyase, putative|chr3:7652796-7655880 REVERSE	775.084	1108.67	638.373	399.102	380.152	431.164	425.674
Brapa_ESTC000479	AT2G20670	Symbols:|similar to unknown protein [Arabidopsis thaliana] (TAIR:AT4G32480.1); similar to unnamed protein product [Vitis vinifera] (GB:CAO69754.1); contains InterPro domain Protein of unknown function DUF506, plant (InterPro:IPR006502)|chr2:8919244-8920553 REVERSE	4629.44	8337.37	4687.25	4006.25	4348.81	4394.7	3060.51
Brapa_ESTC000480	AT2G26230	Symbols:|uricase / urate oxidase / nodulin 35, putative|chr2:11172034-11174046 FORWARD	12191.6	20530.4	14966.1	13228.2	12716.1	13920.7	15199.9
Brapa_ESTC000481	AT5G16570	Symbols: GLN1;4|GLN1;4 (Glutamine synthetase 1;4); glutamate-ammonia ligase|chr5:5421901-5424526 REVERSE	4239.18	2850.5	3464.32	5409.21	4319.87	3577.82	6179.5
Brapa_ESTC000482	AT1G64680	Symbols:|similar to unknown protein [Arabidopsis thaliana] (TAIR:AT1G03055.1); similar to unnamed protein product [Vitis vinifera] (GB:CAO62908.1)|chr1:24039734-24040725 FORWARD	4037.33	3824.66	3492.21	4033.28	8034.44	7306.07	1798.04
Brapa_ESTC000483	AT1G21640	Symbols: ATNADK2, NADK2|NADK2 (NAD KINASE 2); NAD+ kinase/ calmodulin binding|chr1:7588715-7592658 FORWARD	2353.28	2441.81	3489.04	2535.29	2415.39	1941.83	2762.08
Brapa_ESTC000484	AT1G70530	Symbols:|protein kinase family protein|chr1:26592413-26595042 REVERSE	1705.5	3343.86	2120.48	2211.69	2154.23	1508.98	1011.69
Brapa_ESTC000485	AT4G30680	Symbols:|MA3 domain-containing protein|chr4:14958693-14960018 REVERSE	2829.83	2561	2997.55	3633.53	3375.69	3411.94	3178.83
Brapa_ESTC000486	AT3G13200	Symbols: EMB2769|EMB2769 (EMBRYO DEFECTIVE 2769)|chr3:4242246-4243983 FORWARD	22182.3	14836.2	16274.1	16341.7	15781.9	14430.4	14054.9
Brapa_ESTC000487	AT3G12120	Symbols: FAD2|FAD2 (FATTY ACID DESATURASE 2); delta12-fatty acid dehydrogenase|chr3:3860598-3861749 REVERSE	23921.3	27066	26328.6	26931.4	21275.9	29149	30965.3
Brapa_ESTC000488	AT5G35530	Symbols:|40S ribosomal protein S3 (RPS3C)|chr5:13727585-13729422 REVERSE	29077.3	25862	27129.3	32595	32956.7	30433.7	27556
Brapa_ESTC000489	AT2G21250	Symbols:|mannose 6-phosphate reductase (NADPH-dependent), putative|chr2:9110784-9112197 REVERSE	14606.2	10611.3	13439.7	13078.2	12976.1	13424.3	13265.6
Brapa_ESTC000490	AT2G21260	Symbols:|mannose 6-phosphate reductase (NADPH-dependent), putative|chr2:9112774-9114389 REVERSE	17157.2	19173.9	22484.7	22113	22826.6	16939.4	22828.2
Brapa_ESTC000491	AT1G79040	Symbols: PSBR|PSBR (photosystem II subunit R)|chr1:29740978-29741674 FORWARD	28223.6	29230.4	36441.2	29703.6	31971.1	29460.6	23478.2
Brapa_ESTC000492	AT2G32260	Symbols:|cholinephosphate cytidylyltransferase, putative / phosphorylcholine transferase, putative / CTP:phosphocholine cytidylyltransferase, putative|chr2:13704722-13707318 FORWARD	6719.98	7637.96	7160.34	5676.79	5741.9	5289.63	5391.61
Brapa_ESTC000494	AT3G61600	Symbols: ATPOB1|ATPOB1 (Arabidopsis thaliana POZ/BTB containing-protein 1); protein binding|chr3:22806679-22808928 FORWARD	6889.9	8142.09	6934.4	7715.6	8053	8029.9	10057.8
Brapa_ESTC000495	AT5G16710	Symbols: DHAR3|DHAR3 (DEHYDROASCORBATE REDUCTASE 1); glutathione dehydrogenase (ascorbate)|chr5:5483315-5484929 FORWARD	7391.72	9353.91	8277.45	8308.76	8531.17	8623.08	7839.89
Brapa_ESTC000496	AT1G67090	Symbols: RBCS1A|RBCS1A; ribulose-bisphosphate carboxylase|chr1:25052128-25052912 REVERSE	29874.8	40251.5	38498.3	34326.8	33745.3	46132.9	37490.4
Brapa_ESTC000497	AT2G36830	Symbols: TIP1;1, GAMMA-TIP1, GAMMA-TIP|GAMMA-TIP (Tonoplast intrinsic protein (TIP) gamma); water channel|chr2:15452569-15453415 FORWARD	33883.9	36960.4	34247.8	38139.8	32026.3	33194.6	32862.6
Brapa_ESTC000498	AT5G17920	Symbols: ATMETS, ATMS1, ATCIMS|ATCIMS (COBALAMIN-INDEPENDENT METHIONINE SYNTHASE); 5-methyltetrahydropteroyltriglutamate-homocysteine S-methyltransferase/ methionine synthase|chr5:5935773-5939197 FORWARD	24252.3	32952	33383.2	27783.7	23879.1	27664.2	34925.9
Brapa_ESTC000499	NA	NA	39020.6	41112.3	36556.6	48205.5	44021.2	44962.4	40614.1
Brapa_ESTC000500	AT2G31570	Symbols: ATGPX2|ATGPX2 (GLUTATHIONE PEROXIDASE 2); glutathione peroxidase|chr2:13445288-13446852 REVERSE	3558.06	5187.34	4403.38	4439.18	10687.9	10714.4	4421.42
Brapa_ESTC000501	AT5G44730	Symbols:|haloacid dehalogenase-like hydrolase family protein|chr5:18062815-18063746 REVERSE	10778.5	10768.8	7391.49	8722.24	9833.49	8814.54	6670.48
Brapa_ESTC000502	AT5G20830	Symbols: SUS1, ASUS1, ATSUS1|SUS1 (SUCROSE SYNTHASE 1); UDP-glycosyltransferase/ sucrose synthase|chr5:7050601-7054034 REVERSE	14010.1	20806.8	21754.8	9914.73	11643.5	13968.8	26296.6
Brapa_ESTC000503	AT1G04430	Symbols:|dehydration-responsive protein-related|chr1:1198859-1201300 FORWARD	18598.8	16776.7	21725.4	17947.2	17728.7	23930.3	26636
Brapa_ESTC000504	AT1G71697	Symbols: CK, ATCK1|ATCK1 (CHOLINE KINASE)|chr1:26975199-26976839 FORWARD	3348.45	4776.5	2369.76	5198.72	4967.57	3896.28	3893.78
Brapa_ESTC000505	AT2G31200	Symbols: ADF6|ADF6 (ACTIN DEPOLYMERIZING FACTOR 6); actin binding|chr2:13301248-13302025 FORWARD	8481.7	13343.2	13055.1	8459.69	9372.98	9006.13	8256.9
Brapa_ESTC000506	AT2G20190	Symbols: ATCLASP, CLASP|ATCLASP/CLASP; binding|chr2:8718943-8725894 REVERSE	4510.93	4481.98	4535.13	4600.98	4114.16	2558.11	2141.86
Brapa_ESTC000507	AT5G28050	Symbols:|cytidine/deoxycytidylate deaminase family protein|chr5:10044213-10045759 REVERSE	23262.2	32129.7	24078.5	19832.1	20526.9	19478.9	20123.8
Brapa_ESTC000508	AT5G64040	Symbols: PSAN|PSAN (photosystem I reaction center subunit PSI-N); calmodulin binding|chr5:25645950-25646635 REVERSE	24162	29444.2	24071.1	20432.2	23233.6	28151.4	19531.7
Brapa_ESTC000509	AT2G06520	Symbols: PSBX|PSBX (photosystem II subunit X)|chr2:2587865-2588215 REVERSE	22301.8	25776.5	24114.7	23141.5	23895.6	18494.6	16363.5
Brapa_ESTC000511	NA	NA	14470.6	12837	15463.5	14525.3	15938	15472.4	11997.8
Brapa_ESTC000512	AT5G06870	Symbols: PGIP2|PGIP2 (POLYGALACTURONASE INHIBITING PROTEIN 2); protein binding|chr5:2133942-2135017 FORWARD	430.879	192.262	2956.94	5338.8	9945.08	11024.8	10453.5
Brapa_ESTC000513	AT2G02510	Symbols:|similar to unknown protein [Arabidopsis thaliana] (TAIR:AT1G14450.1); similar to unknown [Populus trichocarpa] (GB:ABK94107.1)|chr2:673337-673555 FORWARD	17477.5	15460.8	20045.9	15730.6	15780	16384.4	19624.6
Brapa_ESTC000515	AT2G31980	Symbols:|cysteine proteinase inhibitor-related|chr2:13616323-13616847 REVERSE	28.8417	66.1833	37.7254	6046.94	12962.8	19547.7	13840.5
Brapa_ESTC000516	AT4G21090	Symbols:|adrenodoxin-like ferredoxin 1|chr4:11256674-11258280 REVERSE	5860.78	7247.55	7704.41	8182.72	8528.6	6799.52	7407.5
Brapa_ESTC000517	AT1G69620	Symbols: RPL34|RPL34 (RIBOSOMAL PROTEIN L34); structural constituent of ribosome|chr1:26193563-26194744 FORWARD	8050.87	8694.33	10196.3	11355.8	12725	13497.9	10362
Brapa_ESTC000518	NA	NA	96.1659	96.0716	64.5021	196.514	9338.23	20003.2	13503.7
Brapa_ESTC000519	NA	NA	36.5047	40.6646	32.4362	3041.04	26758.7	38392.1	37158.1
Brapa_ESTC000520	AT1G56580	Symbols:|similar to unknown protein [Arabidopsis thaliana] (TAIR:AT1G09310.1); similar to unknown [Populus trichocarpa] (GB:ABK94967.1); contains InterPro domain Protein of unknown function DUF538 (InterPro:IPR007493)|chr1:21202067-21202567 REVERSE	12583.9	18627.9	19245.7	16924.5	19678.8	25358.2	17088.8
Brapa_ESTC000521	AT3G08770	Symbols: LTP6|LTP6 (Lipid transfer protein 6); lipid binding|chr3:2664355-2664790 REVERSE	19072.7	27455.8	29444.6	25847.5	26268.5	33214.5	36971.6
Brapa_ESTC000522	NA	NA	21077.5	24891.3	27065.1	21889.9	23098.4	23576	24148.5
Brapa_ESTC000523	AT4G15630	Symbols:|integral membrane family protein|chr4:8917525-8918681 FORWARD	6209.33	4357.02	8437.23	6466.07	4220.18	4353.37	8496.69
Brapa_ESTC000524	AT3G52590	Symbols: EMB2167, ERD16, UBQ1|UBQ1 (EARLY-RESPONSIVE TO DEHYDRATION 16, UBIQUITIN EXTENSION PROTEIN 1); protein binding|chr3:19516646-19517659 FORWARD	32197.7	40030.3	36595.1	41090	37774.3	43067.2	36195
Brapa_ESTC000525	NA	NA	24854.2	26299.3	27485.6	25915.4	25193.2	29714.6	24919
Brapa_ESTC000526	AT2G05990	Symbols: ENR1, MOD1|MOD1 (MOSAIC DEATH 1); enoyl-[acyl-carrier-protein] reductase (NADH)/ oxidoreductase|chr2:2322873-2324864 FORWARD	8906.25	8250.3	10882.6	14145.4	14543.7	13057.7	16662
Brapa_ESTC000527	AT3G46560	Symbols: EMB2474, TIM9|TIM9 (EMBRYO DEFECTIVE 2474); P-P-bond-hydrolysis-driven protein transmembrane transporter|chr3:17149617-17150286 FORWARD	7945.8	6530.01	7272.61	10167.1	8725.23	6590.05	6086.25
Brapa_ESTC000528	NA	NA	814.323	1112.35	1353.99	2016.59	1918.71	2123.73	1991.75
Brapa_ESTC000529	NA	NA	2921.08	2340.17	371.61	16383.3	24524.6	28007.4	5022.41
Brapa_ESTC000531	AT3G47370	Symbols:|40S ribosomal protein S20 (RPS20B)|chr3:17464656-17465422 REVERSE	4565.74	4863.95	3332.68	5599.62	3925.61	5265.08	3904.79
Brapa_ESTC000532	AT1G28150	Symbols:|Identical to UPF0426 protein At1g28150, chloroplast precursor [Arabidopsis Thaliana] (GB:Q9FZ89;GB:Q8LET5); similar to unknown [Populus trichocarpa] (GB:ABK94413.1)|chr1:9835109-9835829 REVERSE	8276.33	10022.3	10079.8	7935.37	10919.1	9242.14	9731.8
Brapa_ESTC000533	AT5G06730	Symbols:|peroxidase, putative|chr5:2080208-2081622 REVERSE	177.244	2109.19	532.183	90.6573	69.9115	92.3573	191.013
Brapa_ESTC000534	AT4G33355	Symbols:|lipid binding|chr4:16067101-16067572 FORWARD	9231.62	2229.93	170.543	5435.48	26710.1	41454.5	15878.4
Brapa_ESTC000535	NA	NA	71.0425	99.3733	67.9315	4749.48	17374.5	20373.8	10527.3
Brapa_ESTC000536	AT1G67785	Symbols:|similar to Os01g0908400 [Oryza sativa (japonica cultivar-group)] (GB:NP_001045143.1); similar to unnamed protein product [Vitis vinifera] (GB:CAO42476.1)|chr1:25419763-25420647 REVERSE	4120.4	4720.7	4478.81	5155	4586.65	4816.89	5806.09
Brapa_ESTC000537	AT1G25275	Symbols:|similar to unnamed protein product [Vitis vinifera] (GB:CAO43403.1)|chr1:8860706-8861143 FORWARD	917.714	938.684	884.192	1324.1	2027.47	3085.34	2790.5
Brapa_ESTC000538	AT1G23410	Symbols:|ubiquitin extension protein, putative / 40S ribosomal protein S27A (RPS27aA)|chr1:8314929-8315399 FORWARD	19030.9	15328	14701.3	19282	16963.7	19451.8	15361
Brapa_ESTC000539	NA	NA	34.7337	65.8571	43.5169	41.1986	48.8395	1760.81	4117.99
Brapa_ESTC000540	NA	NA	8675.86	8203.79	12395.2	11734.1	11171.3	16757.7	17299
Brapa_ESTC000541	AT2G30570	Symbols: PSBW|PSBW (PHOTOSYSTEM II REACTION CENTER W)|chr2:13026403-13027130 REVERSE	8304.75	12351.5	12692	12705.3	15688.6	13390	12436.7
Brapa_ESTC000542	AT3G52590	Symbols: EMB2167, ERD16, UBQ1|UBQ1 (EARLY-RESPONSIVE TO DEHYDRATION 16, UBIQUITIN EXTENSION PROTEIN 1); protein binding|chr3:19516646-19517659 FORWARD	28455	23683.7	29316.3	26876.7	26461.9	28627.7	23630.7
Brapa_ESTC000543	NA	NA	15384.1	20403.8	23354	21670.1	20419.5	19712.6	17107
Brapa_ESTC000544	NA	NA	4903.83	6834.81	6216.94	8249.44	7843.75	7845.85	5185.78
Brapa_ESTC000545	AT1G13930	Symbols:|similar to nodulin-related [Arabidopsis thaliana] (TAIR:AT2G03440.1); similar to hypothetical protein [Vitis vinifera] (GB:CAN63832.1)|chr1:4761088-4761555 FORWARD	5781.32	5902.9	6968.17	6256.61	6764.5	10413.1	8785.48
Brapa_ESTC000546	AT1G10430	Symbols: PP2A-2|PP2A-2 (protein phosphatase 2a-2); protein serine/threonine phosphatase|chr1:3428706-3430438 REVERSE	14016.7	12029.9	11436.4	11525.8	11463.3	13279.1	12216.5
Brapa_ESTC000547	AT3G14430	Symbols:|similar to unnamed protein product [Vitis vinifera] (GB:CAO60894.1)|chr3:4824406-4824739 REVERSE	108.567	85.7059	127.593	173.462	172.091	76.7702	119.124
Brapa_ESTC000548	NA	NA	11243.9	10383.4	10368.9	11910.3	13035.4	12195.3	10369.5
Brapa_ESTC000550	NA	NA	3314.47	9409.53	2303.12	7739.17	29070.8	31764.7	10808
Brapa_ESTC000551	AT5G54750	Symbols:|transport protein particle (TRAPP) component Bet3, putative|chr5:22259306-22260703 FORWARD	16064.2	15243.1	15452.9	17248.2	14792.9	15455.8	14414.8
Brapa_ESTC000552	AT5G48140	Symbols:|polygalacturonase, putative / pectinase, putative|chr5:19536133-19537638 REVERSE	30.2933	30.4487	35.1567	302.34	291.911	6239.1	11211.2
Brapa_ESTC000553	AT1G71730	Symbols:|similar to unknown [Brassica rapa] (GB:ABL97948.1)|chr1:26989960-26990493 REVERSE	40.3697	29.8536	37.9438	49.6758	56.061	94.4276	47.7909
Brapa_ESTC000554	AT1G22990	Symbols:|heavy-metal-associated domain-containing protein / copper chaperone (CCH)-related|chr1:8139210-8140034 FORWARD	205.345	217.498	37.9438	1836.24	3444.77	2165.83	324.627
Brapa_ESTC000555	AT5G24690	Symbols:|similar to RER1 (RETICULATA-RELATED 1) [Arabidopsis thaliana] (TAIR:AT5G22790.1); similar to unnamed protein product [Vitis vinifera] (GB:CAO24736.1)|chr5:8455786-8458516 REVERSE	8465.95	8395.16	8955.51	9450.32	10128.1	9059.18	9271.48
Brapa_ESTC000556	AT4G34710	Symbols: SPE2, ADC2|ADC2 (ARGININE DECARBOXYLASE 2)|chr4:16560320-16562455 REVERSE	269.006	250.405	251.402	354.627	356.737	487.05	386.343
Brapa_ESTC000557	AT2G35240	Symbols:|plastid developmental protein DAG, putative|chr2:14852178-14853341 REVERSE	4424.82	5490.27	6631.54	6976.88	6255.63	7037.07	6668.56
Brapa_ESTC000558	AT2G35680	Symbols:|dual specificity protein phosphatase family protein|chr2:15004083-15005669 REVERSE	16231.3	20519.4	20597.7	18335	22134.6	19868.8	20721.7
Brapa_ESTC000559	AT1G09310	Symbols:|similar to unknown protein [Arabidopsis thaliana] (TAIR:AT1G56580.1); similar to unknown [Populus trichocarpa] (GB:ABK94207.1); contains InterPro domain Protein of unknown function DUF538 (InterPro:IPR007493)|chr1:3009111-3009650 FORWARD	6054.09	7582.72	4678.49	9141.09	7777.34	8300.31	3141.54
Brapa_ESTC000560	ATCG00530	Symbols: YCF10|hypothetical protein|chrC:60741-61430 FORWARD	11222.3	16070.5	12352.9	19794.1	19449.8	21186.1	20431
Brapa_ESTC000561	AT5G42740	Symbols:|glucose-6-phosphate isomerase, cytosolic (PGIC)|chr5:17153308-17157850 FORWARD	8002.83	7735.99	7063.44	8191.32	5963.09	6355.48	8422.71
Brapa_ESTC000562	AT2G41410	Symbols:|calmodulin, putative|chr2:17269163-17269813 REVERSE	18082.7	18314.1	15504.5	17131.6	21977.6	23531.4	13879.7
Brapa_ESTC000563	AT5G06060	Symbols:|tropinone reductase, putative / tropine dehydrogenase, putative|chr5:1824067-1825834 REVERSE	9723.86	8954.03	8740.56	10509.3	11360.4	8000.47	9211.45
Brapa_ESTC000564	AT1G22370	Symbols: ATUGT85A5|ATUGT85A5 (UDP-GLUCOSYL TRANSFERASE 85A5); transferase, transferring glycosyl groups|chr1:7898105-7899034 REVERSE	172.301	123.886	182.889	231.084	115.002	398.227	783.803
Brapa_ESTC000565	AT2G34250	Symbols:|protein transport protein sec61, putative|chr2:14469714-14471651 FORWARD	6860.67	3893.41	4419.42	7025.56	6032.15	4970.85	6703.98
Brapa_ESTC000566	AT3G57890	Symbols:|tubulin-specific chaperone C-related|chr3:21449248-21452672 FORWARD	3422.15	2721.02	4499.95	3454.42	4143.42	3538.78	4251.31
Brapa_ESTC000567	AT3G02470	Symbols: SAMDC|SAMDC (S-ADENOSYLMETHIONINE DECARBOXYLASE); adenosylmethionine decarboxylase|chr3:510230-511330 FORWARD	6034.15	5500.13	8114.61	5780.43	6953.43	8375.35	9678.15
Brapa_ESTC000568	AT1G19170	Symbols:|glycoside hydrolase family 28 protein / polygalacturonase (pectinase) family protein|chr1:6616768-6618866 FORWARD	3614.23	3060.24	4013.48	4533.56	3191.23	4549.32	4603.89
Brapa_ESTC000569	AT3G54500	Symbols:|similar to dentin sialophosphoprotein-related [Arabidopsis thaliana] (TAIR:AT5G64170.1); similar to dentin sialophosphoprotein-related [Arabidopsis thaliana] (TAIR:AT5G64170.2); similar to conserved hypothetical protein [Medicago truncatula] (GB:ABD28297.1)|chr3:20186770-20189715 REVERSE	3598.44	2883.86	3650.1	4991.66	5131.57	5102.18	4881.85
Brapa_ESTC000570	AT5G42380	Symbols: CML39, CML37|CML37/CML39; calcium ion binding|chr5:16959986-16960543 REVERSE	634.149	589.321	213.689	978.387	294.689	184.64	194.467
Brapa_ESTC000571	AT1G30580	Symbols:|GTP binding|chr1:10831935-10835436 REVERSE	7134.69	6901.32	9554.99	10444	10573.4	10317.6	9958.96
Brapa_ESTC000572	AT5G43430	Symbols: ETFBETA|ETFBETA; electron carrier|chr5:17470884-17472339 FORWARD	6687.7	5039.68	4966.84	6743.38	5576.94	4284.81	6118.84
Brapa_ESTC000573	AT1G04410	Symbols:|malate dehydrogenase, cytosolic, putative|chr1:1189417-1191266 REVERSE	22547	23059.8	23144.5	20881.1	23689.5	24318.8	24793.3
Brapa_ESTC000574	AT2G43750	Symbols: ACS1, CPACS1, ATCS-B, OASB|OASB (O-ACETYLSERINE (THIOL) LYASE B); cysteine synthase|chr2:18136681-18139399 REVERSE	5253.21	5654.96	8373.83	7202.78	7908.8	6199.1	7621.67
Brapa_ESTC000575	AT5G54160	Symbols: OMT1, ATOMT1|ATOMT1 (O-METHYLTRANSFERASE 1)|chr5:21999301-22001393 FORWARD	10028.5	14117.8	16069.1	11243.9	13802.1	13776.2	18651.7
Brapa_ESTC000576	AT1G16190	Symbols:|DNA repair protein RAD23, putative|chr1:5543261-5545886 FORWARD	4121.7	3233.17	3403.31	5359.17	4397.21	3644.21	3273.84
Brapa_ESTC000577	AT5G67370	Symbols:|similar to unknown protein [Arabidopsis thaliana] (TAIR:AT5G11840.1); similar to hypothetical protein [Vitis vinifera] (GB:CAN75014.1); contains InterPro domain Protein of unknown function DUF1230 (InterPro:IPR009631)|chr5:26894893-26896691 REVERSE	1141.88	1394.93	2126.34	1074.9	1145.09	1339.79	975.776
Brapa_ESTC000578	AT3G44880	Symbols: LLS1, PAO, ACD1|ACD1 (ACCELERATED CELL DEATH 1)|chr3:16394843-16397189 FORWARD	2128.83	4094.06	4840.58	1855.99	2039.33	1814.57	4426.17
Brapa_ESTC000579	AT2G17760	Symbols:|aspartyl protease family protein|chr2:7720570-7723351 FORWARD	1098.33	1330.24	1534.75	1520.63	1382.48	1629.92	1677.12
Brapa_ESTC000580	AT5G34850	Symbols: ATPAP26, PAP26|ATPAP26/PAP26 (purple acid phosphatase 26); acid phosphatase/ protein serine/threonine phosphatase|chr5:13125705-13128447 REVERSE	10510.3	14433	14115.6	12626.3	13302.1	14439	15114.9
Brapa_ESTC000581	AT5G10070	Symbols:|RNase L inhibitor protein-related|chr5:3148685-3150325 REVERSE	11184.8	8748.48	7101.26	9533.02	8372.09	9009.74	7409.86
Brapa_ESTC000582	AT5G61060	Symbols: HDA5, HDA05|HDA05 (HISTONE DEACETYLASE5); histone deacetylase|chr5:24584363-24588143 REVERSE	2630.34	4588.13	4432.42	4882.11	4221.86	6641.8	5162.94
Brapa_ESTC000583	AT4G34138	Symbols: UGT73B1|UGT73B1 (UDP-GLUCOSYL TRANSFERASE 73B1); UDP-glycosyltransferase/ abscisic acid glucosyltransferase|chr4:16348271-16349862 REVERSE	183.071	918.798	168.326	41.7522	83.866	97.3735	85.4579
Brapa_ESTC000584	AT1G04410	Symbols:|malate dehydrogenase, cytosolic, putative|chr1:1189417-1191266 REVERSE	15562.3	13088	16294	15460	15367.8	18625.1	15752.4
Brapa_ESTC000585	AT1G29530	Symbols:|similar to unknown protein [Arabidopsis thaliana] (TAIR:AT2G34310.1); similar to unknown protein [Arabidopsis thaliana] (TAIR:AT2G34310.2); similar to unknown protein [Arabidopsis thaliana] (TAIR:AT2G34310.3)|chr1:10325539-10326637 REVERSE	8746.56	8209.14	7329.42	6961.24	5757.66	5158.48	5475.43
Brapa_ESTC000586	AT4G30996	Symbols:|similar to unknown protein [Arabidopsis thaliana] (TAIR:AT2G24290.1); similar to H0311C03.8 [Oryza sativa (indica cultivar-group)] (GB:CAH67554.1); similar to Os04g0501800 [Oryza sativa (japonica cultivar-group)] (GB:NP_001053232.1); contains InterPro domain Protein of unknown function DUF1068 (InterPro:IPR010471)|chr4:15101470-15102467 FORWARD	4197.04	4557.36	5734.88	4723.52	4666.47	5967.6	7536.75
Brapa_ESTC000587	AT5G10740	Symbols:|protein phosphatase 2C-related / PP2C-related|chr5:3393798-3395849 REVERSE	2267.94	3695.64	3531.58	2410.96	2226	3273.21	4750.51
Brapa_ESTC000588	AT3G26710	Symbols:|similar to unnamed protein product [Vitis vinifera] (GB:CAO49107.1)|chr3:9814787-9815843 FORWARD	7290.64	6492.88	6822.75	6198.02	6747.43	7338.07	4833.01
Brapa_ESTC000589	AT5G21090	Symbols:|leucine-rich repeat protein, putative|chr5:7164760-7166906 FORWARD	4544.17	6287.23	7842.11	7472.01	7966.7	8050.63	8498.68
Brapa_ESTC000590	AT5G52030	Symbols:|TraB protein-related|chr5:21145517-21147260 FORWARD	1687.1	1833.67	2765.32	1614.75	1521	1473.47	2017.89
Brapa_ESTC000591	AT2G30950	Symbols: FTSH2, VAR2|VAR2 (VARIEGATED 2); ATP-dependent peptidase/ ATPase/ metallopeptidase/ zinc ion binding|chr2:13181769-13184141 FORWARD	12860.6	15854.5	17702.7	14374	13254.5	14994.4	17554.5
Brapa_ESTC000592	AT3G17390	Symbols: SAMS3, MAT4, MTO3|MTO3 (S-adenosylmethionine synthase 3); methionine adenosyltransferase|chr3:5952490-5953671 REVERSE	2040.31	2117.55	1849.63	4875.73	4702.23	7148.02	5123.99
Brapa_ESTC000593	AT3G27090	Symbols:|similar to unknown protein [Arabidopsis thaliana] (TAIR:AT5G42050.1); similar to hypothetical protein [Citrus x paradisi] (GB:CAA04664.1); contains InterPro domain Kelch related (InterPro:IPR013089); contains InterPro domain Development and cell death (InterPro:IPR013989)|chr3:9991257-9992644 FORWARD	9712.17	15196	16581.6	14922.1	16811.4	16498	17251.2
Brapa_ESTC000594	AT5G18170	Symbols: GDH1|GDH1 (GLUTAMATE DEHYDROGENASE 1); oxidoreductase|chr5:6006174-6008250 FORWARD	5454.05	9143.6	6087.56	4855.87	4371.16	5525.51	5191.63
Brapa_ESTC000595	AT1G54100	Symbols: ALDH7B4|ALDH7B4 (ALDEHYDE DEHYDROGENASE 7B4); 3-chloroallyl aldehyde dehydrogenase|chr1:20199103-20202521 REVERSE	15516.2	18307.3	16500.5	13058.7	18542.3	15209.1	13234.1
Brapa_ESTC000596	AT1G07360	Symbols:|zinc finger (CCCH-type) family protein / RNA recognition motif (RRM)-containing protein|chr1:2260560-2262793 REVERSE	4236.83	4074.32	3875.68	4253.4	4045.56	3339.37	3397.88
Brapa_ESTC000597	AT2G17390	Symbols: AKR2B|AKR2B; protein binding / transcription regulator|chr2:7562952-7564825 FORWARD	8318.78	10258.9	10363.4	11320.9	11849.2	11575.2	11032.7
Brapa_ESTC000598	AT1G64860	Symbols: SIG1, SIG2, SIGB, RPOD1, SIGA|SIGA (SIGMA FACTOR A); DNA binding / DNA-directed RNA polymerase/ transcription factor|chr1:24102160-24104409 FORWARD	2981.34	3102.01	3832.01	3966.64	3752.18	3762.3	2618.1
Brapa_ESTC000599	AT4G32720	Symbols: ATLA1|ATLA1 (ARABIDOPSIS THALIANA LA PROTEIN 1); RNA binding|chr4:15787318-15789688 FORWARD	17788	13671.4	14197.6	16625.2	12140.3	12529.9	9917.05
Brapa_ESTC000600	AT1G16850	Symbols:|unknown protein|chr1:5765055-5765611 REVERSE	258.803	595.25	228.326	523.975	561.119	1376.05	1161.82
Brapa_ESTC000601	AT5G18550	Symbols:|nucleic acid binding|chr5:6160517-6162731 FORWARD	4479.12	4011.22	5083.89	6700.28	13226.7	10423.1	5061.04
Brapa_ESTC000602	AT3G20770	Symbols: EIN3|EIN3 (ETHYLENE-INSENSITIVE3); transcription factor|chr3:7260708-7262594 REVERSE	15856.1	14948.7	17999.4	18369.3	19082.2	15378.7	16393.1
Brapa_ESTC000603	AT4G24220	Symbols: AWI31, VEP1|VEP1 (VEIN PATTERNING 1); binding / catalytic|chr4:12565229-12566484 FORWARD	8663.21	8893.69	12869.2	11317.1	11368.6	13838.1	15276.1
Brapa_ESTC000604	AT3G58610	Symbols:|ketol-acid reductoisomerase|chr3:21682538-21685616 FORWARD	24578.1	18717	24402.6	27764.4	25722.4	23097.8	19850.1
Brapa_ESTC000605	AT3G13470	Symbols:|chaperonin, putative|chr3:4389692-4392631 FORWARD	4706.19	3102.84	6162.9	3863.75	3126.85	4488.15	4533.97
Brapa_ESTC000606	AT5G05170	Symbols: CESA3, IXR1, ATCESA3, ATH-B, CEV1|CESA3 (CELLULOSE SYNTHASE 3); cellulose synthase/ transferase, transferring glycosyl groups|chr5:1530402-1535091 REVERSE	12067.8	13547.3	13257.2	15545	15165	17999.3	14797.4
Brapa_ESTC000607	AT4G38220	Symbols:|aminoacylase, putative / N-acyl-L-amino-acid amidohydrolase, putative|chr4:17925245-17926913 FORWARD	15667.2	13596.9	18367.8	14467.1	13848.9	14087.9	15939.2
Brapa_ESTC000608	AT5G11670	Symbols: ATNADP-ME2|ATNADP-ME2 (NADP-MALIC ENZYME 2); malate dehydrogenase (oxaloacetate-decarboxylating) (NADP+)/ malic enzyme/ oxidoreductase, acting on NADH or NADPH, NAD or NADP as acceptor|chr5:3754457-3758041 FORWARD	5073.31	8147.65	8868.67	6502.54	4568.43	5552.55	9846.64
Brapa_ESTC000609	AT1G18740	Symbols:|similar to unknown protein [Arabidopsis thaliana] (TAIR:AT1G74450.1); similar to unnamed protein product [Vitis vinifera] (GB:CAO43630.1); contains InterPro domain Protein of unknown function DUF793 (InterPro:IPR008511)|chr1:6464116-6465264 FORWARD	1509.78	988.448	1644.63	3319.24	1585.21	1571.1	1645.93
Brapa_ESTC000610	AT5G03290	Symbols:|isocitrate dehydrogenase, putative / NAD+ isocitrate dehydrogenase, putative|chr5:794042-795938 FORWARD	4382.17	5054.48	5677.7	5260.15	5152.69	5736.48	6687.36
Brapa_ESTC000611	AT1G29150	Symbols: RPN6, ATS9|ATS9 (19S PROTEOSOME SUBUNIT 9)|chr1:10181226-10182485 FORWARD	14963.1	10148.5	12162.1	14543.1	13279.6	12039.3	12148.5
Brapa_ESTC000612	AT5G51545	Symbols: LPA2|LPA2 (LOW PSII ACCUMULATION2)|chr5:20953660-20954469 FORWARD	6360.15	5936.63	6015.52	6147.57	6659.31	6162.48	6098.21
Brapa_ESTC000613	AT5G49630	Symbols: AAP6|AAP6 (AMINO ACID PERMEASE 6); amino acid transmembrane transporter|chr5:20159907-20163667 REVERSE	2317.03	2848.89	3793.29	2295.09	2662.98	2865.76	2530.15
Brapa_ESTC000614	AT1G19660	Symbols:|wound-responsive family protein|chr1:6800352-6802231 REVERSE	8657.68	14075.7	13166.9	10168.9	10205.4	12435.8	11685.5
Brapa_ESTC000615	AT1G60780	Symbols:|clathrin adaptor complexes medium subunit family protein|chr1:22372954-22375550 REVERSE	9367.83	9163.09	11662.2	8570.19	11105.7	10438	11115.4
Brapa_ESTC000616	AT1G64040	Symbols: TOPP3|TOPP3 (Type one serine/threonine protein phosphatase 3); protein serine/threonine phosphatase|chr1:23762289-23763937 REVERSE	4373.86	3800.26	4080.87	4673.3	4888.53	4737.59	4202.75
Brapa_ESTC000617	AT3G14415	Symbols:|(S)-2-hydroxy-acid oxidase, peroxisomal, putative / glycolate oxidase, putative / short chain alpha-hydroxy acid oxidase, putative|chr3:4818674-4820755 FORWARD	4410.36	6654.93	6411.05	7372.23	5406.47	6412.2	3720.16
Brapa_ESTC000618	AT5G44340	Symbols: TUB4|TUB4 (tubulin beta-4 chain)|chr5:17876669-17878221 REVERSE	12946.3	11574.4	11991.8	16471.1	13814	16699.7	20519
Brapa_ESTC000619	AT3G06860	Symbols: ATMPF2, MFP2|MFP2 (MULTIFUNCTIONAL PROTEIN); enoyl-CoA hydratase|chr3:2161932-2166015 FORWARD	2466.58	3130.14	3427.42	2666.08	4114.73	4817.63	4614.44
Brapa_ESTC000620	AT5G04430	Symbols:|KH domain-containing protein NOVA, putative|chr5:1250603-1253524 REVERSE	2772.37	2968.21	3616.74	3824.1	3944.7	3467.29	3591.07
Brapa_ESTC000621	AT3G55800	Symbols: SBPASE|SBPASE (SEDOHEPTULOSE-BISPHOSPHATASE); phosphoric ester hydrolase/ sedoheptulose-bisphosphatase|chr3:20720619-20722400 FORWARD	905.897	1918.69	1744.36	1358.78	1580.77	1837.62	1214.79
Brapa_ESTC000622	AT1G32900	Symbols:|starch synthase, putative|chr1:11920562-11923486 REVERSE	9979.3	7739.15	10221.3	11304.9	11448.5	9518.28	9217.67
Brapa_ESTC000623	AT1G78900	Symbols: VHA-A|VHA-A; ATP binding / hydrogen ion transporting ATP synthase, rotational mechanism|chr1:29665356-29669468 FORWARD	7388.04	6750.01	9096.5	10726.3	8986.61	11849.5	11067.7
Brapa_ESTC000624	AT1G45207	Symbols:|remorin family protein|chr1:17133143-17135988 REVERSE	4987.97	4508.95	4855.26	5286.54	4880.04	4210.14	2811.42
Brapa_ESTC000625	AT1G30820	Symbols:|CTP synthase, putative / UTP--ammonia ligase, putative|chr1:10945232-10948806 REVERSE	2222.37	1392.76	1066.06	2148.77	3102.01	3018.01	617.887
Brapa_ESTC000626	AT1G17290	Symbols: ALAAT1|ALAAT1 (ALANINE AMINOTRANSFERAS); alanine transaminase|chr1:5922764-5926086 FORWARD	11312	13773.3	13033.8	9330.34	9534.37	10744.1	13761.6
Brapa_ESTC000627	AT3G09770	Symbols:|zinc finger (C3HC4-type RING finger) family protein|chr3:2996407-2997840 REVERSE	13613.5	14174.7	14112	12159.7	12921.3	10648.5	13717
Brapa_ESTC000628	AT5G67290	Symbols:|FAD-dependent oxidoreductase family protein|chr5:26865645-26866981 REVERSE	6070.23	4819.35	4157.76	4826.31	4125.3	2568.96	2760.15
Brapa_ESTC000629	AT5G25350	Symbols: EBF2|EBF2 (EIN3-BINDING F BOX PROTEIN 2)|chr5:8794845-8796885 REVERSE	10598.7	12334.6	11114.2	11008.5	9957.68	11025.9	8805.74
Brapa_ESTC000630	AT3G54050	Symbols:|fructose-1,6-bisphosphatase, putative / D-fructose-1,6-bisphosphate 1-phosphohydrolase, putative / FBPase, putative|chr3:20027929-20029505 FORWARD	9577.86	8535.51	9919.96	9083.1	8719.67	10789.1	8187.26
Brapa_ESTC000631	AT4G35300	Symbols: TMT2|TMT2 (TONOPLAST MONOSACCHARIDE TRANSPORTER2); carbohydrate transmembrane transporter/ nucleoside transmembrane transporter/ sugar:hydrogen ion symporter|chr4:16796437-16799076 REVERSE	5059.29	6932.2	7324.88	6723.89	7496.12	9637.67	8785.63
Brapa_ESTC000632	AT2G46930	Symbols:|pectinacetylesterase, putative|chr2:19290694-19293159 FORWARD	4436.3	3703.35	6122.44	6135.98	7041.82	4254.93	6753.32
Brapa_ESTC000633	AT4G18370	Symbols: DEG5, DEGP5, HHOA|DEG5/DEGP5/HHOA (DEGP PROTEASE 5); serine-type peptidase/ trypsin|chr4:10149246-10151062 FORWARD	2660.91	2961.45	3237.32	2386.34	2913.28	1770.26	1763.73
Brapa_ESTC000634	NA	NA	1050.41	913.225	623.223	1243.74	1063.4	736.516	333.038
Brapa_ESTC000635	AT1G74380	Symbols:|galactosyl transferase GMA12/MNN10 family protein|chr1:27963509-27964882 FORWARD	2841.88	2893.52	5139.25	4674.4	3938.8	4958.37	5877.22
Brapa_ESTC000636	AT5G60570	Symbols:|kelch repeat-containing F-box family protein|chr5:24365939-24367120 FORWARD	7410.05	6868.09	8984.49	9125.83	8595.3	9140.49	9731.91
Brapa_ESTC000637	NA	NA	1328.19	1414.09	1549.73	1170.92	1076.28	834.947	1182.9
Brapa_ESTC000638	AT3G63010	Symbols: ATGID1B, GID1B|ATGID1B/GID1B (GA INSENSITIVE DWARF1B); hydrolase|chr3:23300692-23301973 FORWARD	1339.46	1826.43	911.612	1753.21	654.532	382.242	387.031
Brapa_ESTC000639	AT5G15230	Symbols: GASA4|GASA4 (GAST1 PROTEIN HOMOLOG 4)|chr5:4945020-4946028 FORWARD	2225.32	4237.67	7042.79	3231.05	3661.24	6063.16	8422.67
Brapa_ESTC000640	AT3G62550	Symbols:|universal stress protein (USP) family protein|chr3:23147170-23148050 FORWARD	8058.38	17974.6	18411.9	7058.39	9485.3	14471.2	16567.7
Brapa_ESTC000641	AT2G37440	Symbols:|endonuclease/exonuclease/phosphatase family protein|chr2:15726309-15728964 FORWARD	518.985	272.413	311.023	511.352	244.939	206.248	1467.97
Brapa_ESTC000642	AT5G16330	Symbols:|NC domain-containing protein|chr5:5346166-5346980 REVERSE	698.625	618.124	777.673	891.722	873.184	1170.69	871.944
Brapa_ESTC000643	AT2G01820	Symbols:|leucine-rich repeat protein kinase, putative|chr2:357663-360680 REVERSE	7076.73	5251.1	6947.32	8208.69	8420.59	9245.9	8320.42
Brapa_ESTC000644	AT3G15810	Symbols:|similar to unknown protein [Arabidopsis thaliana] (TAIR:AT1G80120.1); similar to unknown [Populus trichocarpa] (GB:ABK95691.1); contains InterPro domain Protein of unknown function DUF567 (InterPro:IPR007612)|chr3:5348061-5349185 REVERSE	7234.74	10796.4	9804.47	10356.9	6532.27	8248.04	8778.94
Brapa_ESTC000645	AT5G27760	Symbols:|hypoxia-responsive family protein|chr5:9830400-9831563 FORWARD	2449.08	4321.04	2166.48	3153.51	3869.55	3756.81	3830.23
Brapa_ESTC000646	AT1G68990	Symbols:|DNA-directed RNA polymerase, mitochondrial (RPOMT)|chr1:25939162-25944418 REVERSE	3753.02	2286.75	2599.07	3119.35	3402.26	2188.02	1830.85
Brapa_ESTC000647	NA	NA	4662.1	5204.88	7651.88	6423.65	6060.18	7687.02	9031.16
Brapa_ESTC000648	AT4G14342	Symbols:|pre-mRNA splicing factor 10 kDa subunit, putative|chr4:8253785-8255401 REVERSE	14725.2	17542.2	16008.9	13397	12731.9	13181.4	13738.9
Brapa_ESTC000649	AT4G29010	Symbols: AIM1|AIM1 (ABNORMAL INFLORESCENCE MERISTEM); enoyl-CoA hydratase|chr4:14297318-14302022 REVERSE	360.843	232.492	303.53	262.437	157.786	137.805	196.324
Brapa_ESTC000650	AT5G53350	Symbols: CLPX|CLPX (Clp protease regulatory subunit X); ATPase|chr5:21661286-21664729 FORWARD	6163.92	7809.21	8086.93	5718.21	8720.84	11391.5	8560.13
Brapa_ESTC000651	AT4G32410	Symbols: CESA1, RSW1|CESA1 (CELLULOSE SYNTHASE 1); transferase, transferring glycosyl groups|chr4:15641015-15646394 REVERSE	15159.7	13469.5	15369.4	14919.9	15890.8	17521	17279.3
Brapa_ESTC000652	NA	NA	2326.27	2113.06	2460.47	2102.64	1695.21	1202.52	1439.61
Brapa_ESTC000653	AT1G31340	Symbols: NEDD8, ATRUB1, RUB1|RUB1 (RELATED TO UBIQUITIN 1)|chr1:11218057-11219398 REVERSE	3410.63	5143.4	5012.36	6737.09	6478.35	6802.17	6336.69
Brapa_ESTC000654	AT5G01320	Symbols:|pyruvate decarboxylase, putative|chr5:129483-131624 REVERSE	268.921	265.332	254.276	332.132	903.89	1692.88	2290.94
Brapa_ESTC000655	AT1G72830	Symbols: ATHAP2C, HAP2, HAP2C|HAP2C (Heme activator protein (yeast) homolog 2C); transcription factor|chr1:27409361-27410750 REVERSE	1980.85	1869.23	1935.13	2486.58	1829.47	1207.92	1481.83
Brapa_ESTC000656	AT5G27920	Symbols:|F-box family protein|chr5:9942067-9944511 REVERSE	672.973	593.904	732.636	1307.27	1332.88	1549.78	924.802
Brapa_ESTC000657	AT1G76030	Symbols:|(VACUOLAR ATP SYNTHASE SUBUNIT B1); hydrogen ion transporting ATP synthase, rotational mechanism|chr1:28537795-28540577 FORWARD	10683.9	9999.72	12872.6	13237.2	12388.9	15899	17289.5
Brapa_ESTC000658	AT2G29560	Symbols:|enolase, putative|chr2:12653712-12656771 FORWARD	4903.42	3412.14	3499.22	4315.53	3531.88	3573.1	3831.66
Brapa_ESTC000659	AT4G09320	Symbols: NDPK1|NDPK1 (nucleoside diphosphate kinase 1); ATP binding / nucleoside diphosphate kinase|chr4:5923421-5924363 FORWARD	19637.4	20100.7	27413.8	23372.2	24642.6	23359.9	24208.1
Brapa_ESTC000660	AT3G58170	Symbols: ATBET11, BET11, ATBS14A|ATBS14A; protein transporter|chr3:21553609-21554752 REVERSE	5832.13	5915.34	5482.97	6015.81	7359.28	8361.85	6080.73
Brapa_ESTC000661	AT1G74970	Symbols: TWN3, RPS9|RPS9 (RIBOSOMAL PROTEIN S9); structural constituent of ribosome|chr1:28161422-28162863 REVERSE	15250.2	13986.8	17495.6	14353.3	14395.1	14309	16802.6
Brapa_ESTC000662	NA	NA	7401.9	9787.76	10111.7	12093.9	11897	11557.6	9539.25
Brapa_ESTC000663	AT5G17550	Symbols: PEX19-2, PEROXIN 19-2|PEROXIN 19-2/PEX19-2|chr5:5786745-5788168 REVERSE	8446.56	8133.57	8986.44	9107.07	9001.39	7505.44	7174.74
Brapa_ESTC000665	NA	NA	29356	21713.5	6517.69	21029.5	11192.2	3964.61	694.157
Brapa_ESTC000666	NA	NA	1528.64	1003.3	899.389	1226.39	1142.01	737.289	699.809
Brapa_ESTC000667	AT3G27300	Symbols: G6PD5|G6PD5 (GLUCOSE-6-PHOSPHATE DEHYDROGENASE 5); glucose-6-phosphate dehydrogenase|chr3:10084555-10087525 REVERSE	2293.8	2120.18	2361.74	2719.85	2014.74	2454.37	3877.41
Brapa_ESTC000668	AT5G55940	Symbols: EMB2731|EMB2731 (EMBRYO DEFECTIVE 2731)|chr5:22673482-22675120 REVERSE	3291.8	2352.22	3172.33	3574.99	2989.95	2788.16	2760.09
Brapa_ESTC000669	AT4G09620	Symbols:|similar to unnamed protein product [Vitis vinifera] (GB:CAO43686.1); contains InterPro domain Mitochodrial transcription termination factor-related (InterPro:IPR003690)|chr4:6077119-6078896 REVERSE	4263.48	4005.72	5571.11	7050.9	9527.97	4933.52	4849.52
Brapa_ESTC000670	AT2G33450	Symbols:|50S ribosomal protein L28, chloroplast (CL28)|chr2:14180696-14181456 FORWARD	11583.4	13501.9	11283	11457.2	11168.8	10783.6	10941.3
Brapa_ESTC000671	AT1G55690	Symbols:|SEC14 cytosolic factor family protein / phosphoglyceride transfer family protein|chr1:20812288-20815497 REVERSE	9573.43	11658.4	10813.5	13364.1	13934.8	12806.6	14797.4
Brapa_ESTC000672	AT3G49780	Symbols: ATPSK3 (FORMER SYMBOL), ATPSK4|ATPSK4 (PHYTOSULFOKINE 4 PRECURSOR); growth factor|chr3:18476735-18477239 FORWARD	950.045	3861.57	1943.97	718.465	809.297	1050.52	2217.8
Brapa_ESTC000673	AT5G52060	Symbols: ATBAG1|ATBAG1 (ARABIDOPSIS THALIANA BCL-2-ASSOCIATED ATHANOGENE 1); protein binding|chr5:21169675-21170967 REVERSE	1616.36	1801.6	2928.13	2720	2377.86	3075.92	2248.9
Brapa_ESTC000674	AT1G56220	Symbols:|dormancy/auxin associated family protein|chr1:21047079-21048134 FORWARD	18213.6	19417.2	23304.8	21563.8	24191.2	22655.3	23431.1
Brapa_ESTC000675	AT2G29960	Symbols: ATCYP5, CYP19-4, CYP5|CYP5 (cyclophilin 5); peptidyl-prolyl cis-trans isomerase|chr2:12776260-12777605 REVERSE	18176.9	17396.3	17554.3	18964.2	19158.1	19992.3	18195
Brapa_ESTC000676	NA	NA	4314.44	5615.18	6376.74	5772.11	5478.7	5853.42	5518.79
Brapa_ESTC000677	AT1G60640	Symbols:|similar to unknown protein [Arabidopsis thaliana] (TAIR:AT2G22795.1); similar to unnamed protein product [Vitis vinifera] (GB:CAO68771.1); similar to unknown [Populus trichocarpa] (GB:ABK93752.1); contains domain C2H2 and C2HC zinc fingers (SSF57667)|chr1:22341199-22343178 REVERSE	7723.01	4668.34	4073.18	7064.98	5643.43	4827.97	3353.31
Brapa_ESTC000679	AT5G32440	Symbols:|similar to unknown protein [Arabidopsis thaliana] (TAIR:AT1G80040.1); similar to unknown [Populus trichocarpa] (GB:ABK95835.1); contains InterPro domain Ubiquitin system component Cue (InterPro:IPR003892)|chr5:12094244-12095626 FORWARD	3463.94	3208.83	3131.59	3334.38	3906.94	3655.58	3494.26
Brapa_ESTC000680	AT3G54826	Symbols:|similar to Os02g0819700 [Oryza sativa (japonica cultivar-group)] (GB:NP_001048537.1); similar to hypothetical protein OsI_009279 [Oryza sativa (indica cultivar-group)] (GB:EAY88046.1); contains InterPro domain Zinc finger, Zim17-type (InterPro:IPR007853)|chr3:20321332-20322630 FORWARD	8612.67	10769.6	10205.1	10337.3	12436.9	9831.74	8441.15
Brapa_ESTC000681	NA	NA	1874.98	1177.53	1336.12	1893.91	1465.4	1185.68	899.253
Brapa_ESTC000682	AT4G25100	Symbols: FSD1|FSD1 (FE SUPEROXIDE DISMUTASE 1); iron superoxide dismutase|chr4:12884659-12886511 REVERSE	6324.11	8872.12	9710.77	13010.1	11890.3	15122.5	17076.6
Brapa_ESTC000683	AT2G44100	Symbols: AT-GDI1|ATGDI1 (Arabidopsis thaliana guanosine diphosphate dissociation inhibitor 1)|chr2:18248880-18251940 FORWARD	13250.5	12997.1	14348.9	15406.5	14138.5	14282.9	15847.8
Brapa_ESTC000684	NA	NA	5358.82	6134.23	4837.27	5509.44	4292.36	3785.44	2129.54
Brapa_ESTC000685	AT2G37770	Symbols:|aldo/keto reductase family protein|chr2:15841966-15843468 FORWARD	2975.99	1675.18	1585.17	2433.68	1284.74	999.086	1158.22
Brapa_ESTC000687	AT1G32550	Symbols:|ferredoxin family protein|chr1:11771949-11774097 REVERSE	13015.6	11648.4	11974.8	12609.5	12400.1	11923.2	10311.1
Brapa_ESTC000688	AT1G73325	Symbols:|trypsin and protease inhibitor family protein / Kunitz family protein|chr1:27571179-27571847 REVERSE	9825.04	12127.1	12251.5	8959.21	4492.48	5977.71	8822.8
Brapa_ESTC000689	AT5G02280	Symbols:|synbindin, putative|chr5:469375-470127 FORWARD	11366.1	11566.5	9689.21	10834.2	9822.56	9986.55	9695.5
Brapa_ESTC000690	AT5G67070	Symbols: RALFL34|RALFL34 (RALF-LIKE 34)|chr5:26785346-26785735 FORWARD	2923.16	2877.34	4122.05	4276.76	3769.67	4354.08	3714.64
Brapa_ESTC000691	AT2G21160	Symbols:|translocon-associated protein alpha (TRAP alpha) family protein|chr2:9075509-9077288 FORWARD	3503.97	5748.27	5752.39	5541.54	8064.13	8270.74	7105.57
Brapa_ESTC000692	AT1G52030	Symbols: MBP1.2, F-ATMBP, MBP2|MBP2 (MYROSINASE-BINDING PROTEIN 2)|chr1:19349759-19351951 REVERSE	1788.13	2639.1	3499.24	1711.53	1571.56	1842.19	3177.92
Brapa_ESTC000693	NA	NA	3680.07	2676.17	3401.75	3384.66	2854.83	2747.14	2202.66
Brapa_ESTC000695	AT5G47370	Symbols: HAT2|HAT2; transcription factor|chr5:19233709-19234874 REVERSE	4278.36	4165.2	4213.33	4329.86	4522.32	3881.47	3121.58
Brapa_ESTC000696	NA	NA	12819.5	12209.4	21805.3	12270.3	12057.4	17215.6	21536.4
Brapa_ESTC000697	ATMG00220	Symbols: COB|Mitochondrial apocytochrome b (cob) gene encodes a subunit of the ubiquinol-cytochrome c oxidoreductase and is part of a 5 kb transcript. The transcript also contains a pseudogene for ribosomal protein S14 called RPS15 and a tRNA(Ser) gene. Both the Cob and RPS15 genes are edited in the transcript.|chrM:60235-61416 FORWARD	16378	22961.6	19015.4	23520.9	23711.1	30642.8	25509.8
Brapa_ESTC000698	AT5G12110	Symbols:|elongation factor 1B alpha-subunit 1 (eEF1Balpha1)|chr5:3914484-3915733 FORWARD	168.241	209.586	327.687	329.573	351.536	476.224	510.769
Brapa_ESTC000699	AT4G14030	Symbols: SBP1|selenium-binding protein, putative|chr4:8098116-8100160 REVERSE	4046.61	6733.4	6307.51	6127.48	7151.56	8819.79	7644.34
Brapa_ESTC000700	AT2G27290	Symbols:|similar to unnamed protein product [Vitis vinifera] (GB:CAO48682.1); contains InterPro domain Protein of unknown function DUF1279 (InterPro:IPR009688)|chr2:11685664-11686843 REVERSE	156.908	235.167	214.968	201.322	151.164	117.691	258.205
Brapa_ESTC000701	AT5G61820	Symbols:|similar to MtN19-like protein [Pisum sativum] (GB:AAU14999.2); contains InterPro domain Stress up-regulated Nod 19 (InterPro:IPR011692)|chr5:24851731-24853449 REVERSE	220.279	715.989	403.894	434.409	793.483	1080.77	846.355
Brapa_ESTC000702	AT3G49990	Symbols:|similar to unnamed protein product [Vitis vinifera] (GB:CAO61051.1); contains InterPro domain Low temperature viability protein (InterPro:IPR007307)|chr3:18543475-18544983 REVERSE	12.0144	5.2265	6.6278	12.2882	10.6756	12.7074	8.6476
Brapa_ESTC000703	AT2G32710	Symbols: ACK2, ICK7, KRP4|KRP4 (KIP-RELATED PROTEIN 4)|chr2:13880573-13882427 FORWARD	1575.59	1677.32	1772.66	1654.31	2010.01	1631.12	1062.43
Brapa_ESTC000704	AT4G24210	Symbols: SLY1|SLY1 (SLEEPY1)|chr4:12563668-12564123 FORWARD	3309.33	3143.2	3401	3830.07	2940.93	3097.56	2975.18
Brapa_ESTC000705	AT3G06680	Symbols:|60S ribosomal protein L29 (RPL29B)|chr3:2114408-2114883 REVERSE	9502.75	13093.1	11551.9	14027.2	14389.2	13667.5	12064.9
Brapa_ESTC000706	AT5G35730	Symbols:|EXS family protein / ERD1/XPR1/SYG1 family protein|chr5:13911171-13914051 FORWARD	6562.72	4740.39	6444.2	7707.86	6857.77	6563.75	6705.42
Brapa_ESTC000707	AT4G30530	Symbols:|defense-related protein, putative|chr4:14920611-14922292 FORWARD	2970.09	2159.64	2994.21	2738.3	1731.86	1069.74	2475.69
Brapa_ESTC000708	AT3G10520	Symbols: GLB2, ARATH GLB2, NSHB2, AHB2|AHB2 (NON-SYMBIOTIC HAEMOGLOBIN 2)|chr3:3276521-3277770 REVERSE	1884.72	4282.18	4229.94	3113.74	3267.52	1885.82	2590.37
Brapa_ESTC000709	AT1G50900	Symbols:|similar to hypothetical protein [Vitis vinifera] (GB:CAN65357.1); similar to unnamed protein product [Vitis vinifera] (GB:CAO38995.1); contains InterPro domain Ankyrin (InterPro:IPR002110)|chr1:18869940-18870682 FORWARD	1996.15	2613.9	3562.01	2759.13	2829.28	2565.13	1968.82
Brapa_ESTC000710	AT4G26840	Symbols: SUMO 1, SUMO1, SUM1|SUM1 (SMALL UBIQUITIN-LIKE MODIFIER 1)|chr4:13497472-13498464 FORWARD	15294.5	18258.2	17113.7	18194.3	20220.4	19964.6	18814.6
Brapa_ESTC000711	AT5G47770	Symbols: FPS1|FPS1 (FARNESYL DIPHOSPHATE SYNTHASE 1); dimethylallyltranstransferase/ geranyltranstransferase|chr5:19362523-19364641 FORWARD	14361.3	10252.5	11319.2	15137.8	16772.9	14398.5	12786.3
Brapa_ESTC000713	AT2G31800	Symbols:|ankyrin protein kinase, putative|chr2:13527682-13530723 REVERSE	2302.74	3372.94	2794.61	1914.68	1913.56	1674.21	3120.05
Brapa_ESTC000714	AT2G36145	Symbols:|similar to unnamed protein product [Vitis vinifera] (GB:CAO15876.1); similar to hypothetical protein [Vitis vinifera] (GB:CAN74693.1)|chr2:15175650-15176452 FORWARD	2155.91	2402.59	3537.86	1904.1	1841.51	2144.29	2152.1
Brapa_ESTC000715	AT5G47820	Symbols: FRA1|FRA1 (FRAGILE FIBER 1); microtubule motor|chr5:19383731-19389455 FORWARD	1001.79	1472.13	2141.89	1674.81	1793.74	2640.07	2684.42
Brapa_ESTC000716	AT5G41970	Symbols:|similar to unknown protein [Arabidopsis thaliana] (TAIR:AT3G49320.1); similar to unnamed protein product [Vitis vinifera] (GB:CAO62930.1); contains InterPro domain Metal-dependent protein hydrolase (InterPro:IPR003226)|chr5:16808426-16810189 FORWARD	11548	8788.98	8296.41	10741.2	9724.73	7775.15	6239.59
Brapa_ESTC000717	AT3G18080	Symbols:|glycosyl hydrolase family 1 protein|chr3:6191592-6194130 FORWARD	9695.55	9531.45	10638.7	9456.28	8867.62	10517.5	10086.8
Brapa_ESTC000718	AT3G02230	Symbols: ATRGP1, ATRGP, RGP1|RGP1 (REVERSIBLY GLYCOSYLATED POLYPEPTIDE 1)|chr3:415470-417311 FORWARD	2035.94	2051.29	2758.66	2739.62	2502.88	3523.66	4460.34
Brapa_ESTC000719	AT3G16430	Symbols:|jacalin lectin family protein|chr3:5581836-5582965 FORWARD	28.0184	51.6657	53.3776	36.2988	32.1581	19.5696	15.1063
Brapa_ESTC000720	AT5G03630	Symbols: ATMDAR2|ATMDAR2; monodehydroascorbate reductase (NADH)|chr5:922377-924615 REVERSE	11908.2	13574	10856.5	11653.3	8252.41	8530.28	10145.6
Brapa_ESTC000721	AT3G55010	Symbols: ATPURM, PUR5|ATPURM/PUR5; phosphoribosylformylglycinamidine cyclo-ligase|chr3:20397795-20399526 FORWARD	9970.77	5925.17	7217.29	8726.58	7234.91	6334.92	4950.08
Brapa_ESTC000722	NA	NA	9992.79	6861.72	7258.24	7681.73	6203.43	5967.84	6386.51
Brapa_ESTC000723	AT2G17220	Symbols:|protein kinase, putative|chr2:7494948-7496850 REVERSE	2726.64	2705.56	1650.52	2931.47	2181.8	1521.5	895.403
Brapa_ESTC000724	AT4G34260	Symbols:|catalytic|chr4:16398134-16401595 FORWARD	2593.79	1159.16	3897.61	2263.83	2348.91	2746.52	4412.23
Brapa_ESTC000725	AT2G05220	Symbols:|40S ribosomal protein S17 (RPS17B)|chr2:1894754-1895176 REVERSE	7289.27	8146.47	8379.91	8940.55	9457.68	10632.4	8338.34
Brapa_ESTC000726	AT2G39750	Symbols:|dehydration-responsive family protein|chr2:16586064-16589359 REVERSE	5580.37	5460.74	6529.43	5926.47	6499.52	6915.59	7021.64
Brapa_ESTC000727	AT3G47500	Symbols: CDF3|CDF3 (CYCLING DOF FACTOR 3); DNA binding / protein binding / transcription factor|chr3:17515261-17516949 REVERSE	2465.01	2518.64	3363.81	2273.27	2275.7	2401.23	3880.81
Brapa_ESTC000728	AT5G57340	Symbols:|similar to hypothetical protein MtrDRAFT_AC155282g59v2 [Medicago truncatula] (GB:ABN08100.1)|chr5:23245248-23246320 FORWARD	388.643	462.507	377.706	354.058	254.196	210.773	218.974
Brapa_ESTC000729	NA	NA	5530.34	9455.43	11166	3289.97	4291.67	4916.62	9598.57
Brapa_ESTC000730	AT5G47550	Symbols:|cysteine protease inhibitor, putative / cystatin, putative|chr5:19303822-19304190 REVERSE	2737.07	1251.27	2462.64	2641.65	1333.29	1651.67	1512.51
Brapa_ESTC000731	AT5G62540	Symbols: UBC3|UBC3 (UBIQUITIN-CONJUGATING ENZYME 3); ubiquitin-protein ligase|chr5:25121905-25122691 FORWARD	8729.87	10164.9	9034.61	8138.13	7990.31	8280.84	7006.67
Brapa_ESTC000732	AT1G22950	Symbols:|oxidoreductase, acting on paired donors, with incorporation or reduction of molecular oxygen, 2-oxoglutarate as one donor, and incorporation of one atom each of oxygen into both donors|chr1:8125280-8127157 REVERSE	2471.22	1450.56	1890.62	1968.9	2257.75	2024.27	1311.55
Brapa_ESTC000734	AT4G37200	Symbols: HCF164|HCF164 (High chlorophyll fluorescence 164); thiol-disulfide exchange intermediate|chr4:17509830-17511224 REVERSE	5413.18	6463.61	7530.88	5861.98	6852.98	5983.02	6318.31
Brapa_ESTC000735	AT5G25560	Symbols:|zinc finger (C3HC4-type RING finger) family protein|chr5:8899489-8901394 FORWARD	6858.23	11442.7	11790.4	5643.43	5786.8	7354.77	7307.18
Brapa_ESTC000736	AT2G16700	Symbols: ADF5|ADF5 (ACTIN DEPOLYMERIZING FACTOR 5); actin binding|chr2:7251799-7252549 FORWARD	1355.83	2888.94	3632.58	1401.69	1643.21	2213.18	3289.31
Brapa_ESTC000737	AT2G17320	Symbols:|pantothenate kinase-related|chr2:7540619-7542958 REVERSE	1809.46	1507.91	2177.64	1847.6	1757.62	1837.01	1414.09
Brapa_ESTC000738	AT1G47710	Symbols:|(ATSERPIN1); cysteine protease inhibitor/ serine-type endopeptidase inhibitor|chr1:17560711-17562501 FORWARD	6726.49	9128.21	8351.55	10462.5	9313.65	9996.67	9543.53
Brapa_ESTC000739	AT2G33835	Symbols: FES1|FES1 (FRIGIDA-ESSENTIAL 1); nucleic acid binding|chr2:14319221-14321642 REVERSE	2758.42	2290.19	3223.85	3446.82	3320.1	2679.14	2783.78
Brapa_ESTC000740	AT2G46510	Symbols:|basic helix-loop-helix (bHLH) family protein|chr2:19098259-19099959 REVERSE	39.9376	137.456	171.785	163.124	146.355	184.246	277.18
Brapa_ESTC000741	AT4G02770	Symbols: PSAD-1|PSAD-1 (photosystem I subunit D-1)|chr4:1229247-1229873 REVERSE	17285.6	18650.2	19459.9	21446.1	20659.3	20846.8	18456.7
Brapa_ESTC000742	AT3G14240	Symbols:|subtilase family protein|chr3:4741644-4743971 REVERSE	3658.81	4846.84	4908.18	6832.91	6952.98	8282.86	4469.75
Brapa_ESTC000743	AT5G28540	Symbols: BIP1|BIP1; ATP binding|chr5:10540669-10543278 REVERSE	14726.6	12115.5	18679.1	14066.6	18391.9	18494.6	18755.3
Brapa_ESTC000744	AT1G33030	Symbols:|O-methyltransferase family 2 protein|chr1:11964865-11966192 REVERSE	288.424	547.361	647.112	242.673	199.193	180.731	265.931
Brapa_ESTC000745	AT4G20870	Symbols:|fatty acid hydroxylase, putative|chr4:11174631-11175889 REVERSE	4966.12	5704.79	6473	6118.23	5418.85	5142.37	7582.3
Brapa_ESTC000746	AT1G66240	Symbols: ATX1|ATX1; metal ion binding|chr1:24690108-24690990 REVERSE	6087.24	5806.84	4525.64	3877.74	2951.13	2529.17	4150.74
Brapa_ESTC000747	AT1G06650	Symbols:|2-oxoglutarate-dependent dioxygenase, putative|chr1:2035908-2037046 FORWARD	239.013	246.495	240.993	310.882	260.598	257.573	229.863
Brapa_ESTC000748	AT2G35050	Symbols:|protein kinase family protein|chr2:14776787-14781875 FORWARD	3599.77	3655.55	4563.99	3719.25	4189.11	4620.94	5526.69
Brapa_ESTC000749	AT4G29240	Symbols:|leucine-rich repeat family protein / extensin family protein|chr4:14418832-14420079 FORWARD	3608.2	3110.77	4194.1	3298.71	2311.03	2475.97	1981.66
Brapa_ESTC000750	AT3G15730	Symbols: PLD, PLDALPHA1|PLDALPHA1 (PHOSPHOLIPASE D ALPHA 1); phospholipase D|chr3:5330842-5333481 FORWARD	17165.2	13414.2	16941.4	16345.7	15760.1	16603.8	16783.4
Brapa_ESTC000751	AT1G14700	Symbols: PAP3, ATPAP3|ATPAP3/PAP3 (purple acid phosphatase 3); acid phosphatase/ protein serine/threonine phosphatase|chr1:5058675-5060983 FORWARD	112.912	113.832	1007.25	85.6273	179.704	463.593	254.716
Brapa_ESTC000752	AT2G25180	Symbols: ARR12|ARR12 (ARABIDOPSIS RESPONSE REGULATOR 12); transcription factor/ two-component response regulator|chr2:10731569-10734040 REVERSE	3190.47	2627.63	3490.32	3528.83	3051.45	3059.58	3245.41
Brapa_ESTC000753	AT3G57890	Symbols:|tubulin-specific chaperone C-related|chr3:21449248-21452672 FORWARD	5423.66	6039.12	5467.32	6171.07	6323.33	7123.99	7548.77
Brapa_ESTC000754	AT3G56240	Symbols: CCH|CCH (COPPER CHAPERONE)|chr3:20874439-20875381 REVERSE	7449.8	9816.52	11212.1	6808.29	5930.02	7324.71	11176.2
Brapa_ESTC000755	AT2G04520	Symbols:|eukaryotic translation initiation factor 1A, putative / eIF-1A, putative / eIF-4C, putative|chr2:1574799-1575236 REVERSE	444.88	536.959	591.558	410.404	451.255	400.521	525.613
Brapa_ESTC000756	AT1G12520	Symbols: ATCCS, CCS1|CCS1 (copper chaperone for superoxide dismutase 1); superoxide dismutase copper chaperone|chr1:4267275-4268898 REVERSE	653.96	2129.37	1637.05	4548.91	2196.31	7994.99	8539.83
Brapa_ESTC000757	AT3G24460	Symbols:|TMS membrane family protein / tumour differentially expressed (TDE) family protein|chr3:8886167-8889724 REVERSE	1602.26	768.422	1136.61	2733.31	8585.02	11101.6	5601.17
Brapa_ESTC000758	AT1G19920	Symbols: ASA1, APS2|APS2 (ATP SULFURYLASE PRECURSOR)|chr1:6914826-6916648 REVERSE	9798.35	8978.26	11558.5	8716.31	8376.4	10024.9	11955.8
Brapa_ESTC000759	AT5G27670	Symbols: HTA7|HTA7; DNA binding|chr5:9792810-9793368 REVERSE	9761.54	5464.91	7237.25	8116.49	7141.4	5874.11	6572.99
Brapa_ESTC000760	AT5G51700	Symbols: ATRAR1, RPR2, RAR1, PBS2|PBS2 (PPHB SUSCEPTIBLE 2); protein binding / zinc ion binding|chr5:21018599-21020302 REVERSE	5806.73	4489.38	4718.29	4430.67	4001.52	3275.75	3773.72
Brapa_ESTC000761	NA	NA	81.4044	99.1076	352.532	192.279	92.8301	51.5774	179.082
Brapa_ESTC000762	AT1G06260	Symbols:|cysteine proteinase, putative|chr1:1916448-1917584 FORWARD	347.82	330.15	322.996	5674.07	22738.5	28308.8	10208.1
Brapa_ESTC000763	AT3G06400	Symbols: CHR11|CHR11 (CHROMATIN-REMODELING PROTEIN 11); DNA-dependent ATPase|chr3:1941072-1946706 FORWARD	14094.2	13012.9	13188.8	15672.6	14608.8	12004.7	10242.8
Brapa_ESTC000764	AT1G23190	Symbols:|phosphoglucomutase, cytoplasmic, putative / glucose phosphomutase, putative|chr1:8219935-8224175 FORWARD	3568.92	3946.42	4525.83	4077.43	5236.33	5601.12	7636.75
Brapa_ESTC000765	AT2G23000	Symbols: SCPL10|SCPL10 (serine carboxypeptidase-like 10); serine carboxypeptidase|chr2:9799364-9802821 FORWARD	614.274	952.921	837.81	1077.21	822.428	1208.95	699.497
Brapa_ESTC000766	AT5G54310	Symbols: AGD5|AGD5 (ARF-GAP DOMAIN 5); DNA binding|chr5:22074488-22078292 REVERSE	2826.51	4437.78	3759.16	4956.43	5128.32	4960.56	5183.42
Brapa_ESTC000767	AT3G04920	Symbols:|40S ribosomal protein S24 (RPS24A)|chr3:1360995-1362071 FORWARD	15084.1	11262	12084	23471	20621.8	22971.4	19100.8
Brapa_ESTC000768	AT2G34560	Symbols:|katanin, putative|chr2:14567345-14569774 FORWARD	5325.96	4710.23	6649.74	6401.77	6665.69	6340.67	6502.58
Brapa_ESTC000770	NA	NA	1854.78	1008.86	1531.57	1158.65	745.754	555.073	1256.45
Brapa_ESTC000771	NA	NA	13452.9	18745.8	20276.6	17578.2	16291.8	20672.4	19979.2
Brapa_ESTC000772	AT5G64740	Symbols: CESA6, IXR2, E112, PRC1|CESA6 (CELLULOSE SYNTHASE 6); transferase, transferring glycosyl groups|chr5:25898781-25903559 FORWARD	2267.36	2878.85	3850.28	4669.55	3954.5	5592.66	5164.56
Brapa_ESTC000773	AT1G15690	Symbols: ATAVP3, AVP-3, AVP1|AVP1 (vacuolar-type H+-pumping pyrophosphatase 1); ATPase|chr1:5399110-5402180 FORWARD	5063.69	3656.8	6156.57	6615.04	6665.37	8164.68	7393.51
Brapa_ESTC000774	AT5G48580	Symbols: FKBP15-2|FKBP15-2 (FK506-binding protein 15 kD-2); FK506 binding / peptidyl-prolyl cis-trans isomerase|chr5:19713382-19714530 REVERSE	9452.77	8786.92	9409.76	14502	15885.3	12183.3	11608.6
Brapa_ESTC000775	AT1G76260	Symbols:|transducin family protein / WD-40 repeat family protein|chr1:28615257-28617892 FORWARD	1608.61	868.292	1160.02	1451.84	1280.05	1092.24	1388.1
Brapa_ESTC000776	AT5G41210	Symbols: GST10, ATGSTT1|ATGSTT1 (Arabidopsis thaliana Glutathione S-transferase (class theta) 1); glutathione transferase|chr5:16509778-16511112 REVERSE	12336	12757.7	11748.1	10676.3	10707.9	10726.7	10935.2
Brapa_ESTC000777	AT2G47170	Symbols: ARF1A1c|ARF1A1c (ADP-RIBOSYLATION FACTOR 1); GTP binding / phospholipase activator/ protein binding|chr2:19374334-19375588 FORWARD	12122.9	13611.4	14440.1	17915.2	17211.9	15903.1	18161.2
Brapa_ESTC000778	AT5G66760	Symbols: SDH1-1|SDH1-1 (Succinate dehydrogenase 1-1)|chr5:26671002-26674450 FORWARD	8639.32	8861.5	10410	10940.3	10092.8	9403.2	11696
Brapa_ESTC000779	AT1G49480	Symbols: RTV1|RTV1 (RELATED TO VERNALIZATION1 1); DNA binding / transcription factor|chr1:18318264-18319128 REVERSE	4973.37	5338.73	5860.39	7171.32	8422.25	7575.66	6366.65
Brapa_ESTC000780	AT4G20930	Symbols:|3-hydroxyisobutyrate dehydrogenase, putative|chr4:11198638-11201047 REVERSE	4142.72	4017.28	4831.44	2904.86	3491.64	3189.75	3244.77
Brapa_ESTC000781	AT1G23260	Symbols: MMZ1, UEV1A|MMZ1/UEV1A (MMS ZWEI HOMOLOGE 1); protein binding / ubiquitin-protein ligase|chr1:8257198-8258562 REVERSE	14246.9	14738.4	12395.4	11364.2	14500.4	14583.4	13378.7
Brapa_ESTC000782	AT4G20890	Symbols: TUB9|TUB9 (tubulin beta-9 chain); structural molecule|chr4:11182229-11183851 FORWARD	6840.12	7773.83	8620.18	8322.29	8375.4	9115.85	9273.83
Brapa_ESTC000783	AT3G05560	Symbols:|60S ribosomal protein L22-2 (RPL22B)|chr3:1614647-1615210 FORWARD	13494.4	18290.8	16829.8	19036.7	18682.4	18752.7	17264.4
Brapa_ESTC000784	AT2G35620	Symbols:|leucine-rich repeat transmembrane protein kinase, putative|chr2:14968266-14971719 REVERSE	4359.63	3322.72	6211.35	7200.26	6805.14	7009.01	8050.04
Brapa_ESTC000785	AT5G06450	Symbols:|nucleic acid binding|chr5:1967870-1968490 REVERSE	5276.78	3841.75	4686.2	4335.17	3860.99	4121.61	3682.31
Brapa_ESTC000786	AT1G52230	Symbols: PSAH2, PSAH-2, PSI-H|PSAH-2/PSAH2/PSI-H (PHOTOSYSTEM I SUBUNIT H-2)|chr1:19458571-19459177 FORWARD	18740.4	20043.7	19946.8	19605.5	21365.8	19191.5	15183.8
Brapa_ESTC000787	AT3G26340	Symbols:|20S proteasome beta subunit E, putative|chr3:9651837-9653809 REVERSE	26640	23649.7	22242	25857.5	23440.7	23134.3	20583.6
Brapa_ESTC000788	NA	NA	4936.66	5023.64	5541.87	6494.46	7112.84	7931.47	5238.49
Brapa_ESTC000789	AT1G54490	Symbols: EIN5, XRN4, AIN1|AIN1 (ACC INSENSITIVE 1); 5'-3' exonuclease/ nucleic acid binding|chr1:20353967-20360317 FORWARD	6305.13	5013.61	6437.69	6588.61	6319.86	5631.42	5706.85
Brapa_ESTC000790	AT1G24050	Symbols:|similar to unknown protein [Arabidopsis thaliana] (TAIR:AT1G70220.1); similar to unknown [Picea sitchensis] (GB:ABK26986.1); similar to Os02g0741900 [Oryza sativa (japonica cultivar-group)] (GB:NP_001048085.1); contains domain PTHR13542 (PTHR13542)|chr1:8507046-8508428 FORWARD	13444.5	10530.7	11295.1	12773.5	11299.6	9761.41	10935
Brapa_ESTC000791	AT2G17760	Symbols:|aspartyl protease family protein|chr2:7720570-7723351 FORWARD	1990.74	2152.63	3044.71	2112.26	2529.69	3496.63	5026.39
Brapa_ESTC000792	NA	NA	503.62	288.537	293.42	183.277	4588.12	32703.3	28366.2
Brapa_ESTC000793	NA	NA	57.0525	57.994	49.8292	52.7066	42.4762	3275.88	16867.3
Brapa_ESTC000794	AT1G52680	Symbols:|late embryogenesis abundant protein-related / LEA protein-related|chr1:19622087-19622629 REVERSE	9.435	23.5427	8.7781	16.5892	14.1085	3871.84	12511.7
Brapa_ESTC000795	AT4G14420	Symbols:|lesion inducing protein-related|chr4:8302167-8303734 REVERSE	5671.35	7237.44	7785.27	9508.88	8629.69	8544.45	8038.2
Brapa_ESTC000796	NA	NA	26.3803	23.4285	12.0514	450.484	16992.2	21394	15256.4
Brapa_ESTC000797	AT4G31340	Symbols:|myosin heavy chain-related|chr4:15205668-15208956 FORWARD	4791.18	5190.3	6510.3	5514.36	6165.39	6744.82	8555.13
Brapa_ESTC000798	AT5G66170	Symbols:|similar to unknown protein [Arabidopsis thaliana] (TAIR:AT2G17850.1); similar to unnamed protein product [Vitis vinifera] (GB:CAO48196.1); contains InterPro domain Rhodanese-like (InterPro:IPR001763)|chr5:26465054-26465808 FORWARD	11679.8	3746.26	2901.66	13281.2	20916.6	17021.6	4551.51
Brapa_ESTC000799	AT4G02140	Symbols:|similar to unknown protein [Arabidopsis thaliana] (TAIR:AT1G02700.1)|chr4:949810-950240 REVERSE	180.547	151.753	154.373	121.133	132.286	3849.1	9544.88
Brapa_ESTC000800	NA	NA	1329.66	1242.42	2367.94	5072.42	3258.04	4478.56	3017.09
Brapa_ESTC000801	AT4G16155	Symbols:|dihydrolipoamide dehydrogenase 2, plastidic / lipoamide dehydrogenase 2 (PTLPD2)|chr4:9153586-9157149 REVERSE	6787.54	7726.68	9457.83	8454.71	9498.47	7958.23	10738.2
Brapa_ESTC000802	AT4G08900	Symbols:|arginase|chr4:5703496-5705177 FORWARD	2761.38	6143.98	4757.64	2474.74	3194.1	3545.91	3960.96
Brapa_ESTC000803	AT1G70940	Symbols: PIN3|PIN3 (PIN-FORMED 3); auxin:hydrogen symporter/ transporter|chr1:26746832-26749533 FORWARD	895.445	1417.17	5845.08	1140.94	1361.82	2455.27	8960.91
Brapa_ESTC000804	AT5G55000	Symbols: FIP2|FIP2 (FH protein interacting protein 2); voltage-gated potassium channel|chr5:22335870-22338825 FORWARD	7969.71	5544.14	5865.19	7457.64	7207.5	6340.24	5632.02
Brapa_ESTC000805	AT3G02230	Symbols: ATRGP1, ATRGP, RGP1|RGP1 (REVERSIBLY GLYCOSYLATED POLYPEPTIDE 1)|chr3:415470-417311 FORWARD	11347.1	9287.42	11694.7	16614.3	7602.39	13564.4	19156.1
Brapa_ESTC000806	AT5G43020	Symbols:|leucine-rich repeat transmembrane protein kinase, putative|chr5:17272654-17274970 REVERSE	10053	7299.61	8437.31	11127.6	8488.83	8121.04	4563.93
Brapa_ESTC000807	AT4G38920	Symbols: AVA-P3, ATVHA-C3|ATVHA-C3/AVA-P3 (vacuolar-type H(+)-ATPase C3); ATPase|chr4:18147324-18148847 FORWARD	13756.2	15585.1	20323.1	18025.2	16922	19348.5	21706.1
Brapa_ESTC000808	AT3G02230	Symbols: ATRGP1, ATRGP, RGP1|RGP1 (REVERSIBLY GLYCOSYLATED POLYPEPTIDE 1)|chr3:415470-417311 FORWARD	9122.08	10961.2	6775.16	19373.5	14238.8	14267.3	18842.1
Brapa_ESTC000809	NA	NA	5855.69	8560.98	8956.3	5367.32	6465.24	7286.15	14690.3
Brapa_ESTC000810	AT5G53350	Symbols: CLPX|CLPX (Clp protease regulatory subunit X); ATPase|chr5:21661286-21664729 FORWARD	5313.45	4943.24	6024.51	4892.88	5374.73	6155.46	5895.42
Brapa_ESTC000812	AT4G27652	Symbols:|similar to unknown protein [Arabidopsis thaliana] (TAIR:AT4G27657.1)|chr4:13809951-13810163 FORWARD	1046.59	1448.99	1193.2	2332.02	763.913	589.213	1016.84
Brapa_ESTC000813	AT3G15510	Symbols: ANAC056, ATNAC2|ATNAC2 (Arabidopsis thaliana NAC domain containing protein 2); transcription factor|chr3:5243703-5245044 FORWARD	28.835	57.5349	114.209	243.244	3068.95	4859.3	2590.8
Brapa_ESTC000814	NA	NA	4829.08	6686.1	11031.3	6491.05	6696.67	8187.71	11406
Brapa_ESTC000815	NA	NA	587.756	711.204	808.699	686.484	976.69	914.347	683.042
Brapa_ESTC000816	AT1G15690	Symbols: ATAVP3, AVP-3, AVP1|AVP1 (vacuolar-type H+-pumping pyrophosphatase 1); ATPase|chr1:5399110-5402180 FORWARD	12450.5	11855.5	14325	16360.2	13616.7	16938.5	18555
Brapa_ESTC000817	AT5G64460	Symbols:|similar to unknown protein [Arabidopsis thaliana] (TAIR:AT1G58280.1); similar to unnamed protein product [Vitis vinifera] (GB:CAO67833.1); contains InterPro domain Phosphoglycerate mutase (InterPro:IPR013078)|chr5:25790235-25792330 REVERSE	7815.91	9499.78	9617.21	10658.9	10148.4	9885.25	8485.68
Brapa_ESTC000818	AT1G16810	Symbols:|similar to CGI-144-like protein [Solanum lycopersicum] (GB:CAC81814.1); similar to Os02g0727500 [Oryza sativa (japonica cultivar-group)] (GB:NP_001047997.1); contains InterPro domain Protein of unknown function DUF1754, eukaryotic (InterPro:IPR013865)|chr1:5756143-5756687 FORWARD	11224.8	13667.1	12726.4	15628.6	13555.1	12835.5	12982.3
Brapa_ESTC000819	AT1G10290	Symbols: DRP2A, ADL6|ADL6 (DYNAMIN-LIKE PROTEIN 6)|chr1:3370776-3377122 FORWARD	6716.04	4337.71	6831.97	6787.54	5669.84	5923.63	6705.32
Brapa_ESTC000820	NA	NA	7824.08	7156.69	9404.75	10254.6	13962.4	15646.2	13820.4
Brapa_ESTC000821	AT1G02205	Symbols: CER1|CER1 (ECERIFERUM 1)|chr1:419650-422154 FORWARD	10915	11649.7	17383.6	14738.4	14120.6	18509.7	19340.9
Brapa_ESTC000822	AT3G63000	Symbols: NPL41|NPL41 (NPL4-LIKE PROTEIN 1)|chr3:23294811-23296332 FORWARD	8162.32	10243.7	11556.7	9931.32	10538.9	10679.9	10063.2
Brapa_ESTC000823	AT2G03740	Symbols:|late embryogenesis abundant domain-containing protein / LEA domain-containing protein|chr2:1142938-1143914 REVERSE	54.8033	134.563	12.04	4259.39	9443.87	17342	2513.28
Brapa_ESTC000824	AT3G07680	Symbols:|emp24/gp25L/p24 family protein|chr3:2455633-2456658 FORWARD	15921.4	13932.9	14099.9	15843.9	20185.6	16578.1	16095.1
Brapa_ESTC000825	AT3G13480	Symbols:|similar to unknown protein [Arabidopsis thaliana] (TAIR:AT1G55475.1); similar to unnamed protein product [Vitis vinifera] (GB:CAO22098.1)|chr3:4393191-4393855 REVERSE	3268.15	3736.13	3718.33	3613.13	4055.61	3391.66	2959.99
Brapa_ESTC000826	NA	NA	622.728	490.883	857.853	3362.71	3011.41	17777.1	43067.2
Brapa_ESTC000827	AT5G57060	Symbols:|similar to unknown protein [Arabidopsis thaliana] (TAIR:AT4G26060.1); similar to unknown [Picea sitchensis] (GB:ABK23978.1); contains InterPro domain Channel forming colicin, C-terminal cytotoxic; (InterPro:IPR000293)|chr5:23107892-23109022 FORWARD	7615.36	10299.3	9013.31	6380.44	8211.2	7788.87	8605.31
Brapa_ESTC000828	AT1G66850	Symbols:|protease inhibitor/seed storage/lipid transfer protein (LTP) family protein|chr1:24940648-24940956 FORWARD	3088.61	3385.78	13.1831	7411.07	13162.8	13129	8328.81
Brapa_ESTC000829	NA	NA	7130.22	5774.65	6030.65	7138.67	9287.79	7185.16	5895.1
Brapa_ESTC000830	AT5G63400	Symbols: ADK1|ADK1 (ADENYLATE KINASE 1); adenylate kinase|chr5:25410500-25412043 REVERSE	12876.7	11064.5	10397.5	12793.5	12777.7	11827.9	13984.5
Brapa_ESTC000831	NA	NA	2859.94	7185.7	4963.29	5587.07	6133.02	7935.92	10565.8
Brapa_ESTC000832	NA	NA	9005.12	8509.63	9621.82	10680.7	11971.3	12366.2	12255.8
Brapa_ESTC000833	AT5G66180	Symbols:|similar to NOL1/NOP2/sun family protein [Arabidopsis thaliana] (TAIR:AT1G06560.1); similar to unnamed protein product [Vitis vinifera] (GB:CAO48200.1); contains InterPro domain Bacterial Fmu (Sun)/eukaryotic nucleolar NOL1/Nop2p (InterPro:IPR001678)|chr5:26466178-26468145 FORWARD	4226.41	2870.75	3781.44	3857.32	3986.65	3110.17	2912.86
Brapa_ESTC000834	AT3G62250	Symbols: UBQ5|UBQ5 (UBIQUITIN 5); protein binding|chr3:23048113-23048586 FORWARD	11539.2	12196.7	16555.1	17338.3	15437.1	16306.4	16180.9
Brapa_ESTC000835	AT2G13360	Symbols: AGT1, AGT|AGT (ALANINE:GLYOXYLATE AMINOTRANSFERASE)|chr2:5546499-5547984 REVERSE	12158.2	18787.1	16407.1	15109.9	15566	19220.5	16177.7
Brapa_ESTC000836	AT3G27330	Symbols:|zinc finger (C3HC4-type RING finger) family protein|chr3:10118187-10121753 REVERSE	505.712	315.888	511.843	612.676	465.312	423.001	1058.47
Brapa_ESTC000837	AT5G44300	Symbols:|dormancy/auxin associated family protein|chr5:17862598-17863406 REVERSE	92.1516	41.3109	25.8467	132.243	228.941	7663.48	11741.4
Brapa_ESTC000838	AT1G69440	Symbols: ZIP, AGO7|AGO7 (ARGONAUTE7); nucleic acid binding|chr1:26105228-26108679 REVERSE	2695.15	2401.24	3069.29	2954.65	2504.04	2474.59	1640.04
Brapa_ESTC000839	AT4G04460	Symbols:|aspartyl protease family protein|chr4:2225230-2227744 FORWARD	1245.54	1564.86	1211.39	697.992	4816.39	31187	29712.1
Brapa_ESTC000840	AT1G19180	Symbols: JAZ1, TIFY10A|JAZ1/TIFY10A (JASMONATE-ZIM-DOMAIN PROTEIN 1); protein binding|chr1:6622303-6623262 FORWARD	943.085	1380.79	2908.07	2147.94	2522.28	4333.32	5814.44
Brapa_ESTC000841	AT3G16470	Symbols: JR1|JR1 (Jacalin lectin family protein)|chr3:5596102-5597715 REVERSE	11342.3	6558.13	21648.4	14541.4	3566.2	10721.2	18961.3
Brapa_ESTC000842	AT1G20130	Symbols:|lipase|chr1:6977930-6979994 FORWARD	4.656	9.5984	5.6331	296.85	3719.69	10407.7	2575.18
Brapa_ESTC000843	AT4G27650	Symbols: PEL1|PEL1 (PELOTA); translation release factor|chr4:13803465-13807562 REVERSE	2782.11	2845.69	3112.82	3287.78	4260.18	3944.93	2640.44
Brapa_ESTC000844	AT5G30510	Symbols: ARRPS1, RPS1|RPS1 (ribosomal protein S1); RNA binding|chr5:11636492-11638453 REVERSE	11642.5	14295.4	13600.6	13968.3	13157.4	15322.9	13647.2
Brapa_ESTC000845	AT2G18600	Symbols:|RUB1-conjugating enzyme, putative|chr2:8080419-8081647 REVERSE	16351.5	17818.7	15143	18907.3	17553.1	14794.7	15779.5
Brapa_ESTC000846	AT4G26850	Symbols: VTC2|VTC2 (VITAMIN C DEFECTIVE 2)|chr4:13499268-13501151 REVERSE	4266.65	5127.15	7070.93	4505.24	5052.58	7221.18	8493.22
Brapa_ESTC000847	AT1G07230	Symbols:|phosphoesterase family protein|chr1:2220508-2222777 REVERSE	1986.94	1832.87	2369.74	1921.36	3160.77	9626.53	5452.07
Brapa_ESTC000848	AT1G25420	Symbols:|similar to unknown protein [Arabidopsis thaliana] (TAIR:AT1G34220.2); similar to unknown [Populus trichocarpa] (GB:ABK94695.1); similar to unnamed protein product [Vitis vinifera] (GB:CAO42146.1); contains InterPro domain Protein of unknown function DUF292, eukaryotic (InterPro:IPR005061)|chr1:8916128-8917967 FORWARD	4154.01	5524.95	5372.56	4201.78	5629.02	5251.86	5033.94
Brapa_ESTC000849	AT1G12100	Symbols:|lipid binding|chr1:4095244-4095843 FORWARD	1454.57	1053.33	2099.8	985.542	886.594	910.769	2681.4
Brapa_ESTC000850	NA	NA	156.22	168.434	152.087	142.752	144.339	7384.21	19679.2
Brapa_ESTC000851	AT2G34250	Symbols:|protein transport protein sec61, putative|chr2:14469714-14471651 FORWARD	3859.42	2360.83	3095.79	4764.15	4063.67	3715.56	4531.91
Brapa_ESTC000852	AT1G24050	Symbols:|similar to unknown protein [Arabidopsis thaliana] (TAIR:AT1G70220.1); similar to unknown [Picea sitchensis] (GB:ABK26986.1); similar to Os02g0741900 [Oryza sativa (japonica cultivar-group)] (GB:NP_001048085.1); contains domain PTHR13542 (PTHR13542)|chr1:8507046-8508428 FORWARD	5187.88	4722.71	4715.6	5050.32	5130.69	4467.62	4835.53
Brapa_ESTC000854	AT5G19855	Symbols:|similar to unnamed protein product [Vitis vinifera] (GB:CAO21907.1)|chr5:6712168-6713447 REVERSE	4030.2	5000.39	7026.49	4414.03	4295.61	4695.63	7529.66
Brapa_ESTC000855	AT5G55190	Symbols: RAN3|RAN3; GTP binding|chr5:22409511-22411183 FORWARD	7486.21	6647.01	7571.52	7981.98	6881.44	7487.2	7329.32
Brapa_ESTC000856	NA	NA	1376.24	878.073	1277.09	1171.94	1355.24	1271.86	927.112
Brapa_ESTC000857	AT1G20696	Symbols: NFD3, NFD03, HMGB3|HMGB3 (HIGH MOBILITY GROUP B 3); transcription factor|chr1:7179815-7181164 FORWARD	20074.6	21730.7	17782	25150.9	20937.8	20944.8	19928
Brapa_ESTC000858	AT2G03440	Symbols:|nodulin-related|chr2:1039406-1039969 REVERSE	2551.64	4911.59	2644.31	11798.9	11486.2	5186.02	12911.6
Brapa_ESTC000859	NA	NA	153.851	164.943	303.929	102.885	130.583	121.653	122.09
Brapa_ESTC000860	AT4G33640	Symbols:|similar to Os03g0690000 [Oryza sativa (japonica cultivar-group)] (GB:NP_001050950.1); similar to Protein C6orf115, putative [Medicago truncatula] (GB:ABD28547.2); contains domain PD022054 (PD022054); contains domain PTHR22739 (PTHR22739)|chr4:16159730-16160214 REVERSE	6974.06	7602.12	7046.27	6710.07	7298.02	7680.82	9388.21
Brapa_ESTC000861	AT1G31650	Symbols: ATROPGEF14, ROPGEF14|ATROPGEF14/ROPGEF14 (KINASE PARTNER PROTEIN-LIKE); Rho guanyl-nucleotide exchange factor/|chr1:11326455-11329748 REVERSE	8909.61	11716.3	11762.3	11080.6	7669.79	10554.2	8532.8
Brapa_ESTC000862	AT2G36885	Symbols:|similar to unnamed protein product [Vitis vinifera] (GB:CAO63025.1)|chr2:15489246-15490755 REVERSE	5682.77	4619.44	5057.08	5662.96	4552.04	3951.44	3814.43
Brapa_ESTC000863	AT5G46210	Symbols: CUL4|CUL4 (CULLIN4); protein binding / ubiquitin-protein ligase|chr5:18748796-18753880 REVERSE	14109.4	13297.7	11914.6	14333.3	17079.5	12541.3	11947.4
Brapa_ESTC000864	AT3G51590	Symbols: LTP12|LTP12 (LIPID TRANSFER PROTEIN 12); lipid binding|chr3:19146807-19147633 REVERSE	74.9009	223.294	109.02	16421.7	23797	27846	2813.12
Brapa_ESTC000865	AT2G44670	Symbols:|senescence-associated protein-related|chr2:18432354-18432748 FORWARD	783.307	1049.8	1997.99	1029.4	1902.01	1071.48	1068.17
Brapa_ESTC000866	AT3G48140	Symbols:|senescence-associated protein, putative|chr3:17789456-17790284 FORWARD	18447.6	22501.9	21859.1	19246.1	22123.7	20561.9	20301.5
Brapa_ESTC000867	AT4G27720	Symbols:|similar to unknown protein [Arabidopsis thaliana] (TAIR:AT1G64650.2); similar to unknown protein [Arabidopsis thaliana] (TAIR:AT1G64650.1); similar to unknown protein [Arabidopsis thaliana] (TAIR:AT3G49310.1); similar to unknown [Populus trichocarpa] (GB:ABK93582.1); similar to unnamed protein product [Vitis vinifera] (GB:CAO48607.1); similar to unnamed protein product [Vitis vinifera] (…	9156.84	9031.66	8248.35	10392.8	9449.5	11768.8	12460.5
Brapa_ESTC000868	AT3G08610	Symbols:|similar to unnamed protein product [Vitis vinifera] (GB:CAO64059.1); similar to hypothetical protein MtrDRAFT_AC136139g5v2 [Medicago truncatula] (GB:ABE93033.1)|chr3:2616441-2616774 REVERSE	1259.9	1540.68	1562.58	2431.5	2522.53	4183.85	3384.72
Brapa_ESTC000869	NA	NA	13642.7	13332.3	16283.5	13766.6	13363.7	15159.2	14740.7
Brapa_ESTC000870	AT1G05205	Symbols:|similar to hypothetical protein OsJ_021517 [Oryza sativa (japonica cultivar-group)] (GB:EAZ38034.1); similar to unknown protein [Oryza sativa (japonica cultivar-group)] (GB:BAD45491.1); similar to hypothetical protein OsI_023333 [Oryza sativa (indica cultivar-group)] (GB:EAZ02101.1)|chr1:1509351-1510248 REVERSE	5676.41	5746.07	5826.26	6573.45	5562.48	4694.24	5827.64
Brapa_ESTC000871	AT4G21380	Symbols: ARK3|ARK3 (Arabidopsis Receptor Kinase 3); kinase|chr4:11389230-11393101 REVERSE	62.0397	313.419	534.584	48.2917	155.087	628.246	644.024
Brapa_ESTC000872	AT1G07040	Symbols:|similar to unknown protein [Arabidopsis thaliana] (TAIR:AT1G27030.1); similar to unnamed protein product [Vitis vinifera] (GB:CAO41035.1)|chr1:2161224-2163034 REVERSE	8428.36	14919.3	10807.2	5116.63	5827.8	7276.83	9646.88
Brapa_ESTC000873	AT2G32060	Symbols:|40S ribosomal protein S12 (RPS12C)|chr2:13646305-13647181 REVERSE	20219.8	21411.9	20895.4	25926.2	24186.8	21457.7	21870.9
Brapa_ESTC000875	NA	NA	280.499	571.96	935.529	558.932	671.669	882.706	1642.47
Brapa_ESTC000876	AT1G02190	Symbols:|CER1 protein, putative|chr1:415154-417796 FORWARD	2311.46	1949.69	5304.42	3607.68	3925.11	6453.45	6681.58
Brapa_ESTC000877	NA	NA	131.946	126.024	114.549	116.866	155.094	8920.61	22683.5
Brapa_ESTC000878	AT1G77510	Symbols: ATPDIL1-2|ATPDIL1-2 (PDI-LIKE 1-2); protein disulfide isomerase|chr1:29131636-29134327 FORWARD	16074.7	17280.9	17413.5	18186.2	16910.4	14872.3	17105.3
Brapa_ESTC000879	AT5G05010	Symbols:|clathrin adaptor complexes medium subunit-related|chr5:1477138-1479873 FORWARD	11098	13998.5	14718.8	16959.8	16653.4	17602	16340.6
Brapa_ESTC000880	AT1G69690	Symbols:|TCP family transcription factor, putative|chr1:26220112-26221089 FORWARD	3555.52	2336.53	3568.29	4368.83	3567.18	3046.88	2244.84
Brapa_ESTC000882	AT1G31800	Symbols: CYP97A3, LUT5|CYP97A3/LUT5 (CYTOCHROME P450-TYPE MONOOXYGENASE 97A3); carotene beta-ring hydroxylase/ oxygen binding|chr1:11396421-11399451 FORWARD	2072.36	2475.04	4734.1	2508.38	2104.37	3182.82	8722.72
Brapa_ESTC000883	AT1G10650	Symbols:|protein binding / zinc ion binding|chr1:3524123-3525319 REVERSE	5562.3	5333.72	5197.83	9661.17	15164.1	12078.1	10870.8
Brapa_ESTC000884	AT5G60540	Symbols: EMB2407, ATPDX2, PDX2|ATPDX2/EMB2407/PDX2 (PYRIDOXINE BIOSYNTHESIS 2); glutaminase/ glutaminyl-tRNA synthase (glutamine-hydrolyzing)/ protein heterodimerization|chr5:24354100-24355873 REVERSE	750.044	870.324	936.962	2166.49	2721.91	1270.78	1577.55
Brapa_ESTC000885	NA	NA	6878.86	5496.56	10715.1	5598.36	8014.86	8781.88	8837.85
Brapa_ESTC000886	NA	NA	84.9273	116.383	82.1344	93.5159	75.3622	5431.01	15620.5
Brapa_ESTC000887	AT3G03960	Symbols:|chaperonin, putative|chr3:1024439-1027611 FORWARD	9627.4	7465.48	6522.35	9698.42	7918.4	9917.04	7450.15
Brapa_ESTC000888	AT5G13220	Symbols: JAZ10, TIFY9, JAS1, AT5G13220|JAS1/JAZ10/TIFY9 (JASMONATE-ZIM-DOMAIN PROTEIN 10)|chr5:4219004-4219999 FORWARD	497.258	317.479	1154.88	564.727	218.823	4462.8	7106.89
Brapa_ESTC000889	AT2G26670	Symbols: ATHO1, HO1, TED 4, GUN2, HY6, HY1|HY1 (HEME OXYGENASE 1)|chr2:11348894-11350472 FORWARD	2556.28	5474.94	4652.01	2239.74	2661.75	4053.32	4626.2
Brapa_ESTC000890	AT2G14045	Symbols:|similar to putative c-myc binding protein [Brassica rapa] (GB:ABL97988.1); contains domain PTHR13168 (PTHR13168)|chr2:5914215-5915236 FORWARD	12740.8	9461.34	11804.5	12189.4	12252.2	10210.7	9757.63
Brapa_ESTC000891	AT3G05020	Symbols: ACP, ACP1|ACP1 (ACYL CARRIER PROTEIN 1)|chr3:1391869-1392884 REVERSE	8913.63	7269.08	19119.4	17982.7	20207.7	17991.6	20684.6
Brapa_ESTC000892	AT4G32460	Symbols:|similar to unknown protein [Arabidopsis thaliana] (TAIR:AT5G11420.1); similar to unnamed protein product [Vitis vinifera] (GB:CAO44183.1); contains InterPro domain Protein of unknown function DUF642 (InterPro:IPR006946); contains InterPro domain Galactose-binding like (InterPro:IPR008979)|chr4:15663042-15664865 REVERSE	7571.8	10700.8	13510.5	5650.63	6534.77	11291.2	14155.8
Brapa_ESTC000893	NA	NA	561.324	500.31	329.389	613.906	461.879	295.482	177.326
Brapa_ESTC000894	AT2G40380	Symbols:|prenylated rab acceptor (PRA1) family protein|chr2:16871812-16872453 REVERSE	10561.2	8708.35	10088.8	11661.6	8385.66	9599.93	10181.3
Brapa_ESTC000895	AT1G55860	Symbols: UPL1|UPL1 (UBIQUITIN-PROTEIN LIGASE 1); ubiquitin-protein ligase|chr1:20883566-20899059 REVERSE	16459.1	13496.9	13782.4	15464.3	15517.9	17162.6	13805.4
Brapa_ESTC000896	AT4G35830	Symbols:|aconitate hydratase, cytoplasmic / citrate hydro-lyase / aconitase (ACO)|chr4:16973011-16977953 REVERSE	8346.26	10096.3	9942.4	11814	10654.7	9172.64	11360.6
Brapa_ESTC000897	AT5G27740	Symbols: EMB2775|EMB2775 (EMBRYO DEFECTIVE 2775); DNA binding / nucleoside-triphosphatase/ nucleotide binding|chr5:9823835-9826873 FORWARD	4768.94	4103.75	3886.75	5173.52	4322.6	4589.89	3077.72
Brapa_ESTC000898	AT5G65270	Symbols: AtRABA4a|AtRABA4a (Arabidopsis Rab GTPase homolog A4a); GTP binding|chr5:26100663-26101776 FORWARD	2035.74	2821.75	2756.41	2437.05	2146.57	2974.97	3406.64
Brapa_ESTC000899	AT2G37340	Symbols: ATRSZ33, RSZ33|RSZ33 (ARGININE/SERINE-RICH ZINC KNUCKLE-CONTAINING PROTEIN 33); nucleic acid binding / zinc ion binding|chr2:15677451-15678556 REVERSE	10207.6	11349.6	12788.2	11507.8	11488.3	10879.5	9433.87
Brapa_ESTC000900	NA	NA	367.896	273.912	251.112	239.026	369.453	274.95	657.469
Brapa_ESTC000901	NA	NA	878.595	1031.37	880.324	644.428	665.658	1304.28	899.547
Brapa_ESTC000902	AT5G09450	Symbols:|pentatricopeptide (PPR) repeat-containing protein|chr5:2941865-2943325 FORWARD	3821.78	3449.32	3959.99	3493.78	3562.62	3894.39	3892.77
Brapa_ESTC000903	AT5G62000	Symbols: ARF1-BP, HSS, ARF2|ARF2 (AUXIN RESPONSE FACTOR 2); transcription factor|chr5:24928085-24931906 FORWARD	6211.42	7784.23	6176.52	8182.14	8527.54	7839.96	5909.55
Brapa_ESTC000904	AT2G36910	Symbols: PGP1, ATMDR1|ATPGP1 (ARABIDOPSIS THALIANA P GLYCOPROTEIN1); calmodulin binding|chr2:15509241-15514129 FORWARD	8734.36	9234.42	11748	10217.6	10910.6	12250.4	11734.4
Brapa_ESTC000905	AT2G24330	Symbols:|Identical to Uncharacterized protein At2g24330 [Arabidopsis Thaliana] (GB:Q9ZQ34); similar to unknown protein [Arabidopsis thaliana] (TAIR:AT4G31080.1); similar to unnamed protein product [Vitis vinifera] (GB:CAO66718.1); contains domain FAMILY NOT NAMED (PTHR22166); contains domain SUBFAMILY NOT NAMED (PTHR22166:SF1)|chr2:10354420-10356646 REVERSE	4052.64	5499.33	4691.76	5818.13	4923.82	6021.58	6005.4
Brapa_ESTC000906	AT1G76405	Symbols:|similar to unknown protein [Arabidopsis thaliana] (TAIR:AT1G20816.1); similar to unnamed protein product [Vitis vinifera] (GB:CAO66270.1)|chr1:28666888-28667873 FORWARD	9727.39	7935.7	8285.29	9532.85	9341.87	7149.21	8402.53
Brapa_ESTC000907	AT3G52090	Symbols: ATRPB13.6|ATRPB13.6 (Arabidopsis thaliana RNA polymerase II 13.6 kDa subunit); DNA binding / DNA-directed RNA polymerase|chr3:19329047-19329976 REVERSE	10996.5	7664.13	7717.15	10579.7	9860.47	7946.62	7011.3
Brapa_ESTC000908	AT1G03630	Symbols: PORC, POR C|POR C (PROTOCHLOROPHYLLIDE OXIDOREDUCTASE); NADPH dehydrogenase/ oxidoreductase/ protochlorophyllide reductase|chr1:907698-909244 FORWARD	14349	12962.4	15327.7	10290.5	12881.4	10681.4	11052.9
Brapa_ESTC000909	NA	NA	3121.7	2631.49	2489.62	3867.17	2915.8	2581.64	2204.31
Brapa_ESTC000910	AT1G03370	Symbols:|C2 domain-containing protein / GRAM domain-containing protein|chr1:827182-834996 FORWARD	436.763	238.919	304.97	404.469	396.658	362.449	297.95
Brapa_ESTC000911	AT5G22875	Symbols:|similar to Os04g0165500 [Oryza sativa (japonica cultivar-group)] (GB:NP_001052133.1); similar to hypothetical protein [Ipomoea trifida] (GB:AAS79573.1)|chr5:7651310-7651606 FORWARD	9018.18	6427.31	7412.39	7201.64	8471.57	6977.12	7719.93
Brapa_ESTC000912	AT5G18620	Symbols: CHR17|CHR17 (CHROMATIN REMODELING FACTOR17); DNA-dependent ATPase|chr5:6196192-6202060 REVERSE	3307.84	1881.61	2413.66	4236.12	3988.4	3588.79	2753.54
Brapa_ESTC000913	AT5G24810	Symbols:|ABC1 family protein|chr5:8516905-8522619 REVERSE	2637.55	3182.95	3844.67	5752.15	14369.6	17654	5681.51
Brapa_ESTC000914	AT5G23940	Symbols: EMB3009|EMB3009 (EMBRYO DEFECTIVE 3009); transferase|chr5:8076619-8079680 REVERSE	14924	10906.9	16919.5	15994.6	17300.8	21229.9	17920.2
Brapa_ESTC000915	AT5G63890	Symbols: ATHDH|ATHDH (HISTIDINOL DEHYDROGENASE)|chr5:25582826-25585105 REVERSE	7907.09	6177.34	8348.61	6659.01	5532.47	5141.63	7545.57
Brapa_ESTC000916	AT5G59690	Symbols:|histone H4|chr5:24068875-24069186 FORWARD	7299.5	6735.15	6206.03	9368.56	8155.74	9921.71	9485.8
Brapa_ESTC000917	AT2G25625	Symbols:|similar to unnamed protein product [Vitis vinifera] (GB:CAO44157.1)|chr2:10913640-10914177 FORWARD	524.841	1680.81	1474.26	368.326	438.396	755.049	2566.23
Brapa_ESTC000918	AT1G76400	Symbols:|ribophorin I family protein|chr1:28663607-28666566 REVERSE	16980	12674.4	13194.7	14195	14209.7	11430.7	13975
Brapa_ESTC000919	AT1G32790	Symbols: CID11|CID11; RNA binding / protein binding|chr1:11875154-11877168 REVERSE	7369.36	6334.83	7178.11	7633.82	6502.42	7164.49	6818.9
Brapa_ESTC000920	AT4G27960	Symbols: UBC9|UBC9 (UBIQUITIN CONJUGATING ENZYME 9); ubiquitin-protein ligase|chr4:13916071-13917209 REVERSE	5689.95	6496.34	6284.04	5713.05	6365.5	6794.34	7956.58
Brapa_ESTC000921	AT4G17840	Symbols:|similar to unknown protein [Arabidopsis thaliana] (TAIR:AT2G35260.1); similar to hypothetical protein 40.t00061 [Brassica oleracea] (GB:ABD65174.1)|chr4:9918235-9920203 REVERSE	5894.78	9789.23	6328.55	4496.74	5115.89	5785.97	5750.82
Brapa_ESTC000923	AT5G13300	Symbols: VAN3, SFC|SFC (SCARFACE)|chr5:4255926-4262021 REVERSE	8418.01	9115.39	8605.69	10687.6	9688.64	9090.51	7879.81
Brapa_ESTC000924	AT1G80260	Symbols: EMB1427|EMB1427 (EMBRYO DEFECTIVE 1427); tubulin binding|chr1:30180816-30185403 FORWARD	3154.43	1804.61	2677.9	3578.14	2615.12	2384.39	2267.83
Brapa_ESTC000925	AT5G20160	Symbols:|ribosomal protein L7Ae/L30e/S12e/Gadd45 family protein|chr5:6804077-6805104 REVERSE	8483.78	10640.7	11172.6	13735.7	12052.4	13807.6	10005.8
Brapa_ESTC000926	AT3G13300	Symbols: VCS|VCS (VARICOSE); nucleotide binding|chr3:4304092-4309956 FORWARD	8549.36	14579.6	2332.07	13208.8	14920.4	11659.3	2083.68
Brapa_ESTC000927	AT4G35905	Symbols:|similar to unnamed protein product [Vitis vinifera] (GB:CAO43077.1); contains InterPro domain Protein of unknown function DUF343 (InterPro:IPR005651)|chr4:17007287-17008070 REVERSE	7257.51	5014.82	4882.4	5739.35	5345.07	4612.1	4293.63
Brapa_ESTC000928	AT4G14420	Symbols:|lesion inducing protein-related|chr4:8302167-8303734 REVERSE	10462.3	10383	10942.9	12237.6	12343.9	12227.2	12691.8
Brapa_ESTC000929	NA	NA	6016.54	4789.91	4324.38	1607.51	1942.72	2712.76	2166.83
Brapa_ESTC000930	NA	NA	8706.52	7021.04	6025.39	11035.8	8852.35	7153.02	3835.81
Brapa_ESTC000931	NA	NA	533.215	1665.29	658.374	17098.1	20469.4	28180.4	7480.69
Brapa_ESTC000932	AT5G62300	Symbols:|40S ribosomal protein S20 (RPS20C)|chr5:25038614-25039461 REVERSE	32835	28357.9	32113.6	37361.5	34322.4	30668.8	28089.4
Brapa_ESTC000933	AT3G57610	Symbols: ATPURA|ATPURA; adenylosuccinate synthase|chr3:21345496-21347580 REVERSE	9051.64	8652.55	10622.4	10374	10159.9	10179.7	10539.5
Brapa_ESTC000934	AT1G69260	Symbols:|similar to unknown protein [Arabidopsis thaliana] (TAIR:AT1G13740.1); similar to unnamed protein product [Vitis vinifera] (GB:CAO41856.1); contains InterPro domain Protein of unknown function DUF1675 (InterPro:IPR012463)|chr1:26042977-26044233 FORWARD	11631.4	12318.4	9921.48	6141.89	4745.39	4643.79	3331.01
Brapa_ESTC000935	NA	NA	148.657	129.302	104.967	180.851	246.449	160.594	101.547
Brapa_ESTC000936	NA	NA	20183	19300.4	1526.97	26455.8	19065.2	155.308	192.667
Brapa_ESTC000937	AT1G74640	Symbols:|similar to unnamed protein product [Vitis vinifera] (GB:CAO64553.1); contains domain SSF53474 (SSF53474); contains domain G3DSA:3.40.50.1820 (G3DSA:3.40.50.1820)|chr1:28036510-28038320 FORWARD	1134.09	2167.02	2043.99	2001.62	2548.78	2462.52	2754.85
Brapa_ESTC000938	AT3G55290	Symbols:|short-chain dehydrogenase/reductase (SDR) family protein|chr3:20513630-20514707 FORWARD	7798.11	8013.52	22522.2	6197.72	6956.48	6681.47	26655.3
Brapa_ESTC000939	AT4G39710	Symbols:|immunophilin, putative / FKBP-type peptidyl-prolyl cis-trans isomerase, putative|chr4:18427243-18428319 REVERSE	6211.15	6133.28	5863.26	5667.8	4751.44	4846.88	2707.42
Brapa_ESTC000940	AT2G34630	Symbols: GPPS, GPS1|GPPS/GPS1 (GERANYLPYROPHOSPHATE SYNTHASE); dimethylallyltranstransferase|chr2:14586805-14588711 FORWARD	29.6118	26.1899	28.2386	40.9496	38.7238	40.6426	49.2264
Brapa_ESTC000941	AT2G12400	Symbols:|similar to unknown protein [Arabidopsis thaliana] (TAIR:AT2G25270.1); similar to hypothetical protein OsJ_008445 [Oryza sativa (japonica cultivar-group)] (GB:EAZ24962.1)|chr2:5012226-5015222 REVERSE	2946.58	3816.86	5533.38	4130.01	3815.07	4943.72	6116.36
Brapa_ESTC000942	NA	NA	27310.3	32376.4	28784.8	25486.5	27180.8	31226.9	31309.1
Brapa_ESTC000943	AT4G00810	Symbols:|60S acidic ribosomal protein P1 (RPP1B)|chr4:346179-346957 REVERSE	18101.7	22937.5	26994.2	27199.1	31228.8	28913.3	24759.9
Brapa_ESTC000944	AT1G72630	Symbols: ELF4-L2|ELF4-L2 (ELF4-LIKE 2)|chr1:27348650-27349009 FORWARD	2236.76	2408.93	2479.48	1462.74	1545.51	1201.32	1471.94
Brapa_ESTC000945	AT2G35120	Symbols:|glycine cleavage system H protein, mitochondrial, putative|chr2:14812992-14814353 REVERSE	4005.19	3436.59	3761.74	6831.02	8266.63	6955.42	5178.26
Brapa_ESTC000946	AT1G80740	Symbols: DMT4, CMT1|CMT1 (CHROMOMETHYLASE 1); DNA binding|chr1:30347286-30351723 FORWARD	3942.33	3300.24	3545.52	4398.51	3560.64	3498.34	3785.57
Brapa_ESTC000947	AT1G53170	Symbols: ATERF-8, ATERF8|ATERF-8/ATERF8 (ETHYLENE RESPONSE ELEMENT BINDING FACTOR 4); DNA binding / transcription factor/ transcription repressor|chr1:19825207-19825764 REVERSE	1283.67	1819.92	633.103	1016.51	1984.46	1045.52	347.727
Brapa_ESTC000948	AT2G22125	Symbols:|binding|chr2:9413873-9421303 FORWARD	3902.29	3002.02	4154.83	5007.98	4504.88	5290.51	4380.53
Brapa_ESTC000949	AT4G09750	Symbols:|short-chain dehydrogenase/reductase (SDR) family protein|chr4:6146767-6148695 FORWARD	2249.68	2529.74	2567.84	2064.37	1697.91	1772.01	2359.66
Brapa_ESTC000950	AT1G20130	Symbols:|lipase|chr1:6977930-6979994 FORWARD	66.5018	63.0894	35.5634	2535.96	19982.5	25039.5	3125.05
Brapa_ESTC000951	AT2G19740	Symbols:|60S ribosomal protein L31 (RPL31A)|chr2:8520659-8521428 FORWARD	27709.9	24696.6	27191.9	29327.8	28371.4	24526.4	22342
Brapa_ESTC000952	NA	NA	20528.9	17791.3	16893	22297.7	20443.5	18779	16887.7
Brapa_ESTC000953	AT3G26000	Symbols:|F-box family protein|chr3:9508279-9509779 REVERSE	4159.58	3776.06	5376.66	4701.4	5297.33	5897.92	5248.79
Brapa_ESTC000954	AT4G02060	Symbols: MCM7, PRL|PRL (PROLIFERA); ATP binding / DNA binding / DNA-dependent ATPase|chr4:901484-905297 FORWARD	8057.72	5341.86	5540.14	8788.38	7652.61	5497.01	4927.86
Brapa_ESTC000955	AT5G43100	Symbols:|aspartyl protease family protein|chr5:17316492-17319946 FORWARD	2679.36	3728.29	5444.56	4483.32	5461.3	5619.67	6300.99
Brapa_ESTC000956	AT4G27070	Symbols: TSB2|TSB2 (TRYPTOPHAN SYNTHASE BETA-SUBUNIT); tryptophan synthase|chr4:13586570-13588625 FORWARD	2050.37	3607.12	3831.05	4424.16	4530.35	4965.58	5208.36
Brapa_ESTC000957	AT5G11200	Symbols:|DEAD/DEAH box helicase, putative|chr5:3567390-3570687 FORWARD	14903.9	14892.2	13204.7	14958.7	15023.8	13169.4	12638.4
Brapa_ESTC000958	AT1G77140	Symbols: ATVPS45, VPS45|VPS45 (VACUOLAR PROTEIN SORTING 45); protein transporter|chr1:28989057-28992575 FORWARD	2507.83	1799.92	2468.48	2565.8	2977.42	2658.01	3072.23
Brapa_ESTC000959	AT5G13720	Symbols:|structural constituent of ribosome|chr5:4427963-4429032 FORWARD	1964.82	2389.12	2901.85	2276.17	2117.97	2037.75	2421.04
Brapa_ESTC000960	AT1G76900	Symbols: AtTLP1|AtTLP1 (TUBBY LIKE PROTEIN 1); phosphoric diester hydrolase/ transcription factor|chr1:28887635-28889271 FORWARD	2527.2	2790.16	2565.5	3852.53	3855.85	3318.2	2842.1
Brapa_ESTC000961	AT1G69500	Symbols:|oxygen binding|chr1:26127623-26129572 FORWARD	6353.87	11399.3	656.191	16150.3	15229.6	402.054	31.9071
Brapa_ESTC000962	AT5G16920	Symbols:|similar to unknown protein [Arabidopsis thaliana] (TAIR:AT5G26730.1); similar to hypothetical protein OsI_036632 [Oryza sativa (indica cultivar-group)] (GB:EAY82673.1); similar to Os12g0233900 [Oryza sativa (japonica cultivar-group)] (GB:NP_001066453.1); contains InterPro domain Beta-Ig-H3/fasciclin (InterPro:IPR000782)|chr5:5567087-5567857 FORWARD	4214.53	7333.7	205.696	10793.8	10178.4	2650.77	19.0497
Brapa_ESTC000963	AT2G27510	Symbols: ATFD3|ATFD3 (FERREDOXIN 3); electron carrier|chr2:11765359-11765826 REVERSE	3980.23	5251.83	4801.18	5490.2	5785.09	5123.99	4842.96
Brapa_ESTC000964	NA	NA	45.1289	67.0342	55.6089	88.8758	1917.44	2859.26	76.0059
Brapa_ESTC000965	AT1G06280	Symbols: LBD2|LBD2 (LOB DOMAIN-CONTAINING PROTEIN 2)|chr1:1920326-1920946 REVERSE	2880.2	8831.73	438.7	17432.7	19866	228.38	50.534
Brapa_ESTC000966	AT1G72020	Symbols:|similar to unknown [Populus trichocarpa] (GB:ABK92617.1)|chr1:27113183-27113989 REVERSE	6610.77	6201.62	6803.35	7493.48	8761.55	7644.62	10617
Brapa_ESTC000967	AT5G04800	Symbols:|40S ribosomal protein S17 (RPS17D)|chr5:1389218-1389643 FORWARD	6050.9	10409.4	9296.97	13939.9	12569.8	13869.8	11928.6
Brapa_ESTC000968	AT1G32490	Symbols: EMB2733, ESP3|EMB2733/ESP3 (EMBRYO DEFECTIVE 2733); ATP-dependent RNA helicase|chr1:11742336-11749266 REVERSE	3292.29	3391.96	3379.59	4672.71	3660.69	4119.04	3340.42
Brapa_ESTC000970	AT1G52230	Symbols: PSAH2, PSAH-2, PSI-H|PSAH-2/PSAH2/PSI-H (PHOTOSYSTEM I SUBUNIT H-2)|chr1:19458571-19459177 FORWARD	20783.9	20335.8	18687.5	19516.8	19604.2	17679.3	15250.2
Brapa_ESTC000971	AT3G48610	Symbols:|phosphoesterase family protein|chr3:18022638-18024944 REVERSE	6264.59	5190.07	5628.9	6161.61	4818.44	4940.27	4303.51
Brapa_ESTC000972	AT1G20060	Symbols:|kinesin motor protein-related|chr1:6950714-6956284 REVERSE	1091.4	685.123	843.487	1763.58	1317.35	707.197	472.485
Brapa_ESTC000973	AT2G20120	Symbols: COV1|COV1 (CONTINUOUS VASCULAR RING)|chr2:8694649-8696402 REVERSE	2461.01	2248.01	2611.12	2411.42	2770.08	2341.61	2283.39
Brapa_ESTC000974	AT4G14880	Symbols: CYTACS1, ATCYS-3A, OASA1|OASA1 (O-ACETYLSERINE (THIOL) LYASE (OAS-TL) ISOFORM A1)|chr4:8518204-8520045 REVERSE	8643.02	10403.1	11197.1	13421.1	13991	9940.9	11901.6
Brapa_ESTC000975	AT5G14910	Symbols:|heavy-metal-associated domain-containing protein|chr5:4823818-4825199 FORWARD	6095.4	8140.57	7602.6	8586.14	7378.16	7648.8	6722.85
Brapa_ESTC000976	NA	NA	2361.93	2238.76	1923.86	1305.07	1019.5	1827.74	1673.15
Brapa_ESTC000977	AT2G36530	Symbols: LOS2|LOS2 (Low expression of osmotically responsive genes 1); phosphopyruvate hydratase|chr2:15328160-15330865 REVERSE	20029.5	27431.4	31248.1	27398.9	27610.5	28816.7	30108.3
Brapa_ESTC000978	AT5G26730	Symbols:|similar to unknown protein [Arabidopsis thaliana] (TAIR:AT5G16920.1); similar to hypothetical protein OsI_036632 [Oryza sativa (indica cultivar-group)] (GB:EAY82673.1); similar to Os12g0233900 [Oryza sativa (japonica cultivar-group)] (GB:NP_001066453.1); contains InterPro domain Beta-Ig-H3/fasciclin (InterPro:IPR000782)|chr5:9300425-9301993 FORWARD	8890.46	6498.16	158.183	12167	2925.58	76.5034	83.3861
Brapa_ESTC000979	AT1G48440	Symbols:|similar to unknown protein [Arabidopsis thaliana] (TAIR:AT3G17780.1); similar to unknown [Populus trichocarpa] (GB:ABK93075.1)|chr1:17910743-17911995 FORWARD	8294.8	10831	11331.6	10806	10876.5	12506.2	12615.8
Brapa_ESTC000980	AT5G56680	Symbols: EMB2755, SYNC1|SYNC1 (EMBRYO DEFECTIVE 2755); ATP binding / aminoacyl-tRNA ligase/ asparagine-tRNA ligase/ aspartate-tRNA ligase/ nucleic acid binding / nucleotide binding|chr5:22953871-22956067 FORWARD	16704.9	17393.9	16901.7	21312.5	19147.3	17675.7	17467.4
Brapa_ESTC000981	AT1G14610	Symbols: VALRS, TWN2|TWN2 (TWIN 2); ATP binding / aminoacyl-tRNA ligase|chr1:5008497-5014481 REVERSE	9730.4	6191.5	6718.31	8252.13	7410.75	6033.14	6401.36
Brapa_ESTC000982	AT2G41960	Symbols:|similar to unknown protein [Arabidopsis thaliana] (TAIR:AT3G58050.1); similar to unnamed protein product [Vitis vinifera] (GB:CAO23422.1)|chr2:17521322-17526093 REVERSE	1809.4	1243.78	2002.89	1846	2031.96	1675.54	2014.64
Brapa_ESTC000983	AT2G18245	Symbols:|similar to unknown protein [Arabidopsis thaliana] (TAIR:AT3G19970.1); similar to unnamed protein product [Vitis vinifera] (GB:CAO22826.1); contains InterPro domain Protein of unknown function DUF829, eukaryotic (InterPro:IPR008547)|chr2:7944435-7946464 FORWARD	3310.91	3022.64	3712.74	3549.21	2691.93	3142.29	4185.93
Brapa_ESTC000984	NA	NA	5.9948	6.7896	6.5274	11.538	8.0245	9.5419	6.4569
Brapa_ESTC000986	AT3G47940	Symbols:|DNAJ heat shock protein, putative|chr3:17699217-17700387 REVERSE	3540.93	4318.35	4784.28	4396.28	4115.8	4015.06	4540.54
Brapa_ESTC000987	AT4G37900	Symbols:|glycine-rich protein|chr4:17821731-17824439 REVERSE	512.402	207.385	53.536	3678.34	16541.7	21902.8	8409.69
Brapa_ESTC000988	AT3G61110	Symbols: ARS27A|ARS27A (ARABIDOPSIS RIBOSOMAL PROTEIN S27); structural constituent of ribosome|chr3:22622685-22623607 FORWARD	5352.04	5198.52	5024.16	6287.28	6011.66	9195.62	5600.94
Brapa_ESTC000989	AT2G38280	Symbols: ATAMPD, FAC1|FAC1 (EMBRYONIC FACTOR1); AMP deaminase|chr2:16040845-16045871 REVERSE	12637	11173.6	12375.5	13585.8	10909.5	10667.2	11350.5
Brapa_ESTC000991	AT1G29950	Symbols:|transcription factor/ transcription regulator|chr1:10493445-10494200 FORWARD	4840.66	4944.31	6171.75	7340.95	7521.67	6367.02	4861.58
Brapa_ESTC000993	AT3G52880	Symbols: ATMDAR1|ATMDAR1 (MONODEHYDROASCORBATE REDUCTASE 1); monodehydroascorbate reductase (NADH)|chr3:19612455-19615344 REVERSE	4894.57	6760.13	7015.91	7471.78	8939.7	9751.33	8345.08
Brapa_ESTC000994	AT5G43990	Symbols: SUVR2|SUVR2; histone-lysine N-methyltransferase/ zinc ion binding|chr5:17715681-17718960 FORWARD	6751.47	7723.49	6849.04	11164	8158.41	8111.51	5811.16
Brapa_ESTC000995	NA	NA	5992.07	5329.12	5486.02	6065.15	6007.58	5098.66	5299.01
Brapa_ESTC000996	AT5G13370	Symbols:|auxin-responsive GH3 family protein|chr5:4286999-4289427 FORWARD	6017.48	7992.15	4976.75	3928.21	4531.83	3592.36	4446.45
Brapa_ESTC000997	AT4G11150	Symbols: EMB2448, TUFF, VHA-E1, TUF|TUF (VACUOLAR ATP SYNTHASE SUBUNIT E1)|chr4:6800087-6801692 FORWARD	8713.81	12706.8	12173.3	10625.9	9601.29	13684.5	16294.8
Brapa_ESTC000998	AT2G05840	Symbols: PAA2|PAA2 (20S PROTEASOME SUBUNIT PAA2); peptidase|chr2:2234223-2236050 FORWARD	16830.5	17159.8	18306.9	19312.1	20001.1	17304	18922.2
Brapa_ESTC000999	AT5G66240	Symbols:|transducin family protein / WD-40 repeat family protein|chr5:26483494-26485427 FORWARD	5356.79	4592.1	4988.07	5205.67	5422.94	4114.1	3960.75
Brapa_ESTC001000	AT5G44280	Symbols:|protein binding / zinc ion binding|chr5:17853342-17856341 REVERSE	3462.09	2624.94	3092.9	3384.88	2928.7	2974.02	2133.32
Brapa_ESTC001001	AT5G67230	Symbols:|glycosyl transferase family 43 protein|chr5:26839732-26841407 FORWARD	7390.48	4869.67	6435.64	6275.31	4848.08	5306.62	5685.81
Brapa_ESTC001002	AT1G48410	Symbols: AGO1|AGO1 (ARGONAUTE 1)|chr1:17889953-17895560 REVERSE	9653.58	9113.54	8350.01	13734.9	10820.3	9329.42	8068.39
Brapa_ESTC001003	AT5G37770	Symbols: CML24, TCH2|TCH2 (TOUCH 2); calcium ion binding|chr5:15016305-15016790 REVERSE	8842.67	11139.9	10229.7	13270.3	11827.5	12593.3	11920
Brapa_ESTC001005	AT3G03380	Symbols: DEGP7|DEGP7 (DEGP PROTEASE 7); serine-type peptidase/ trypsin|chr3:799727-808326 FORWARD	1346.92	869.022	1522	1524.91	1350.56	1071.77	1419.12
Brapa_ESTC001006	AT3G05530	Symbols: ATS6A.2, RPT5A|RPT5A (regulatory particle triple-A 5A); ATPase/ calmodulin binding|chr3:1603546-1605999 FORWARD	19144.5	19456.4	22155.5	18742.8	20042.2	20586.9	17419.6
Brapa_ESTC001007	AT2G03680	Symbols: SKU6, SPR1|SPR1 (SPIRAL1)|chr2:1121395-1121847 FORWARD	18873.7	19216	19685.2	21740	21589.8	19373.8	21773.5
Brapa_ESTC001008	AT4G27960	Symbols: UBC9|UBC9 (UBIQUITIN CONJUGATING ENZYME 9); ubiquitin-protein ligase|chr4:13916071-13917209 REVERSE	2559.44	3995.33	3190.47	3719.59	4769.72	4732.17	5164.81
Brapa_ESTC001009	NA	NA	2805.76	3527.12	1104.39	1882.1	3091.17	6465.28	2676.96
Brapa_ESTC001010	AT1G20120	Symbols:|family II extracellular lipase, putative|chr1:6975495-6977114 FORWARD	17.3938	27.1074	26.0745	4067.47	9219.14	8713.96	18.6309
Brapa_ESTC001011	AT1G68530	Symbols: CER6, G2, POP1, CUT1|CUT1 (CUTICULAR 1); acyltransferase/ catalytic|chr1:25716544-25718396 REVERSE	6941.57	4745.06	5489.74	10351.3	8593.67	6296.26	7968.15
Brapa_ESTC001012	AT2G30590	Symbols: WRKY21|WRKY21 (WRKY DNA-binding protein 21); transcription factor|chr2:13040968-13042380 FORWARD	5833.64	5691.96	4855.98	5848.43	4953.79	4715.05	3826.88
Brapa_ESTC001013	AT2G33040	Symbols:|ATP synthase gamma chain, mitochondrial (ATPC)|chr2:14026055-14028124 REVERSE	5498.17	7985.5	8552.96	8218.39	7635.33	8900.61	10805.3
Brapa_ESTC001015	AT2G35610	Symbols:|similar to unknown protein [Arabidopsis thaliana] (TAIR:AT1G70630.1); similar to unnamed protein product [Vitis vinifera] (GB:CAO63742.1); similar to expressed protein [Oryza sativa (japonica cultivar-group)] (GB:ABF97349.1); similar to hypothetical protein OsI_012032 [Oryza sativa (indica cultivar-group)] (GB:EAY90799.1); contains InterPro domain Reticulon; (InterPro:IPR003388)|chr2:149…	3641.75	2382.53	3861.01	3602.01	4084.86	3236.44	4908.5
Brapa_ESTC001017	AT5G16110	Symbols:|similar to unknown protein [Arabidopsis thaliana] (TAIR:AT3G02555.1); similar to hypothetical protein [Cleome spinosa] (GB:ABD96917.1)|chr5:5261174-5262671 REVERSE	958.29	858.116	717.732	1037.94	1107.28	1550.27	803.631
Brapa_ESTC001018	AT4G17300	Symbols: OVA8, ATNS1, NS1|NS1 (OVULE ABORTION 8)|chr4:9681570-9684845 FORWARD	4583.28	4092.18	5475.83	4499.04	4328.46	3925.92	5310.91
Brapa_ESTC001019	AT3G11510	Symbols:|40S ribosomal protein S14 (RPS14B)|chr3:3623763-3624872 REVERSE	7309.81	5948.47	6549.53	8474.61	7739.5	6516.34	7513.13
Brapa_ESTC001020	AT5G04840	Symbols:|bZIP protein|chr5:1406006-1407649 FORWARD	3161.39	3904.46	3049.39	2941.47	3291.69	2458.8	2437.91
Brapa_ESTC001021	AT1G32500	Symbols: ATNAP6|ATNAP6 (NON-INTRINSIC ABC PROTEIN 6); protein binding|chr1:11750071-11751974 REVERSE	8137.36	7166.42	10739.9	7325.11	9249.98	6719.84	10512.2
Brapa_ESTC001022	NA	NA	1135.86	517.42	605.953	1337.64	781.612	466.289	193.849
Brapa_ESTC001023	AT1G30230	Symbols:|elongation factor 1-beta / EF-1-beta|chr1:10639270-10640499 FORWARD	18270.7	20065.5	20269.3	22806.7	21215.9	22167.2	18412.5
Brapa_ESTC001024	AT4G14080	Symbols: MEE48|MEE48 (maternal effect embryo arrest 48); hydrolase, hydrolyzing O-glycosyl compounds|chr4:8118692-8120287 REVERSE	9285.36	9865.62	2136.58	11418.8	12858.2	143.952	29.5158
Brapa_ESTC001025	AT4G18100	Symbols:|60S ribosomal protein L32 (RPL32A)|chr4:10035727-10036487 REVERSE	19049.9	25459.8	22459.1	21602.9	23600	23332.8	21088.1
Brapa_ESTC001026	AT1G15370	Symbols:|similar to unnamed protein product [Vitis vinifera] (GB:CAO62746.1); contains InterPro domain Longin-like; (InterPro:IPR011012)|chr1:5287130-5288370 FORWARD	5842.09	4697.28	5454.13	5883.13	5859.95	6341.68	6586.65
Brapa_ESTC001028	AT2G36310	Symbols:|inosine-uridine preferring nucleoside hydrolase family protein|chr2:15231771-15233712 REVERSE	5246.32	6085.08	5271.99	6541.25	7408.62	6109.87	5947.75
Brapa_ESTC001029	AT1G07070	Symbols:|60S ribosomal protein L35a (RPL35aA)|chr1:2168651-2169702 FORWARD	19086.8	24606.7	23349.1	25913.4	24550.1	24469.5	20716.6
Brapa_ESTC001030	AT1G76470	Symbols:|cinnamoyl-CoA reductase|chr1:28694849-28696299 REVERSE	927.436	4303.13	751.133	15313.3	20800.2	595.942	139.434
Brapa_ESTC001031	AT3G15360	Symbols: ATM4, TRX-M4, ATHM4|ATHM4 (Arabidopsis thioredoxin M-type 4); thiol-disulfide exchange intermediate|chr3:5188455-5189464 FORWARD	3598.74	6113.86	4135.64	5930.93	13484.9	11807	5777.8
Brapa_ESTC001032	AT1G77350	Symbols:|similar to unnamed protein product [Vitis vinifera] (GB:CAO47891.1)|chr1:29075391-29076439 FORWARD	1711.58	2217.18	1545.8	2496.44	3723.19	3693.78	2858.37
Brapa_ESTC001033	AT3G18890	Symbols:|binding / catalytic/ coenzyme binding|chr3:6511175-6514735 FORWARD	825.959	772.876	1315.25	1245.02	1101.61	938.869	887.386
Brapa_ESTC001034	AT4G02510	Symbols: TOC86, PPI2, TOC160, ATTOC159, TOC159|TOC159 (PLASMID PROTEIN IMPORT 2)|chr4:1104766-1109360 FORWARD	19663.9	16088.3	20083.2	21402.3	17034.5	14697.3	16366.1
Brapa_ESTC001035	AT2G46450	Symbols: CNGC12, ATCNGC12|ATCNGC12 (cyclic nucleotide gated channel 12); cyclic nucleotide binding / ion channel|chr2:19073026-19075437 FORWARD	126.424	102.844	97.6022	69.8929	58.9928	40.5252	33.9257
Brapa_ESTC001036	AT4G28210	Symbols: EMB1923|EMB1923 (EMBRYO DEFECTIVE 1923)|chr4:13990640-13991937 FORWARD	10484.9	9313.88	10185	8756.01	7089.72	7458.91	7054.02
Brapa_ESTC001037	NA	NA	7193.75	6935.62	6755.9	11310.4	13414.9	16013.8	6891.1
Brapa_ESTC001038	AT2G31320	Symbols:|poly (ADP-ribose) polymerase, putative / NAD(+) ADP-ribosyltransferase, putative / poly(ADP-ribose) synthetase, putative|chr2:13361123-13366655 REVERSE	121.133	89.3198	83.6714	233.085	171.884	95.5881	69.4995
Brapa_ESTC001039	AT5G52920	Symbols: PKP1, PKP-BETA1, PKP2|PKP-BETA1/PKP1/PKP2 (PLASTIDIC PYRUVATE KINASE 1); pyruvate kinase|chr5:21480906-21483838 FORWARD	2588.96	2586.09	2586.87	4632.33	3542.3	6490.1	5761.07
Brapa_ESTC001041	AT2G31490	Symbols:|similar to unknown [Populus trichocarpa] (GB:ABK96039.1)|chr2:13419137-13420079 FORWARD	1406.97	964.142	1740.23	1916.81	1646.8	1882.13	2337
Brapa_ESTC001042	AT3G11980	Symbols: MS2|MS2 (MALE STERILITY 2)|chr3:3814490-3816933 FORWARD	7986.57	15530.5	1847.09	20399.1	20886.9	3111.72	103.259
Brapa_ESTC001043	AT3G05020	Symbols: ACP, ACP1|ACP1 (ACYL CARRIER PROTEIN 1)|chr3:1391869-1392884 REVERSE	20034.1	15724.5	22117.6	22481.6	29175	23198.3	22101.4
Brapa_ESTC001044	AT3G01910	Symbols: AT-SO, ATSO, SOX|SOX (SULFITE OXIDASE); sulfite oxidase|chr3:314926-317281 REVERSE	9646.25	12264.6	12906.5	11319.1	13144.2	11319.1	12291.6
Brapa_ESTC001045	AT1G44110	Symbols: CYCA1;1|CYCA1;1 (CYCLIN A1;1); cyclin-dependent protein kinase regulator|chr1:16777475-16779622 REVERSE	4232.85	4118.71	3864.95	4115.74	3634.58	3929.48	2000.86
Brapa_ESTC001046	AT2G14530	Symbols:|similar to unknown protein [Arabidopsis thaliana] (TAIR:AT5G64470.2); similar to hypothetical protein [Vitis vinifera] (GB:CAN78688.1); contains InterPro domain Protein of unknown function DUF231, plant (InterPro:IPR004253)|chr2:6194566-6197219 FORWARD	3299.5	2433.23	3236.4	3653.08	3131.5	3017.92	3320.16
Brapa_ESTC001047	AT5G48440	Symbols:|oxidoreductase|chr5:19647158-19649814 REVERSE	6209.41	5166.91	6506.36	6293.47	5982.37	5156.86	5615.97
Brapa_ESTC001048	AT3G22970	Symbols:|similar to unknown protein [Arabidopsis thaliana] (TAIR:AT4G14620.1); similar to unknown [Populus trichocarpa] (GB:ABK95342.1); contains InterPro domain Protein of unknown function DUF506, plant (InterPro:IPR006502)|chr3:8152599-8153888 FORWARD	85.6001	126.073	118.451	205.14	270.295	252.722	221.912
Brapa_ESTC001049	AT5G15640	Symbols:|mitochondrial substrate carrier family protein|chr5:5087593-5089680 FORWARD	5259.9	4077.86	5529.63	5698.59	5746.31	5165.56	7564.04
Brapa_ESTC001050	AT1G26665	Symbols:|similar to RNA polymerase II mediator complex protein-related [Arabidopsis thaliana] (TAIR:AT5G41910.1); similar to unnamed protein product [Vitis vinifera] (GB:CAO62915.1); contains domain PTHR13345:SF2 (PTHR13345:SF2); contains domain PD331788 (PD331788); contains domain PTHR13345 (PTHR13345)|chr1:9214497-9215413 FORWARD	7550.39	6717.6	5725.61	6390.37	6139.95	5130.61	5829.64
Brapa_ESTC001051	AT5G19090	Symbols:|heavy-metal-associated domain-containing protein|chr5:6387912-6389857 FORWARD	3949.07	5770.24	9403.24	7370.88	5480.09	7588.95	8378.9
Brapa_ESTC001052	AT1G28060	Symbols:|small nuclear ribonucleoprotein family protein / snRNP family protein|chr1:9779154-9782473 FORWARD	7025.57	5464.71	7261.01	9253	7422.88	7180.05	6649.23
Brapa_ESTC001053	AT4G09650	Symbols:|ATP synthase delta chain, chloroplast, putative / H(+)-transporting two-sector ATPase, delta (OSCP) subunit, putative|chr4:6100796-6101500 FORWARD	12404.8	14170.7	16094.8	12776	11827.8	13223.6	11950.8
Brapa_ESTC001054	AT5G49460	Symbols: ACLB-2|ACLB-2 (ATP-citrate lyase B-2)|chr5:20072274-20075421 FORWARD	9716.75	9601.88	12104.1	14641.2	11244	15343.7	15979.9
Brapa_ESTC001055	AT1G14400	Symbols: ATUBC1, UBC1|UBC1 (UBIQUITIN CARRIER PROTEIN 1); ubiquitin-protein ligase|chr1:4927289-4928131 REVERSE	4366.59	5995.8	4460.24	7366.41	6451.89	8763.42	6576.61
Brapa_ESTC001056	AT4G35420	Symbols:|dihydroflavonol 4-reductase family / dihydrokaempferol 4-reductase family|chr4:16834096-16835616 REVERSE	20214.8	24123.8	1528.33	25788.8	22765.2	1167.8	168.546
Brapa_ESTC001058	AT3G47370	Symbols:|40S ribosomal protein S20 (RPS20B)|chr3:17464656-17465422 REVERSE	18774.7	22035.3	19210.3	26882.2	22065.6	20057.2	20006
Brapa_ESTC001059	AT5G23700	Symbols:|similar to unknown protein [Arabidopsis thaliana] (TAIR:AT3G48860.2); similar to hypothetical protein [Vitis vinifera] (GB:CAN81274.1)|chr5:7992854-7996423 FORWARD	4689.16	1765.49	585.755	3865.29	8720.2	4814.78	561.448
Brapa_ESTC001060	AT5G13930	Symbols: CHS, TT4, ATCHS|ATCHS/CHS/TT4 (CHALCONE SYNTHASE); naringenin-chalcone synthase|chr5:4488764-4490037 FORWARD	5039.01	5634.23	9978.34	10258.6	16059.6	12487.8	13067.9
Brapa_ESTC001061	AT5G45775	Symbols:|60S ribosomal protein L11 (RPL11D)|chr5:18582508-18583604 REVERSE	6748.1	9103.94	8382.74	11920.1	10527	12644.2	9513.66
Brapa_ESTC001062	AT2G40670	Symbols: RR16, ARR16|ARR16 (response regulator 16); transcription regulator/ two-component response regulator|chr2:16977336-16978198 FORWARD	6882.23	9391.28	3176.79	14502.8	19791.6	15186	6445.69
Brapa_ESTC001063	AT5G08280	Symbols: HEMC|HEMC (HYDROXYMETHYLBILANE SYNTHASE); hydroxymethylbilane synthase|chr5:2663764-2665597 REVERSE	4813.34	4579.84	4492.58	4896.61	4473.02	4202.02	4149.42
Brapa_ESTC001065	AT1G15570	Symbols: CYCA2;3|CYCA2;3 (CYCLIN A2;3); cyclin-dependent protein kinase regulator|chr1:5363029-5365213 FORWARD	2745.01	2143.42	2437.96	3308.47	2458.25	2131.67	1562.77
Brapa_ESTC001066	AT1G79680	Symbols:|wall-associated kinase, putative|chr1:29985081-29987642 REVERSE	841.202	713.403	509.432	648.6	518.993	807.157	744.788
Brapa_ESTC001067	AT5G47635	Symbols:|similar to unknown protein [Arabidopsis thaliana] (TAIR:AT2G40113.1); similar to hypothetical protein 31.t00008 [Brassica oleracea] (GB:ABD65108.1)|chr5:19324507-19325075 REVERSE	597.603	2552.9	537.25	4863.36	6312.94	5781.77	1127.3
Brapa_ESTC001068	AT1G68585	Symbols:|metal ion binding|chr1:25760574-25761089 FORWARD	7875.6	8364.91	8347.69	8739.57	6455.1	8320.38	4561.6
Brapa_ESTC001069	AT5G03430	Symbols:|phosphoadenosine phosphosulfate (PAPS) reductase family protein|chr5:849236-852866 REVERSE	4377.76	5079.41	4572.87	5229.78	4998.22	3878.72	3527.95
Brapa_ESTC001070	AT4G17230	Symbols: SCL13|SCL13 (SCARECROW-LIKE 13); transcription factor|chr4:9661405-9662268 REVERSE	2167.95	3332.52	2649.56	3036.95	3157.05	4143.06	3532.62
Brapa_ESTC001071	AT5G15220	Symbols:|ribosomal protein L27 family protein|chr5:4941469-4942136 REVERSE	8481.47	6535.55	8308.34	7267.34	6681.55	6611.08	7797.7
Brapa_ESTC001072	AT3G15640	Symbols:|cytochrome c oxidase family protein|chr3:5299280-5301378 FORWARD	1859.2	2236.96	2486.99	2173.94	2009.07	2692.73	3265.54
Brapa_ESTC001073	AT3G53610	Symbols: AtRab8B, AtRABE1a, ATRAB8|ATRAB8; GTP binding|chr3:19887509-19889242 REVERSE	7264.28	5728.6	6316.66	7622	7152.09	7410.64	7881.39
Brapa_ESTC001074	AT3G62630	Symbols:|similar to calmodulin-binding protein [Arabidopsis thaliana] (TAIR:AT2G15760.1); similar to unnamed protein product [Vitis vinifera] (GB:CAO40086.1); contains InterPro domain Protein of unknown function DUF1645 (InterPro:IPR012442)|chr3:23174913-23176055 REVERSE	2612.12	2226.67	2132.3	3866.04	2935.88	3638.94	3114.54
Brapa_ESTC001075	AT4G14570	Symbols:|acylaminoacyl-peptidase-related|chr4:8362582-8366521 FORWARD	2223.56	1699.38	2416.87	1969.6	1749.61	1721.69	1945.26
Brapa_ESTC001076	AT1G29700	Symbols:|similar to unnamed protein product [Vitis vinifera] (GB:CAO42101.1); contains domain SSF56281 (SSF56281)|chr1:10385182-10386892 REVERSE	3615.83	1850.72	2141.57	3603.89	3897.48	1909.38	1188.67
Brapa_ESTC001077	AT4G39590	Symbols:|kelch repeat-containing F-box family protein|chr4:18387509-18388717 REVERSE	7249.28	6027.24	6541.83	7315.33	6071.48	6016.94	6723.71
Brapa_ESTC001078	AT1G35340	Symbols:|ATP-dependent protease La (LON) domain-containing protein|chr1:12978217-12979727 FORWARD	2760.71	2103.04	2787.88	1929.73	1973.01	1863.57	2092.59
Brapa_ESTC001079	AT5G02230	Symbols:|haloacid dehalogenase-like hydrolase family protein|chr5:449130-450505 FORWARD	4253.83	10077.9	9839.21	4938.85	3938.63	5453.63	8847.21
Brapa_ESTC001080	AT3G12780	Symbols: PGK1|PGK1 (PHOSPHOGLYCERATE KINASE 1); phosphoglycerate kinase|chr3:4061134-4063147 REVERSE	7959.23	11862	11989.5	10684.7	13171.8	13941.3	13967.8
Brapa_ESTC001081	AT2G47590	Symbols: PHR2|PHR2 (PHOTOLYASE/BLUE-LIGHT RECEPTOR 2)|chr2:19528958-19530802 FORWARD	8117.9	7020.82	8798.39	8717.19	8807.17	8679.45	8133.37
Brapa_ESTC001082	AT5G25610	Symbols: RD22|RD22 (RESPONSIVE TO DESSICATION 22)|chr5:8914501-8916687 REVERSE	17183.1	15893.8	17931.2	21592.8	19405.8	21580.3	19987.7
Brapa_ESTC001083	AT4G15960	Symbols:|epoxide hydrolase, putative|chr4:9045777-9047213 REVERSE	6117	7959.43	9255.96	4771.78	4683.5	4420.19	5752.85
Brapa_ESTC001084	AT1G23900	Symbols: GAMMA-ADR, GAMMA-ADAPTIN 1|GAMMA-ADAPTIN 1; clathrin binding|chr1:8441368-8447141 FORWARD	7495.16	4381.69	6140.21	6431.43	5368.6	5266.9	6292.36
Brapa_ESTC001085	AT3G42790	Symbols:|PHD finger family protein|chr3:14889116-14890606 REVERSE	7618.02	8192.15	6832.18	7284.12	7985.11	6321.87	4965.32
Brapa_ESTC001086	AT1G11860	Symbols:|aminomethyltransferase, putative|chr1:4001800-4003244 FORWARD	8311.55	7001.13	7429.32	7409.58	8339.74	9206.26	7605.26
Brapa_ESTC001087	AT4G36250	Symbols: ALDH3F1|ALDH3F1 (ALDEHYDE DEHYDROGENASE 3F1); 3-chloroallyl aldehyde dehydrogenase/ aldehyde dehydrogenase (NAD)|chr4:17151032-17153384 FORWARD	7598.5	7049.13	15059.2	5288.62	7283.19	12263.6	16616.7
Brapa_ESTC001088	AT3G06860	Symbols: ATMPF2, MFP2|MFP2 (MULTIFUNCTIONAL PROTEIN); enoyl-CoA hydratase|chr3:2161932-2166015 FORWARD	7658.05	10928.8	11865.2	8504.66	10477.4	11192.5	11851.8
Brapa_ESTC001089	AT2G29990	Symbols: NDA2|NDA2 (ALTERNATIVE NAD(P)H DEHYDROGENASE 2); NADH dehydrogenase|chr2:12800639-12802990 REVERSE	7785.22	9204.6	7205.13	7162.38	5922.2	6901.94	8958.27
Brapa_ESTC001090	AT1G54320	Symbols:|LEM3 (ligand-effect modulator 3) family protein / CDC50 family protein|chr1:20279399-20281460 REVERSE	7960.49	6137.87	8946.57	6590.32	7481.07	6261.98	9153.67
Brapa_ESTC001091	AT1G72550	Symbols:|tRNA synthetase beta subunit family protein|chr1:27323609-27327570 REVERSE	8403.6	6693.42	5407.21	6333.88	6168.7	4081.6	2984.4
Brapa_ESTC001092	AT5G43760	Symbols:|beta-ketoacyl-CoA synthase, putative|chr5:17603130-17605713 FORWARD	7535.56	7099.32	10498.1	8395.42	7633.22	9833.41	12663.7
Brapa_ESTC001093	AT4G27000	Symbols: ATRBP45C|ATRBP45C; RNA binding|chr4:13554989-13557769 REVERSE	13747.7	11987.7	15840.2	14985.9	14726.9	15733.6	15742
Brapa_ESTC001094	AT4G19210	Symbols: ATRLI2|ATRLI2 (Arabidopsis thaliana RNase L inhibitor protein 2)|chr4:10501917-10504787 FORWARD	6818.51	7794.36	9795.28	10122.8	10254.5	9517.96	8205.9
Brapa_ESTC001095	AT4G36220	Symbols: CYP84A1, FAH1|FAH1 (FERULATE-5-HYDROXYLASE 1); ferulate 5-hydroxylase|chr4:17137587-17139622 REVERSE	2314.92	2345.16	2866.61	2602.31	2325.69	2262.46	3902.71
Brapa_ESTC001096	AT4G16380	Symbols:|metal ion binding|chr4:9254659-9255324 FORWARD	7559.52	10610.4	13781.6	7893.21	9533.43	8776.76	11491.3
Brapa_ESTC001097	AT1G22300	Symbols: GF14 EPSILON, GRF10|GRF10 (GENERAL REGULATORY FACTOR 10); protein phosphorylated amino acid binding|chr1:7879135-7881092 REVERSE	12468.8	8802.42	11635.9	14660.9	14191.3	13955.4	14159
Brapa_ESTC001098	AT2G42840	Symbols: PDF1|PDF1 (PROTODERMAL FACTOR 1)|chr2:17833404-17834503 REVERSE	12567.9	12052	11252.4	16166.2	12872	14739.1	10557.2
Brapa_ESTC001099	AT5G27640	Symbols: EIF3B, ATEIF3B-1, EIF3B-1, ATTIF3B1, TIF3B1|TIF3B1 (EUKARYOTIC TRANSLATION INITIATION FACTOR 3B); nucleic acid binding / translation initiation factor|chr5:9781210-9784762 REVERSE	3460.96	3093.17	3296.19	3479.97	3611.12	4623.72	4047.77
Brapa_ESTC001100	AT5G06970	Symbols:|similar to unknown protein [Arabidopsis thaliana] (TAIR:AT2G20010.2); similar to hypothetical protein OsI_012657 [Oryza sativa (indica cultivar-group)] (GB:EAY91424.1); similar to unnamed protein product [Vitis vinifera] (GB:CAO42799.1); similar to unknown protein [Oryza sativa] (GB:AAK14418.1); contains InterPro domain Munc13 homology 2 (InterPro:IPR014772); contains InterPro domain Pro…	9103.15	7650.9	10814.2	10100.2	8509.53	8384.37	10100.2
Brapa_ESTC001101	AT1G77760	Symbols: GNR1, NR1, NIA1|NIA1 (NITRATE REDUCTASE 1)|chr1:29240899-29244261 REVERSE	270.286	540.132	461.968	1328.04	1470.29	415.277	334.039
Brapa_ESTC001102	AT4G35260	Symbols: IDH1|IDH1 (ISOCITRATE DEHYDROGENASE 1); isocitrate dehydrogenase (NAD+)|chr4:16774499-16776238 REVERSE	10198.5	9825.74	10848	9430.15	7315.71	10599.9	14288.4
Brapa_ESTC001103	AT2G31040	Symbols:|ATP synthase protein I -related|chr2:13216171-13218089 REVERSE	4272.95	4887.59	5025.98	5051.91	4696.47	4241.74	4545.97
Brapa_ESTC001104	AT5G03300	Symbols: ADK2|ADK2 (ADENOSINE KINASE 2); kinase|chr5:796572-798996 FORWARD	13444.7	13920.7	14584.6	17225.2	14068.3	16512.9	19795.9
Brapa_ESTC001105	AT1G04530	Symbols:|binding|chr1:1234455-1235894 REVERSE	2133.84	1964.7	2524.83	2470.64	3165.69	2445.52	2467.45
Brapa_ESTC001106	AT5G56030	Symbols: ERD8, HSP81-2|HSP81-2 (EARLY-RESPONSIVE TO DEHYDRATION 8); ATP binding|chr5:22704149-22706659 FORWARD	22935.8	19909.9	23715.8	26577.9	27404.8	25451.7	22815.1
Brapa_ESTC001107	AT5G26751	Symbols: ATSK11|ATSK11 (Arabidopsis thaliana SHAGGY-related kinase 11); protein kinase|chr5:9399585-9401842 REVERSE	8612.37	9174.06	8424.56	8231.87	7718.14	8542.79	7849.67
Brapa_ESTC001108	AT3G23820	Symbols: GAE6|GAE6 (UDP-D-GLUCURONATE 4-EPIMERASE 6); catalytic|chr3:8603652-8605034 FORWARD	2165.74	2335.34	5246.18	3472.44	3688.33	4469.33	8916.4
Brapa_ESTC001109	AT5G42960	Symbols:|similar to unknown protein [Arabidopsis thaliana] (TAIR:AT1G45170.1); similar to pore protein of 24 kD (OEP24) [Pisum sativum] (GB:CAA04468.1)|chr5:17252412-17253706 FORWARD	12469.7	10227.6	9132.35	10251.4	9040.24	7745.28	8509.71
Brapa_ESTC001110	AT4G27745	Symbols:|Identical to Protein yippee-like At4g27745 [Arabidopsis Thaliana] (GB:Q9T096;GB:Q2V3E1); similar to yippee family protein [Arabidopsis thaliana] (TAIR:AT5G53940.1); similar to Yippee-like protein At4g27740, putative [Oryza sativa (japonica cultivar-group)] (GB:ABA98518.1); similar to Os12g0484700 [Oryza sativa (japonica cultivar-group)] (GB:NP_001066778.1); contains domain PTHR13847 (PTH…	1593.19	2941.16	2356.34	1517.87	1700.69	1986.93	1955.44
Brapa_ESTC001111	AT2G39310	Symbols:|jacalin lectin family protein|chr2:16421340-16423401 REVERSE	19261.2	20967	19457.2	23027.8	23248.6	23072.6	19633.3
Brapa_ESTC001112	AT2G37040	Symbols: PAL1|PAL1 (PHE AMMONIA LYASE 1); phenylalanine ammonia-lyase|chr2:15564681-15567316 REVERSE	2147.55	4674.07	4979.71	5789.63	14464.2	13445.1	13674.9
Brapa_ESTC001113	NA	NA	1281.66	1059.89	2353.81	1550.26	2194.63	1929.21	2189.89
Brapa_ESTC001114	AT3G08590	Symbols:|2,3-biphosphoglycerate-independent phosphoglycerate mutase, putative / phosphoglyceromutase, putative|chr3:2608689-2611243 REVERSE	4777.04	7314.03	5799.03	8467.11	7223.22	9398.13	8675.77
Brapa_ESTC001115	AT2G36320	Symbols:|zinc finger (AN1-like) family protein|chr2:15236467-15236952 FORWARD	9688.25	17019.2	11052.1	9882.82	8303.19	9006.19	9699.06
Brapa_ESTC001116	AT1G70370	Symbols:|BURP domain-containing protein / polygalacturonase, putative|chr1:26516666-26518661 REVERSE	4698.48	5398.68	5043.71	8843.23	11763.7	9652.02	7801.13
Brapa_ESTC001117	NA	NA	6154.95	5948.83	7157.77	5278.37	4380.83	4768.77	6871.99
Brapa_ESTC001118	AT3G59970	Symbols: MTHFR1|MTHFR1 (METHYLENETETRAHYDROFOLATE REDUCTASE 1); methylenetetrahydrofolate reductase (NADPH)|chr3:22162280-22164389 FORWARD	14064.9	12294.1	17225.8	13850.9	14366.1	15594.3	19795.1
Brapa_ESTC001119	AT4G32590	Symbols:|ferredoxin-related|chr4:15721423-15722782 FORWARD	2007.28	2655.22	3068.07	2339.25	2560.07	2248.88	2232.58
Brapa_ESTC001120	AT5G65220	Symbols:|ribosomal protein L29 family protein|chr5:26078527-26079732 FORWARD	9572.55	10153.9	9430.96	9540.96	9246.93	9683.51	7504.21
Brapa_ESTC001121	AT1G48100	Symbols:|glycoside hydrolase family 28 protein / polygalacturonase (pectinase) family protein|chr1:17770590-17773294 FORWARD	5269.88	4159.03	5399.4	4730.51	4336.24	5433	3605.16
Brapa_ESTC001122	AT5G26710	Symbols:|glutamate-tRNA ligase, putative / glutamyl-tRNA synthetase, putatuve / GluRS, putative|chr5:9305676-9308250 FORWARD	4509.87	2815.87	3306.71	4720.27	4521.51	3958.7	3677.46
Brapa_ESTC001123	AT4G16830	Symbols:|nuclear RNA-binding protein (RGGA)|chr4:9470640-9472327 FORWARD	3342.27	3246.05	3175.78	4043.96	3778.15	3631.99	3388.21
Brapa_ESTC001124	AT4G30190	Symbols: PMA2, AHA2|AHA2 (Arabidopsis H(+)-ATPase 2); ATPase|chr4:14770826-14775926 REVERSE	8895.23	12053.1	16118.8	14547.5	16953.5	17816	21954.9
Brapa_ESTC001125	AT3G14067	Symbols:|subtilase family protein|chr3:4658428-4660761 REVERSE	8175.73	10132.5	13538.1	7468.71	7402.88	10510.9	14707.6
Brapa_ESTC001126	AT4G28780	Symbols:|GDSL-motif lipase/hydrolase family protein|chr4:14215609-14217165 FORWARD	7148.42	6559.29	10359.2	6137.41	6024.43	6248.18	9108.12
Brapa_ESTC001127	AT5G60410	Symbols: ATSIZ1, SIZ1|ATSIZ1/SIZ1; DNA binding|chr5:24312452-24318018 FORWARD	4794.8	6047.96	5253.23	5733.98	4964.69	5945.37	5997.96
Brapa_ESTC001128	AT4G00450	Symbols: CRP|CRP (CRYPTIC PRECOCIOUS)|chr4:203471-210666 FORWARD	3398.63	4702.86	5165.48	5980.48	5159.09	5183.41	4776.85
Brapa_ESTC001129	AT3G45040	Symbols:|phosphatidate cytidylyltransferase family protein|chr3:16483786-16486687 REVERSE	5480.15	4214.35	5031.86	6438.27	5710.23	5437.63	6862.24
Brapa_ESTC001130	AT1G68530	Symbols: CER6, G2, POP1, CUT1|CUT1 (CUTICULAR 1); acyltransferase/ catalytic|chr1:25716544-25718396 REVERSE	10656.4	11351.7	16887.5	13783.6	14547.8	16473.1	18088.6
Brapa_ESTC001131	AT3G01120	Symbols: CGS, ATCYS1, CGS1, MTO1|MTO1 (METHIONINE OVERACCUMULATION 1)|chr3:39241-41872 REVERSE	7589.64	6836.71	10121.2	11243.5	9002.87	9121.91	11262.4
Brapa_ESTC001132	AT1G48300	Symbols:|similar to hypothetical protein [Vitis vinifera] (GB:CAN81152.1); contains InterPro domain Thioredoxin-like fold (InterPro:IPR012336)|chr1:17851059-17852006 FORWARD	12634.2	11147.6	18418.3	13901.9	19514.3	19136.3	17923.5
Brapa_ESTC001133	AT4G03190	Symbols: ATGRH1, ATGER1, AFB1, GRH1|GRH1 (GRR1-LIKE PROTEIN 1); ubiquitin-protein ligase|chr4:1405108-1407057 REVERSE	4131.46	6037.31	9922.87	6168.67	4789.94	5918.21	9110.2
Brapa_ESTC001134	AT1G75330	Symbols: OTC|OTC (ORNITHINE CARBAMOYLTRANSFERASE); amino acid binding / carboxyl- or carbamoyltransferase|chr1:28270118-28272044 REVERSE	13707.4	11909.6	13673.4	15223.3	12973.9	10985.9	11898.1
Brapa_ESTC001135	AT5G51260	Symbols:|acid phosphatase, putative|chr5:20849448-20850692 REVERSE	1773.42	2947.49	3091.13	2083.95	3878.82	4885.73	3923.14
Brapa_ESTC001136	AT2G39730	Symbols: RCA|RCA (RUBISCO ACTIVASE)|chr2:16578029-16580423 REVERSE	18008.3	16976.3	21001.7	18339.3	19789.7	20519.7	16661.6
Brapa_ESTC001137	AT5G36940	Symbols: CAT3|CAT3 (CATIONIC AMINO ACID TRANSPORTER 3); cationic amino acid transmembrane transporter|chr5:14607560-14611367 FORWARD	2565.72	4076.7	4642.79	2479.85	2272.28	2507.71	2997.09
Brapa_ESTC001138	AT1G78060	Symbols:|glycosyl hydrolase family 3 protein|chr1:29354690-29357762 REVERSE	3184.45	4058.58	4117.12	4026.1	3850.53	4322.48	4567.42
Brapa_ESTC001139	AT3G55430	Symbols:|glycosyl hydrolase family 17 protein / beta-1,3-glucanase, putative|chr3:20560783-20562981 REVERSE	2874.25	4496.52	5152.16	5290.4	4764.54	6118.01	6130.18
Brapa_ESTC001140	AT1G54920	Symbols:|similar to hypothetical protein [Vitis vinifera] (GB:CAN77027.1)|chr1:20474583-20478565 FORWARD	2910.2	2535.55	3246.25	3875.74	3680.84	3804.83	5041.78
Brapa_ESTC001141	AT3G55610	Symbols: P5CS2|P5CS2 (DELTA 1-PYRROLINE-5-CARBOXYLATE SYNTHASE 2); catalytic/ glutamate 5-kinase/ glutamate-5-semialdehyde dehydrogenase/ oxidoreductase|chr3:20635257-20639968 REVERSE	4323.88	2700.98	2286.9	5708.98	3641.33	3293.28	3218.91
Brapa_ESTC001142	AT1G72550	Symbols:|tRNA synthetase beta subunit family protein|chr1:27323609-27327570 REVERSE	3165.75	3144.63	3836.05	4314.21	4777.14	3717.47	3102.14
Brapa_ESTC001143	AT5G17350	Symbols:|similar to unknown protein [Arabidopsis thaliana] (TAIR:AT3G03280.1); similar to unknown [Populus trichocarpa] (GB:ABK95625.1)|chr5:5718855-5719406 FORWARD	1392.16	1371.86	752.736	2626.5	1133.53	737.451	683.258
Brapa_ESTC001144	AT1G09812	Symbols:|similar to unknown protein [Arabidopsis thaliana] (TAIR:AT1G58007.2); similar to unknown protein [Arabidopsis thaliana] (TAIR:AT1G58007.1); similar to unknown [Populus trichocarpa] (GB:ABK93376.1)|chr1:3187819-3188582 FORWARD	7283.3	6676.92	7879.61	6538.49	5877.15	4155.63	2796.34
Brapa_ESTC001145	AT1G21920	Symbols:|MORN (Membrane Occupation and Recognition Nexus) repeat-containing protein /phosphatidylinositol-4-phosphate 5-kinase-related|chr1:7704443-7705855 REVERSE	386.622	359.179	366.995	589.711	797.537	392.285	444.499
Brapa_ESTC001146	AT3G55030	Symbols: PGPS2|PGPS2 (phosphatidylglycerolphosphate synthase 2); CDP-alcohol phosphatidyltransferase/ CDP-diacylglycerol-glycerol-3-phosphate 3-phosphatidyltransferase|chr3:20407837-20409201 FORWARD	2455.29	2253.62	2860.09	2694.52	2495.21	2993.97	2950.62
Brapa_ESTC001147	AT5G15550	Symbols:|transducin family protein / WD-40 repeat family protein|chr5:5059054-5062006 REVERSE	513.85	350.538	426.577	380.918	313.74	281.087	273.665
Brapa_ESTC001148	AT5G13190	Symbols:|similar to unknown [Populus trichocarpa] (GB:ABK93196.1); contains InterPro domain LPS-induced tumor necrosis factor alpha factor (InterPro:IPR006629)|chr5:4204990-4206208 REVERSE	8365.82	8345.58	7807.63	8522.1	7647.54	7359.51	7737.34
Brapa_ESTC001149	AT4G00490	Symbols: BMY9, BAM2|BAM2/BMY9 (BETA-AMYLASE 2); beta-amylase|chr4:222422-224862 FORWARD	5624.09	4123.27	6547.41	6209.88	5386.78	5416.37	6024.92
Brapa_ESTC001151	AT3G52850	Symbols: VSR1, BP-80, ATELP, VSR-1, BP80, BP80B, ATELP1|ATELP/ATELP1/BP-80/BP80/BP80B/VSR-1/VSR1 (ARABIDOPSIS THALIANA EPIDERMAL GROWTH FACTOR RECEPTOR-LIKE PROTEIN); amino-terminal vacuolar sorting propeptide binding|chr3:19598977-19602668 FORWARD	5322.3	7561.28	5674.07	6085.06	7170.65	7518.51	7154.98
Brapa_ESTC001152	AT2G37630	Symbols: ATPHAN, AS1, ATMYB91, MYB91|AS1/ATMYB91/ATPHAN/MYB91 (ASYMMETRIC LEAVES 1, MYB DOMAIN PROTEIN 91); DNA binding / protein homodimerization/ transcription factor|chr2:15788876-15789979 REVERSE	17061	14652.4	15201.3	16925.5	13500.8	15664	15590.3
Brapa_ESTC001153	NA	NA	12495.5	8220.23	6065.13	10455.5	9366.23	4750.22	2974.68
Brapa_ESTC001154	AT1G53750	Symbols: RPT1A|RPT1A (regulatory particle triple-A 1A); ATPase|chr1:20069589-20071992 REVERSE	14687.8	19353	16791.1	19309.1	18815.4	20470.2	19750.8
Brapa_ESTC001155	AT1G72710	Symbols: CKL2|CKL2; casein kinase I/ kinase|chr1:27376215-27379840 FORWARD	4605.97	4294.4	4886.02	5850.53	4495.02	4827.61	5857.12
Brapa_ESTC001156	NA	NA	1589.61	1365.31	2074.87	2115.93	2515.8	1685.91	1527.44
Brapa_ESTC001157	AT1G18210	Symbols:|calcium-binding protein, putative|chr1:6268266-6268778 REVERSE	9305.53	9224.83	5993.96	11377.9	10929.9	6625.44	5659.5
Brapa_ESTC001158	AT4G19420	Symbols:|pectinacetylesterase family protein|chr4:10587515-10589623 REVERSE	670.911	1504.5	2469.11	484.839	388.585	760.05	4212.34
Brapa_ESTC001159	AT3G29000	Symbols:|calcium-binding EF hand family protein|chr3:11007028-11007612 FORWARD	8.5784	6.0705	5.1546	20.0484	14.896	5.0896	5.0725
Brapa_ESTC001160	AT1G01160	Symbols: GIF2|GIF2 (GRF1-INTERACTING FACTOR 2)|chr1:72583-73883 FORWARD	3430.45	5102.13	4567.54	6103.65	6459.67	6427.64	5788.85
Brapa_ESTC001161	AT1G80130	Symbols:|binding|chr1:30146142-30147370 REVERSE	1221.35	1084.4	1096.83	1593.25	1408.87	1084.07	705.164
Brapa_ESTC001162	AT2G23390	Symbols:|similar to hypothetical protein OsI_015489 [Oryza sativa (indica cultivar-group)] (GB:EAY94256.1); similar to Os04g0442200 [Oryza sativa (japonica cultivar-group)] (GB:NP_001052881.1); contains InterPro domain Acyl-CoA N-acyltransferase (InterPro:IPR016181); contains InterPro domain Protein of unknown function DUF482 (InterPro:IPR007434)|chr2:9967648-9970556 REVERSE	3171.24	2738.41	3972.98	2886.99	3422.75	2844.43	2879.18
Brapa_ESTC001163	AT4G32800	Symbols:|AP2 domain-containing transcription factor TINY, putative|chr4:15819816-15820481 FORWARD	478.95	253.882	280.402	743.871	305.962	183.661	135.383
Brapa_ESTC001164	AT5G03345	Symbols:|similar to unnamed protein product [Vitis vinifera] (GB:CAO18191.1); contains domain PTHR21181 (PTHR21181); contains domain PTHR21181:SF6 (PTHR21181:SF6)|chr5:814195-815477 FORWARD	10683.2	11681.2	10424.6	13120.6	10470.9	10055	12446.3
Brapa_ESTC001165	AT2G32880	Symbols:|meprin and TRAF homology domain-containing protein / MATH domain-containing protein|chr2:13956030-13957582 REVERSE	918.904	2295.91	4779	802.202	1241.94	2016.2	2923.07
Brapa_ESTC001166	AT2G30490	Symbols: ATC4H, C4H, CYP73A5|ATC4H/C4H/CYP73A5 (CINNAMATE 4-HYDROXYLASE, CINNAMATE-4-HYDROXYLASE); trans-cinnamate 4-monooxygenase|chr2:13000938-13002760 REVERSE	2458.34	6293.85	4561.54	1680.36	1774.85	1970.75	2906.78
Brapa_ESTC001167	AT1G55020	Symbols: LOX1|LOX1 (Lipoxygenase 1); lipoxygenase|chr1:20529465-20533810 FORWARD	7479.48	10900.6	12679.7	7300.67	7421.48	7605.17	11030.5
Brapa_ESTC001168	AT4G33250	Symbols: TIF3K1, ATTIF3K1, EIF3K|EIF3K (eukaryotic translation initiation factor 3K)|chr4:16039070-16040621 REVERSE	15014.1	15408	13393.9	17344	13788	14252.6	13193.6
Brapa_ESTC001169	AT1G29390	Symbols: COR314-TM2|COR314-TM2 (cold regulated 314 thylakoid membrane 2)|chr1:10286395-10287654 REVERSE	7937.37	6265.63	9932.78	8608.72	9420.61	7788.03	10397.4
Brapa_ESTC001170	AT5G66590	Symbols:|allergen V5/Tpx-1-related family protein|chr5:26591481-26592038 FORWARD	2891.98	3262.23	4943.84	2944.35	2944.81	3403.61	3958.4
Brapa_ESTC001171	AT1G03080	Symbols:|kinase interacting family protein|chr1:731794-737332 REVERSE	8036.1	6895.33	10113	8269.64	8757.23	7561.08	9312.06
Brapa_ESTC001172	AT4G31800	Symbols: WRKY18|WRKY18 (WRKY DNA-binding protein 18); transcription factor|chr4:15383302-15384818 FORWARD	692.866	1467.26	979.015	1518.93	777.047	713.45	933.23
Brapa_ESTC001173	NA	NA	2623.55	3378.89	4359.95	2887.13	3331.66	3428.19	3748.54
Brapa_ESTC001174	AT3G15530	Symbols:|methyltransferase|chr3:5253260-5254200 REVERSE	1353.83	1342.99	1925.2	1656.76	1656.01	1498.91	1510.98
Brapa_ESTC001175	AT3G28710	Symbols:|H+-transporting two-sector ATPase, putative|chr3:10774381-10776831 REVERSE	1995.59	1597.86	2526.67	2242.31	2288.68	2705.76	3918.39
Brapa_ESTC001177	AT2G01980	Symbols: ATSOS1, SOS1|SOS1 (SALT OVERLY SENSITIVE 1); sodium:hydrogen antiporter|chr2:457069-463144 FORWARD	6635.56	5683.21	5802.21	5369.03	4480.78	4591.67	6740.29
Brapa_ESTC001178	AT2G44610	Symbols: AtRABH1b, AtRab6A, RAB6|RAB6; GTP binding|chr2:18418854-18420959 REVERSE	1907.79	2943.64	2547.04	2857.54	3163.46	5644.34	4510.53
Brapa_ESTC001179	AT5G38640	Symbols:|eukaryotic translation initiation factor 2B family protein / eIF-2B family protein|chr5:15485250-15487904 REVERSE	7266.49	5659.46	6247.22	8432.98	6062.66	5332.4	5037.17
Brapa_ESTC001180	NA	NA	5.5109	7.5815	5.0376	10.5152	13.1663	19.8847	33.9257
Brapa_ESTC001181	AT5G55850	Symbols: NOI|NOI|chr5:22620843-22622177 FORWARD	4716.48	5369	5901.72	5193.68	6504.24	8264.42	8712.87
Brapa_ESTC001182	NA	NA	111.769	128.723	136.673	375.374	277.045	563.103	7030.2
Brapa_ESTC001183	AT1G17080	Symbols:|similar to unknown protein [Arabidopsis thaliana] (TAIR:AT1G53560.1); similar to unknown [Populus trichocarpa] (GB:ABK95219.1); contains domain PTHR10052 (PTHR10052); contains domain PTHR10052:SF2 (PTHR10052:SF2)|chr1:5840451-5841529 REVERSE	11509.6	10504.2	10597.9	9148.83	10454.8	10694.8	10184.3
Brapa_ESTC001184	AT5G52960	Symbols:|similar to unnamed protein product [Vitis vinifera] (GB:CAO69341.1)|chr5:21494476-21495495 FORWARD	6691.31	6685.97	7056.97	5388.77	7292.17	5685.13	6003.51
Brapa_ESTC001185	NA	NA	1916.8	1091.54	1042.38	1448.05	1715.53	2299.47	2868.24
Brapa_ESTC001186	AT5G05370	Symbols:|ubiquinol-cytochrome C reductase complex ubiquinone-binding protein, putative / ubiquinol-cytochrome C reductase complex 8.2 kDa protein, putative|chr5:1590978-1591870 REVERSE	6973.21	3740.31	4970.32	5655.58	4895.63	4313.4	5533.22
Brapa_ESTC001187	AT3G49210	Symbols:|similar to unknown protein [Arabidopsis thaliana] (TAIR:AT3G49200.1); similar to condensation domain-containing protein [Arabidopsis thaliana] (TAIR:AT3G49190.1); similar to unnamed protein product [Vitis vinifera] (GB:CAO48523.1); contains InterPro domain Protein of unknown function UPF0089 (InterPro:IPR004255); contains InterPro domain Protein of unknown function DUF1298 (InterPro:IPR0…	1287.94	4793.24	4198.16	574.426	739.197	998.961	3091.02
Brapa_ESTC001188	NA	NA	425.816	987.037	899.326	2398.91	5528.57	6851.8	2230.13
Brapa_ESTC001189	NA	NA	172.621	182.448	204.326	1249.67	660.703	7982.87	19196.9
Brapa_ESTC001190	AT3G13390	Symbols: SKS11|SKS11 (SKU5 Similar 11); copper ion binding / oxidoreductase|chr3:4351408-4353296 REVERSE	56.31	77.0162	60.5245	564.004	295.351	7914.93	21880.9
Brapa_ESTC001191	AT5G58950	Symbols:|protein kinase family protein|chr5:23818362-23820251 REVERSE	2024.77	1920.23	2573.16	2182.76	2175.73	2301.13	2902.72
Brapa_ESTC001192	AT3G56320	Symbols:|nucleotidyltransferase family protein|chr3:20897172-20899603 REVERSE	6198.51	8153.99	4817.33	6356.55	6152.16	4661.1	3608.26
Brapa_ESTC001193	AT1G29850	Symbols:|double-stranded DNA-binding family protein|chr1:10447850-10449614 FORWARD	7002.21	6481.7	7005.83	8274.08	7686.13	7488.82	7208.42
Brapa_ESTC001194	AT2G47040	Symbols: VGD1|VGD1 (VANGUARD1); pectinesterase|chr2:19335256-19337130 REVERSE	93.1784	82.9021	143.803	1586.86	1069.44	8966.54	20307.2
Brapa_ESTC001195	AT3G28210	Symbols: PMZ|PMZ; zinc ion binding|chr3:10521822-10522460 FORWARD	3232.51	9428.98	3819.02	1002.05	1522.97	1920.45	2040.26
Brapa_ESTC001196	AT4G18700	Symbols: SnRK3.9, CIPK12|CIPK12 (SNF1-RELATED PROTEIN KINASE 3.9); kinase|chr4:10289121-10290590 REVERSE	1923.82	1059.11	1184.04	2077.05	1444.24	1543.88	6011.08
Brapa_ESTC001197	AT1G78090	Symbols: ATTPPB|ATTPPB (TREHALOSE-6-PHOSPHATE PHOSPHATASE)|chr1:29378848-29381188 FORWARD	135.802	191.805	450.084	117.323	147.108	216.218	3065.94
Brapa_ESTC001198	NA	NA	93.5048	126.769	200.791	1427.39	763.673	6245.18	15556
Brapa_ESTC001199	AT5G04490	Symbols: VTE5|VTE5 (VITAMIN E PATHWAY GENE5); phosphatidate cytidylyltransferase/ phytol kinase|chr5:1279868-1281588 FORWARD	4548.15	5322.18	6870.88	3747.61	4769.63	4450.11	7064.35
Brapa_ESTC001200	NA	NA	26.3274	31.5731	28.4414	71.0265	50.4615	651.769	5316.64
Brapa_ESTC001201	AT3G03090	Symbols: ATVGT1|ATVGT1 (ARABIDOPSIS THALIANA VACUOLAR GLUCOSE TRANSPORTER 1); carbohydrate transmembrane transporter/ fructose transmembrane transporter/ glucose transmembrane transporter/ sugar:hydrogen ion symporter|chr3:700756-704586 REVERSE	1266.79	910.802	1439.3	1762.69	2091.28	1983.08	3393.13
Brapa_ESTC001202	AT2G47050	Symbols:|invertase/pectin methylesterase inhibitor family protein|chr2:19338997-19339647 REVERSE	67.9978	93.7824	131.567	1036.45	736.373	6570.29	16600.2
Brapa_ESTC001203	AT3G20290	Symbols:|calcium-binding EF hand family protein|chr3:7075063-7078661 REVERSE	3682.33	3568.44	4556.5	4531.2	4514.1	4468.18	4686.92
Brapa_ESTC001204	AT3G55980	Symbols:|zinc finger (CCCH-type) family protein|chr3:20787836-20789578 FORWARD	3989.56	5202.94	3094.07	5259.45	4394.5	4759.51	3779.17
Brapa_ESTC001205	AT4G32120	Symbols:|galactosyltransferase family protein|chr4:15517236-15519693 REVERSE	2462.58	2259.21	3298.06	3631.67	4134.41	3261.63	3612.64
Brapa_ESTC001206	NA	NA	2069.87	1584.34	1471.75	2358.04	2824.47	2491.18	2194.6
Brapa_ESTC001207	AT5G13710	Symbols: CPH, SMT1|SMT1 (STEROL METHYLTRANSFERASE 1)|chr5:4424051-4426869 REVERSE	6939.57	4215.45	5358.1	6598.74	6082.82	5047.7	4286.36
Brapa_ESTC001208	NA	NA	5303.51	4901.29	6814.4	6452.14	6636.57	6812.77	5573.74
Brapa_ESTC001209	NA	NA	1962.34	2501.13	2673.46	2104.71	2710.09	2645.19	3197.34
Brapa_ESTC001210	AT1G29930	Symbols: AB140, CAB140, LHCB1.3, CAB1|CAB1 (CHLOROPHYLL A/B BINDING PROTEIN 1); chlorophyll binding|chr1:10478055-10478858 FORWARD	18941.6	21032.5	19909.3	23616.5	27726.5	27478.3	18828.9
Brapa_ESTC001211	AT3G03600	Symbols: RPS2|RPS2 (RIBOSOMAL PROTEIN S2); structural constituent of ribosome|chr3:867854-868513 REVERSE	18228.5	13877.9	15410.2	16751.3	15547.4	12564.5	12575.2
Brapa_ESTC001212	AT5G20250	Symbols: DIN10|DIN10 (DARK INDUCIBLE 10); hydrolase, hydrolyzing O-glycosyl compounds|chr5:6834209-6836637 FORWARD	4989.77	10484.1	5651.48	4393.85	4586.91	7335.4	6546.04
Brapa_ESTC001213	AT4G32150	Symbols: VAMP711, ATVAMP711, VAMP7C|VAMP7C (VESICLE-ASSOCIATED MEMBRANE PROTEIN 7C)|chr4:15526413-15527657 REVERSE	4167.63	5718.64	7289.5	5435.02	4773.07	6131.98	9220.39
Brapa_ESTC001214	AT2G17695	Symbols:|similar to unnamed protein product [Vitis vinifera] (GB:CAO40657.1)|chr2:7691296-7692091 REVERSE	6731.02	10322.5	10197.1	6253.83	6571.75	6830.56	6996.48
Brapa_ESTC001215	AT1G02780	Symbols: EMB2386|EMB2386 (EMBRYO DEFECTIVE 2386); structural constituent of ribosome|chr1:608120-609391 REVERSE	12022	12751.5	13240.9	15638.2	14766.9	15233.1	12195.5
Brapa_ESTC001217	AT1G10000	Symbols:|nucleic acid binding / ribonuclease H|chr1:3263879-3264790 REVERSE	881.037	547.75	766.973	610.387	412.181	319.702	420.051
Brapa_ESTC001218	AT1G79470	Symbols:|inosine-5'-monophosphate dehydrogenase|chr1:29899665-29901554 REVERSE	2941.07	3183.79	2742.41	3307.32	2787.81	3257	3972.42
Brapa_ESTC001219	AT1G51400	Symbols:|photosystem II 5 kD protein|chr1:19055840-19056160 REVERSE	7632.97	6933.42	5061.81	5378.02	6383.06	4635.21	3120.53
Brapa_ESTC001220	AT2G19570	Symbols: AT-CDA1, DESZ, CDA1|CDA1 (CYTIDINE DEAMINASE 1)|chr2:8477680-8478585 REVERSE	28445.1	23074.4	30655.4	25720.6	22990.9	22825.5	25997.1
Brapa_ESTC001221	AT5G19140	Symbols:|auxin/aluminum-responsive protein, putative|chr5:6423400-6425787 FORWARD	7134.04	13297.6	12267.1	11063.9	11032.5	13792.9	14699.8
Brapa_ESTC001222	AT2G15890	Symbols: MEE14|MEE14 (maternal effect embryo arrest 14)|chr2:6928278-6929060 REVERSE	9371.76	14364.1	11299.8	7996.83	8180.29	8654.52	7086.15
Brapa_ESTC001223	AT4G26080	Symbols: ABI1|ABI1 (ABA INSENSITIVE 1); calcium ion binding / protein serine/threonine phosphatase|chr4:13220240-13221837 REVERSE	178.243	742.775	740.602	668.532	744.67	1194.4	1493.29
Brapa_ESTC001224	AT3G27830	Symbols: RPL12, RPL12-A|RPL12-A (RIBOSOMAL PROTEIN L12-A); structural constituent of ribosome|chr3:10319813-10320388 FORWARD	14166.2	12984.2	15405.1	14818.3	17007.4	16469.4	15959.8
Brapa_ESTC001225	AT3G19820	Symbols: DIM, EVE1, DW1, DIM1, CBB1, DWF1|DWF1 (DIMINUTO 1); catalytic|chr3:6879841-6881622 REVERSE	14584	18113.7	18415.7	18312.2	19386.8	20085.4	18353.6
Brapa_ESTC001226	AT5G59430	Symbols: ATTRP1|ATTRP1 (TELOMERE REPEAT BINDING PROTEIN 1); DNA binding|chr5:23985480-23987921 FORWARD	2081.77	2965.84	2811.46	3505.17	2746.65	2306.34	3256.85
Brapa_ESTC001227	AT5G27380	Symbols: GSH2, GSHB|GSH2/GSHB (GLUTATHIONE SYNTHETASE 2); glutathione synthase|chr5:9668214-9670915 REVERSE	4570.44	4468.5	5711.71	5882.53	5296.23	4490.78	6408.74
Brapa_ESTC001228	AT3G55620	Symbols: EMB1624|EMB1624 (EMBRYO DEFECTIVE 1624); translation initiation factor|chr3:20645560-20647291 FORWARD	13408.1	14699.9	14870.6	15355.2	15190.9	12871.1	14056.3
Brapa_ESTC001229	AT2G02390	Symbols: GST18, ATGSTZ1|ATGSTZ1 (GLUTATHIONE S-TRANSFERASE 18); glutathione transferase|chr2:629014-630954 FORWARD	1440.36	3472.6	2435.99	1290.45	2345.32	2318.98	2701.84
Brapa_ESTC001230	AT3G11670	Symbols: DGD1|DGD1 (DIGALACTOSYL DIACYLGLYCEROL DEFICIENT 1); galactolipid galactosyltransferase/ transferase, transferring glycosyl groups|chr3:3681096-3684501 REVERSE	3294.22	3036.89	3363.1	3500.37	3968.56	3517.15	3437.74
Brapa_ESTC001231	AT2G17290	Symbols: ATCDPK3, CPK6|CPK6 (CALCIUM-DEPENDENT PROTEIN KINASE 6); calmodulin-dependent protein kinase/ kinase|chr2:7524087-7526321 FORWARD	682.002	739.363	453.395	620.651	672.532	1065.86	3461.73
Brapa_ESTC001232	NA	NA	6711.72	10267.1	10545.3	8111.17	6005.66	8990	11513
Brapa_ESTC001234	AT2G25080	Symbols: ATGPX1|ATGPX1 (GLUTATHIONE PEROXIDASE 1); glutathione peroxidase|chr2:10675213-10676907 FORWARD	11362.3	16270.7	16347.5	10086.7	11636.8	13396.9	14056.8
Brapa_ESTC001235	NA	NA	2264.17	3348.14	2946.34	2731.2	3014.88	3046.54	2130.61
Brapa_ESTC001236	AT4G21770	Symbols:|pseudouridine synthase family protein|chr4:11564040-11566357 REVERSE	2995.04	1714.55	2396.24	2667.37	2263.65	1756.12	2045.78
Brapa_ESTC001237	AT5G67420	Symbols: LBD37|LBD37 (LOB DOMAIN-CONTAINING PROTEIN 37)|chr5:26921802-26922641 REVERSE	86.4216	177.529	373.091	171.548	219.488	221.178	356.472
Brapa_ESTC001238	AT5G13100	Symbols:|oxidoreductase|chr5:4156792-4158238 FORWARD	1017.67	910.58	1065.57	1557.01	1496.03	1680.38	1068.18
Brapa_ESTC001239	AT1G17470	Symbols: ATDRG, ATDRG1|ATDRG1 (ARABIDOPSIS THALIANA DEVELOPMENTALLY REGULATED G-PROTEIN 1); GTP binding|chr1:6003435-6006148 FORWARD	13269.1	10370.1	11184.9	10730.8	10389.7	9761.86	10047.6
Brapa_ESTC001240	NA	NA	1304.26	1066.3	1057.08	997.134	1200.9	2501.99	1446.96
Brapa_ESTC001241	AT2G46950	Symbols: CYP709B2|CYP709B2 (cytochrome P450, family 709, subfamily B, polypeptide 2); oxygen binding|chr2:19296535-19298610 REVERSE	2253.87	9506.79	5947.07	668.436	1158.18	1153.44	2145.06
Brapa_ESTC001242	AT3G50880	Symbols:|HhH-GPD base excision DNA repair family protein|chr3:18924490-18925311 FORWARD	2036.5	1316.47	1469.36	1922.21	1454.5	1130.96	903.784
Brapa_ESTC001243	NA	NA	4876.72	2472.01	2089.17	3859.77	3057.02	2166.75	1215.69
Brapa_ESTC001244	AT4G12720	Symbols: NUDT7, GFG1, AtNUDT7|AtNUDT7 (ARABIDOPSIS THALIANA NUDIX HYDROLASE HOMOLOG 7); hydrolase/ nucleoside-diphosphatase|chr4:7487713-7489554 FORWARD	7911.29	7302.44	8463.11	8052.78	6615.45	7019.71	7242.01
Brapa_ESTC001245	AT5G47640	Symbols:|CCAAT-box binding transcription factor subunit B (NF-YB) (HAP3 ) (AHAP3) family (Hap3b)|chr5:19326640-19327212 FORWARD	259.532	332.594	470.562	431.326	426.8	550.122	327.267
Brapa_ESTC001246	AT1G29220	Symbols:|transcriptional regulator family protein|chr1:10210664-10212557 REVERSE	3286.2	2973.84	3118.18	3258.88	3463.99	2886.66	2799.67
Brapa_ESTC001247	AT1G53070	Symbols:|legume lectin family protein|chr1:19782039-19782857 FORWARD	17063.5	19347.1	19649.2	18082.3	20896.3	21366.2	22815.6
Brapa_ESTC001248	AT5G22840	Symbols:|protein kinase family protein|chr5:7631106-7633106 REVERSE	6697.24	4630.2	4180.45	5471.44	4801.28	3864.6	2991.77
Brapa_ESTC001249	NA	NA	2033.9	2733.42	1418.69	3511.53	5403.48	2378.16	708.502
Brapa_ESTC001250	AT5G40810	Symbols:|cytochrome c1, putative|chr5:16357428-16359555 FORWARD	2218.3	1613.54	2285.44	2480.63	2435.77	2849.93	3219.1
Brapa_ESTC001251	AT1G77520	Symbols:|O-methyltransferase family 2 protein|chr1:29135451-29136901 FORWARD	105.469	132.803	115.942	109.077	97.6208	152.907	95.3634
Brapa_ESTC001252	AT2G38390	Symbols:|peroxidase, putative|chr2:16086804-16088459 FORWARD	318.183	320.762	325.054	207.736	218.606	223.469	482.258
Brapa_ESTC001253	AT5G27520	Symbols:|mitochondrial substrate carrier family protein|chr5:9714667-9716247 REVERSE	7024.56	9313.15	9534.9	7494.66	10459.8	11850	11827.6
Brapa_ESTC001254	AT2G16430	Symbols: PAP10, ATPAP10|ATPAP10/PAP10; protein serine/threonine phosphatase|chr2:7127584-7129102 REVERSE	2883.83	2947.8	4113.38	2725.63	2748.79	2921.44	2068.23
Brapa_ESTC001255	AT5G37790	Symbols:|protein kinase family protein|chr5:15025663-15028255 REVERSE	1580.5	1591.87	2287.24	2462.64	2049.47	1925.44	2248.96
Brapa_ESTC001256	AT5G09810	Symbols: ACT2/7, ACT7|ACT7 (actin 7)|chr5:3052810-3054221 FORWARD	6866.04	9652.77	8520.7	13828.4	13385.5	14808.8	14505.3
Brapa_ESTC001257	NA	NA	4929.66	5829.52	4106.03	6284.34	6536.29	5492.52	3929.18
Brapa_ESTC001258	AT5G15740	Symbols:|similar to unknown protein [Arabidopsis thaliana] (TAIR:AT3G02250.1); similar to hypothetical protein [Cleome spinosa] (GB:ABD96934.1); similar to unnamed protein product [Vitis vinifera] (GB:CAO49221.1); similar to hypothetical protein [Cleome spinosa] (GB:ABD96844.1); contains InterPro domain Protein of unknown function DUF246, plant (InterPro:IPR004348)|chr5:5134791-5136959 REVERSE	3473.52	2700.78	4825.64	4148.23	4078.2	5561.91	6727.71
Brapa_ESTC001259	AT5G15200	Symbols:|40S ribosomal protein S9 (RPS9B)|chr5:4935127-4936337 REVERSE	9996.81	13043.5	16590.9	17240.4	16896.6	15620.3	15382.2
Brapa_ESTC001260	AT1G73840	Symbols: ESP1|ESP1 (ENHANCED SILENCING PHENOTYPE 1)|chr1:27767598-27769989 REVERSE	3775.64	2526.21	2836.95	3366.75	3000.31	2535.69	2901.42
Brapa_ESTC001262	NA	NA	26820.2	31185.3	28996.4	32783.8	32176	32347.8	26140
Brapa_ESTC001263	AT4G05530	Symbols:|short-chain dehydrogenase/reductase (SDR) family protein|chr4:2816459-2818071 FORWARD	6775.02	8080.23	9329.83	7352.02	7699.29	7264.16	9789.07
Brapa_ESTC001264	AT5G65620	Symbols:|peptidase M3 family protein / thimet oligopeptidase family protein|chr5:26239177-26243010 FORWARD	9306.46	10017.8	11448.7	9335.47	9989.67	9258.9	10820.2
Brapa_ESTC001265	AT3G62600	Symbols:|DNAJ heat shock family protein|chr3:23162014-23164322 REVERSE	1379.1	1380.85	1820.53	1937.32	2141.56	2302.76	1989.43
Brapa_ESTC001266	NA	NA	381.513	393.214	683.22	462.246	608.112	1159.2	1616.77
Brapa_ESTC001267	AT3G22930	Symbols:|calmodulin, putative|chr3:8124293-8125842 REVERSE	7610.27	3582.01	4272.9	4805.93	4208.26	5387.04	4413.09
Brapa_ESTC001268	AT3G47370	Symbols:|40S ribosomal protein S20 (RPS20B)|chr3:17464656-17465422 REVERSE	22095.3	22627.9	25543.5	20013.2	17561.2	18939.4	20116.8
Brapa_ESTC001269	AT3G03890	Symbols:|FMN binding|chr3:999674-1002003 REVERSE	2181.56	3483.94	3003.2	2661.21	4436.04	4395.85	3757.3
Brapa_ESTC001270	AT4G08520	Symbols:|clathrin adaptor complex small chain family protein|chr4:5417884-5420292 FORWARD	15417.5	12733.9	13460.1	15581.4	14519.9	12962.2	15015.4
Brapa_ESTC001271	AT3G17020	Symbols:|universal stress protein (USP) family protein|chr3:5802734-5804069 REVERSE	11335.9	10017.9	12215.6	13219.5	11054.8	12028.7	13243.4
Brapa_ESTC001272	AT3G10985	Symbols: WI12, ATWI-12, SAG20|SAG20 (WOUND-INDUCED PROTEIN 12)|chr3:3442782-3443114 FORWARD	5318.04	7089.6	5139.12	3213.29	3204.62	3485.37	7068.87
Brapa_ESTC001274	AT5G37020	Symbols: ARF8|ARF8 (AUXIN RESPONSE FACTOR 8); transcription factor|chr5:14647381-14651336 FORWARD	8184.71	9404.01	10087.4	9482.98	7615.55	10811.2	12580.5
Brapa_ESTC001275	AT5G13680	Symbols: ELO2, ABO1|ABO1/ELO2 (ABA-OVERLY SENSITIVE 1); transcription elongation regulator|chr5:4410525-4415474 REVERSE	4805.21	4183.58	3855.42	5606.35	4728.87	3733.01	2882.63
Brapa_ESTC001276	AT1G63840	Symbols:|zinc finger (C3HC4-type RING finger) family protein|chr1:23693654-23694154 REVERSE	3360.1	3074.32	5176.59	2445.19	2564.72	4644.78	6968.65
Brapa_ESTC001277	NA	NA	9.8839	10.7044	10.9903	8.792	11.9394	8.6798	9.5623
Brapa_ESTC001278	AT4G13770	Symbols: REF2, CYP83A1|CYP83A1 (CYTOCHROME P450 83A1); oxygen binding|chr4:7990678-7992278 REVERSE	2378.07	1263.29	1496.16	2564.11	1741.68	1448.28	978.486
Brapa_ESTC001279	AT2G43410	Symbols: FPA|FPA; RNA binding|chr2:18033474-18038066 REVERSE	6032.57	4245.41	4729.77	5448.21	4242.22	4085.3	4763.41
Brapa_ESTC001280	AT3G27200	Symbols:|plastocyanin-like domain-containing protein|chr3:10044975-10045577 REVERSE	761.183	615.119	1355.11	551.483	525.688	3431.16	4217.96
Brapa_ESTC001281	AT1G77940	Symbols:|60S ribosomal protein L30 (RPL30B)|chr1:29309010-29310182 REVERSE	18733.8	18698.1	16018	20548.2	16909.7	18059.1	16298.2
Brapa_ESTC001282	AT5G24020	Symbols: ARC11, ATMIND1, MIND|MIND (ACCUMULATION AND REPLICATION OF CHLOROPLAST 11)|chr5:8116734-8117714 FORWARD	4331.83	3969.35	4804.71	6104.42	5493.02	5498.65	4501.51
Brapa_ESTC001283	AT5G51570	Symbols:|band 7 family protein|chr5:20966737-20968460 FORWARD	8971.37	9733.28	8285.41	11416.2	11518.4	12103.5	11823.3
Brapa_ESTC001284	AT5G40960	Symbols:|similar to unknown protein [Arabidopsis thaliana] (TAIR:AT3G48660.1); similar to unknown [Populus trichocarpa] (GB:ABK93721.1)|chr5:16429973-16430179 REVERSE	6148.93	8419.23	10797	6140.6	6505.05	7949.04	8251.09
Brapa_ESTC001285	AT4G01650	Symbols:|similar to unknown protein [Arabidopsis thaliana] (TAIR:AT5G08720.1); similar to unnamed protein product [Vitis vinifera] (GB:CAO40206.1); contains InterPro domain Streptomyces cyclase/dehydrase (InterPro:IPR005031)|chr4:704578-705866 REVERSE	4755.12	4963.87	5783.21	3850.52	4976.34	4921.96	4627.08
Brapa_ESTC001286	AT1G70770	Symbols:|similar to unknown protein [Arabidopsis thaliana] (TAIR:AT1G23170.1); similar to hypothetical protein [Vitis vinifera] (GB:CAN67931.1); contains domain PTHR13448 (PTHR13448)|chr1:26692284-26694847 REVERSE	5764.56	6213.89	5396.58	5754.74	5793.34	5850.97	9056.08
Brapa_ESTC001287	AT4G37670	Symbols:|GCN5-related N-acetyltransferase (GNAT) family protein / amino acid kinase family protein|chr4:17696173-17698830 REVERSE	3611.52	2998.03	2954.47	3754.9	3542.48	3011.8	2549.18
Brapa_ESTC001288	AT2G15320	Symbols:|leucine-rich repeat family protein|chr2:6673609-6674757 REVERSE	12786.1	12207.5	14435	11552.9	11477.4	12281.2	12427.6
Brapa_ESTC001289	AT3G59300	Symbols:|similar to unknown protein [Arabidopsis thaliana] (TAIR:AT5G24060.1); similar to unnamed protein product [Vitis vinifera] (GB:CAO67773.1); contains domain PTHR10483:SF11 (PTHR10483:SF11); contains domain PTHR10483 (PTHR10483)|chr3:21929644-21932854 FORWARD	3338.36	3636.79	7344.59	5172.93	11348.3	7225.35	7083.68
Brapa_ESTC001290	AT5G43460	Symbols:|lesion inducing protein-related|chr5:17477235-17478720 FORWARD	11637.7	10209.4	15797.1	13412.4	9944.8	14220.6	16627.6
Brapa_ESTC001291	NA	NA	17837.8	17146	16688.2	21042.5	18426.1	16163.8	13876.4
Brapa_ESTC001292	AT4G33000	Symbols: ATCBL10, CBL10|CBL10 (CALCINEURIN B-LIKE10); calcium ion binding|chr4:15924352-15926401 FORWARD	41.1833	62.3739	33.5794	61.7528	48.5145	105.086	70.5945
Brapa_ESTC001293	NA	NA	11240.9	15872.9	15466.5	17419.7	17193.7	15059.1	13571.1
Brapa_ESTC001294	AT1G55450	Symbols:|embryo-abundant protein-related|chr1:20708940-20710491 REVERSE	6832.14	6952.1	5150.63	6322.84	4483.06	4506.19	4507.3
Brapa_ESTC001295	AT2G35960	Symbols: NHL12|NHL12 (NDR1/HIN1-like 12)|chr2:15114229-15114861 FORWARD	10106	13518.3	13771.8	8873.01	8007.99	9204.41	8092.88
Brapa_ESTC001296	AT4G12550	Symbols: AIR1|AIR1 (Auxin-Induced in Root cultures 1); lipid binding|chr4:7439173-7439508 FORWARD	33.5408	52.5702	37.2669	38.7201	24.0803	17.2785	47.7363
Brapa_ESTC001298	NA	NA	9496.81	5688.58	5784.16	7179.69	5856.74	4341.6	4506.42
Brapa_ESTC001299	AT3G06150	Symbols:|similar to unknown protein [Arabidopsis thaliana] (TAIR:AT5G19060.1); similar to unnamed protein product [Vitis vinifera] (GB:CAO71094.1); contains InterPro domain Immunoglobulin E-set (InterPro:IPR014756)|chr3:1861977-1863761 REVERSE	26.0974	43.1498	25.3452	29.6232	26.9022	26.0209	12.0754
Brapa_ESTC001300	AT3G28930	Symbols: AIG2|AIG2 (AVRRPT2-INDUCED GENE 2)|chr3:10961127-10961965 REVERSE	3034.39	4120.29	3948.82	4742.61	5201.34	6248.89	4176.05
Brapa_ESTC001301	NA	NA	4821.32	3003.28	4233.58	5013.69	3927.74	3332.82	3540.53
Brapa_ESTC001302	AT2G36410	Symbols:|similar to hematopoietin/interferon-class (D200-domain) cytokine receptor binding [Arabidopsis thaliana] (TAIR:AT3G52920.2); similar to unknown [Populus trichocarpa] (GB:ABK93998.1); contains InterPro domain Protein of unknown function DUF662 (InterPro:IPR007033)|chr2:15286120-15287349 FORWARD	1880.8	1167.81	1291.92	1617.29	1855.66	1970.32	1602.76
Brapa_ESTC001303	AT5G10400	Symbols:|histone H3|chr5:3270479-3270889 REVERSE	10057.3	10962.6	10530	12705.9	9880.47	10966.6	9235.04
Brapa_ESTC001304	NA	NA	4974.12	3755.18	5019.61	4909.63	3551.93	3737.87	5890.9
Brapa_ESTC001305	AT5G20820	Symbols:|auxin-responsive protein-related|chr5:7046913-7047296 REVERSE	385.342	355.043	469.755	491.229	581.13	504.63	383.633
Brapa_ESTC001306	AT2G40880	Symbols: FL3-27|FL3-27; cysteine protease inhibitor|chr2:17064541-17065008 FORWARD	1773.26	1596.09	2702.73	2612.76	4096.82	5049.21	4339.64
Brapa_ESTC001307	AT1G65310	Symbols: ATXTH17|ATXTH17 (XYLOGLUCAN ENDOTRANSGLUCOSYLASE/HYDROLASE 17); hydrolase, acting on glycosyl bonds|chr1:24260925-24261982 FORWARD	4030.63	4392.07	1739.6	5392.82	3384.26	3107.72	1108.55
Brapa_ESTC001308	AT3G09350	Symbols:|armadillo/beta-catenin repeat family protein|chr3:2871222-2873115 FORWARD	453.316	382.289	361.897	637.054	484.342	393.22	240.988
Brapa_ESTC001309	AT1G80750	Symbols:|60S ribosomal protein L7 (RPL7A)|chr1:30353944-30355326 FORWARD	11635.6	11706.8	10094.8	14052.3	12992.8	10497	8229.44
Brapa_ESTC001310	AT5G20290	Symbols:|40S ribosomal protein S8 (RPS8A)|chr5:6851697-6853014 REVERSE	18089.7	20201.1	19188.2	21194.7	18262.8	26595.3	20386
Brapa_ESTC001311	AT1G53350	Symbols:|disease resistance protein (CC-NBS-LRR class), putative|chr1:19907567-19910580 FORWARD	1258.2	2245.43	1849.41	1733.8	1453.48	1428.68	1224.5
Brapa_ESTC001312	AT5G27670	Symbols: HTA7|HTA7; DNA binding|chr5:9792810-9793368 REVERSE	6985.9	6831.18	8167.55	9710.5	8861.59	9785.87	8072.88
Brapa_ESTC001313	AT2G02100	Symbols: LCR69, PDF2.2|LCR69/PDF2.2 (Low-molecular-weight cysteine-rich 69); protease inhibitor|chr2:528396-528884 FORWARD	21940.8	26348.1	25556.8	31601.6	30320.3	30853.8	27309.7
Brapa_ESTC001314	AT1G80840	Symbols: ATWRKY40, WRKY40|WRKY40 (WRKY DNA-binding protein 40); transcription factor|chr1:30388726-30390248 FORWARD	911.32	1728.85	855.678	1557.11	966.279	866.34	888.864
Brapa_ESTC001316	AT5G01650	Symbols:|macrophage migration inhibitory factor family protein / MIF family protein|chr5:242731-244030 REVERSE	10301.1	10560.4	12219.8	13105.6	13258.6	11538.1	11341.3
Brapa_ESTC001317	AT1G15120	Symbols:|ubiquinol-cytochrome C reductase complex 7.8 kDa protein, putative / mitochondrial hinge protein, putative|chr1:5203086-5203892 FORWARD	7918.4	9337.33	9967.37	8587.94	9276.78	10983.8	12533.8
Brapa_ESTC001318	AT5G59690	Symbols:|histone H4|chr5:24068875-24069186 FORWARD	23691.8	21900.3	21193.4	22829.9	22058.5	21845.3	19487.3
Brapa_ESTC001319	AT3G56150	Symbols: ATEIF3C-1, EIF3C-1, ATTIF3C1, TIF3C1, EIF3C|EIF3C (EUKARYOTIC TRANSLATION INITIATION FACTOR 3)|chr3:20844769-20847799 REVERSE	10799	13052.8	13457.1	16342.4	14991.4	18326.5	17846.6
Brapa_ESTC001320	AT2G22330	Symbols: CYP79B3|CYP79B3 (cytochrome P450, family 79, subfamily B, polypeptide 3); oxygen binding|chr2:9495681-9498063 FORWARD	8.8484	8.3184	123.707	22.2879	10.1674	15.9877	199.15
Brapa_ESTC001322	AT1G11545	Symbols:|xyloglucan:xyloglucosyl transferase, putative / xyloglucan endotransglycosylase, putative / endo-xyloglucan transferase, putative|chr1:3878689-3880286 REVERSE	619.868	645.339	1730.56	852.636	685.453	1117.12	3954.62
Brapa_ESTC001323	AT1G09590	Symbols:|60S ribosomal protein L21 (RPL21A)|chr1:3106551-3107608 FORWARD	23236.2	25703	21159.8	23033.2	25066.7	26303	21523.7
Brapa_ESTC001324	AT1G23780	Symbols:|F-box family protein|chr1:8407042-8408469 REVERSE	289.833	109.579	86.2051	1118.26	1386.21	1283.83	1456.52
Brapa_ESTC001325	AT5G57655	Symbols:|xylose isomerase family protein|chr5:23364256-23365946 FORWARD	10918.2	11861.4	10843.3	13052	12895	13374.5	14148.6
Brapa_ESTC001326	AT5G45570	Symbols:|Ulp1 protease family protein|chr5:18489528-18492801 FORWARD	4128.84	3138.15	3742.16	3602.13	3619.67	2501.34	2860.1
Brapa_ESTC001327	AT5G23240	Symbols:|DNAJ heat shock N-terminal domain-containing protein|chr5:7826860-7828537 REVERSE	2296.71	6071.48	4253.5	1734.33	1950.74	1895.5	2054.19
Brapa_ESTC001328	AT5G56760	Symbols: SAT5, SAT-52, AtSerat1;1|AtSerat1;1 (SERINE ACETYLTRANSFERASE 52); serine O-acetyltransferase|chr5:22978724-22979808 REVERSE	9804.23	11244.1	13658.2	11324.8	10049.7	11396.5	16330.7
Brapa_ESTC001329	NA	NA	296.898	198.037	384.274	544.539	463.476	355.469	315.754
Brapa_ESTC001330	AT5G67030	Symbols: LOS6, NPQ2, ATABA1, ZEP, IBS3, ATZEP, ABA1|ABA1 (ABA DEFICIENT 1); zeaxanthin epoxidase|chr5:26770971-26774316 REVERSE	7650.48	11024.3	13474.3	7803.63	7805.83	10776.5	13588.6
Brapa_ESTC001331	AT4G30440	Symbols: GAE1|GAE1 (UDP-D-GLUCURONATE 4-EPIMERASE 1); UDP-glucuronate 4-epimerase/ catalytic|chr4:14881982-14883271 REVERSE	1590.48	2176.61	2216.72	3029.99	2841.45	2814.03	2690.39
Brapa_ESTC001332	AT5G10860	Symbols:|CBS domain-containing protein|chr5:3429174-3430143 REVERSE	18312.8	18429.8	20591.6	17742.4	20756.5	21317.9	18765.4
Brapa_ESTC001333	AT2G45940	Symbols:|similar to unknown protein [Arabidopsis thaliana] (TAIR:AT4G16080.1); contains InterPro domain Protein of unknown function DUF295 (InterPro:IPR005174)|chr2:18910105-18911254 FORWARD	1704.05	2356.11	3039.74	1874.28	2970.58	2319.22	2834.62
Brapa_ESTC001334	AT2G32060	Symbols:|40S ribosomal protein S12 (RPS12C)|chr2:13646305-13647181 REVERSE	12629.9	11433.8	12553.1	15960.9	13274	15793.6	13442.9
Brapa_ESTC001335	AT3G27890	Symbols: NQR|NQR (NADPH:QUINONE OXIDOREDUCTASE); FMN reductase|chr3:10352044-10353175 REVERSE	4807.35	4867.09	5066.46	6117.75	6113.18	5812.86	6800.5
Brapa_ESTC001336	AT3G18190	Symbols:|chaperonin, putative|chr3:6232232-6233842 FORWARD	15544.9	13798.7	14005.7	17791.9	16098.9	16364	13504.7
Brapa_ESTC001337	AT1G01050	Symbols: ATPPA1|ATPPA1 (ARABIDOPSIS THALIANA PYROPHOSPHORYLASE 1); inorganic diphosphatase/ pyrophosphatase|chr1:31382-32670 REVERSE	1882.5	2092.5	3270.66	2184.57	2025.33	6925.45	10715.6
Brapa_ESTC001338	AT3G23810	Symbols: SAHH2|SAHH2 (S-ADENOSYL-L-HOMOCYSTEINE (SAH) HYDROLASE 2); adenosylhomocysteinase|chr3:8588020-8589678 REVERSE	6582.96	6696.97	11641	9006.35	8959.58	11484	13748.5
Brapa_ESTC001339	AT5G03160	Symbols:|DNAJ heat shock N-terminal domain-containing protein|chr5:750285-752670 FORWARD	9548.87	5634.02	8163.91	10064.6	9875.08	8974.65	10425
Brapa_ESTC001340	AT3G06790	Symbols:|plastid developmental protein DAG, putative|chr3:2144570-2145749 REVERSE	19125.3	10845.2	11596.7	12230	11204.6	10027.5	9580.85
Brapa_ESTC001341	AT3G08890	Symbols:|similar to unknown protein [Arabidopsis thaliana] (TAIR:AT5G37070.1); similar to hypothetical protein [Vitis vinifera] (GB:CAN63135.1); contains InterPro domain Protein of unknown function DUF538 (InterPro:IPR007493)|chr3:2706707-2707781 FORWARD	12045.9	14474.9	15746.5	17853.5	15398.8	17293	17506.1
Brapa_ESTC001342	AT1G44575	Symbols: PSBS, NPQ4|NPQ4 (NONPHOTOCHEMICAL QUENCHING)|chr1:16874208-16875634 FORWARD	19124.6	15805.4	24258.5	19610.3	20144.8	21053	21033.4
Brapa_ESTC001343	AT1G68140	Symbols:|similar to protein binding / zinc ion binding [Arabidopsis thaliana] (TAIR:AT4G08460.1); similar to protein binding / zinc ion binding [Arabidopsis thaliana] (TAIR:AT4G08460.2); similar to Pm27 [Prunus mume] (GB:BAE48661.1); contains InterPro domain Protein of unknown function DUF1644 (InterPro:IPR012866)|chr1:25543073-25544077 REVERSE	1757.29	2103.82	2012.09	2232.75	2029.18	1968.91	1853.02
Brapa_ESTC001344	AT1G51650	Symbols:|ATP synthase epsilon chain, mitochondrial|chr1:19156348-19157309 FORWARD	12029.6	16000.7	14836.1	15755.3	15246.5	16276.8	16795.6
Brapa_ESTC001345	AT1G56000	Symbols:|amine oxidase-related|chr1:20947814-20949766 FORWARD	2035	1447.13	2244.21	2141.87	2329.1	1869.47	2321.42
Brapa_ESTC001346	AT1G11930	Symbols:|alanine racemase family protein|chr1:4028781-4030296 FORWARD	610.391	882.53	1121.48	767.616	657.634	1274.13	1224.52
Brapa_ESTC001347	NA	NA	2036.64	2326.48	3851.64	2643.84	2385.62	2806.09	4427.64
Brapa_ESTC001348	AT5G20165	Symbols:|similar to unnamed protein product [Vitis vinifera] (GB:CAO46615.1); contains InterPro domain Protein of unknown function DUF1242 (InterPro:IPR009653)|chr5:6805805-6806732 REVERSE	8106.48	5491.6	6574.92	7620.67	6997.32	5715.44	6393.97
Brapa_ESTC001349	AT5G03140	Symbols:|lectin protein kinase family protein|chr5:737749-739884 REVERSE	1094.33	1217.77	1854.32	1323.2	1091.66	1394.89	1833.21
Brapa_ESTC001350	AT2G29320	Symbols:|tropinone reductase, putative / tropine dehydrogenase, putative|chr2:12599257-12600454 FORWARD	6372.55	7325.19	6632.01	6044.69	6094.42	6881.48	6366.31
Brapa_ESTC001351	AT1G20620	Symbols: SEN2, CAT3|CAT3 (CATALASE 3); catalase|chr1:7143132-7145797 FORWARD	230.467	231.547	1119.15	207.817	230.565	187.303	1029.56
Brapa_ESTC001352	AT5G41130	Symbols:|catalytic|chr5:16476942-16480469 REVERSE	1624.56	745.827	243.263	3718.53	11593.4	10573.8	770.197
Brapa_ESTC001353	NA	NA	44748.8	48948.8	47126.1	49714.1	41690.8	52632.9	51240
Brapa_ESTC001354	AT2G22100	Symbols:|RNA recognition motif (RRM)-containing protein|chr2:9399477-9400625 REVERSE	571.77	453.966	562.752	914.674	654.972	554.413	506.246
Brapa_ESTC001355	NA	NA	914.474	926.182	1087.48	1055.68	951.206	553.119	438.657
Brapa_ESTC001356	NA	NA	1712.31	1764.72	2887.93	2227.17	2102.56	3181.76	2624
Brapa_ESTC001357	AT2G19760	Symbols: PFN1, PRF1|PFN1/PRF1 (PROFILIN 1); actin binding|chr2:8524156-8525149 REVERSE	5724.24	6884.16	8449.86	9916.83	7691.13	8950.83	10798.1
Brapa_ESTC001358	AT1G74950	Symbols: JAZ2, TIFY10B|JAZ2/TIFY10B (JASMONATE-ZIM-DOMAIN PROTEIN 2)|chr1:28152580-28153919 REVERSE	3177.88	5845.81	5432.97	7154.99	5757.39	7727.79	8489.06
Brapa_ESTC001359	AT5G38430	Symbols:|ribulose bisphosphate carboxylase small chain 1B / RuBisCO small subunit 1B (RBCS-1B) (ATS1B)|chr5:15401580-15402385 REVERSE	22624.5	29684.1	29120.6	25277.1	24648.2	33574.9	29004.4
Brapa_ESTC001360	AT4G25550	Symbols:|protein binding|chr4:13048528-13050882 FORWARD	5882.14	3749.29	4667.28	5755.86	5237.66	4845.28	4696.44
Brapa_ESTC001361	AT4G01870	Symbols:|tolB protein-related|chr4:808473-810431 REVERSE	15540.5	22491.7	14045.7	9208.21	9851.68	9619.29	5793.37
Brapa_ESTC001362	AT3G59810	Symbols:|small nuclear ribonucleoprotein F, putative / U6 snRNA-associated Sm-like protein, putative / Sm protein F, putative|chr3:22107818-22108643 FORWARD	11724.3	11448.8	9055.5	10259	8909.44	9161.93	8391.11
Brapa_ESTC001363	AT1G20090	Symbols: ARAC4, ROP2, ATROP2, ATRAC4|ARAC4/ATRAC4/ATROP2/ROP2 (RHO-RELATED PROTEIN FROM PLANTS 2); GTP binding|chr1:6967214-6968594 FORWARD	8833.16	10225.9	11890.5	12132.5	9598.53	10779.2	12274.4
Brapa_ESTC001364	AT3G21610	Symbols:|similar to unknown protein [Arabidopsis thaliana] (TAIR:AT1G67600.1); similar to unnamed protein product [Vitis vinifera] (GB:CAO38910.1); contains InterPro domain Acid phosphatase/vanadium-dependent haloperoxidase related (InterPro:IPR003832)|chr3:7609384-7610608 REVERSE	2221.45	2944.1	2458.56	2593.19	2669	2904.79	3227.83
Brapa_ESTC001365	AT4G10850	Symbols:|nodulin MtN3 family protein|chr4:6675064-6676714 FORWARD	9871.98	4476.18	959.324	12027.5	899.99	450.084	1259.53
Brapa_ESTC001366	AT5G04140	Symbols: GLU1, GLS1, GLUS|GLS1/GLU1/GLUS (FERREDOXIN-DEPENDENT GLUTAMATE SYNTHASE 1); glutamate synthase (ferredoxin)|chr5:1130032-1138187 FORWARD	4968.61	5348.41	6088.56	4949.42	5184.42	5340.9	3468.83
Brapa_ESTC001367	AT3G17465	Symbols: RPL3P|RPL3P (ribosomal protein large subunit 3P); structural constituent of ribosome|chr3:5978065-5979578 REVERSE	12220.7	8692.76	10339.6	12674.7	10683.1	9578.34	7925.56
Brapa_ESTC001368	AT3G09860	Symbols:|similar to unknown [Populus trichocarpa] (GB:ABK94762.1)|chr3:3026145-3027005 FORWARD	16712	14565.2	12590.7	15557	14775.4	11404.9	11876.4
Brapa_ESTC001369	AT5G59690	Symbols:|histone H4|chr5:24068875-24069186 FORWARD	34540.4	29503.2	32511.1	31311.7	27779.4	26218.5	27177.7
Brapa_ESTC001370	NA	NA	211.53	203.784	609.095	151.293	166.499	114.071	187.437
Brapa_ESTC001371	AT4G37830	Symbols:|cytochrome c oxidase-related|chr4:17787666-17788756 REVERSE	753.586	474.953	527.442	887.028	562.204	415.925	355.087
Brapa_ESTC001372	AT3G57870	Symbols: EMB1637, SCE1, AHUS5|AHUS5 (SUMO CONJUGATION ENZYME 1); ubiquitin-protein ligase|chr3:21439808-21441087 REVERSE	11925.2	12926.5	10067.7	13560.1	13062.5	14477.3	13141.3
Brapa_ESTC001373	AT1G23410	Symbols:|ubiquitin extension protein, putative / 40S ribosomal protein S27A (RPS27aA)|chr1:8314929-8315399 FORWARD	12413.5	8895.48	10143.4	14780.8	16580.8	18946	16649.9
Brapa_ESTC001374	AT3G04400	Symbols: EMB2171|EMB2171 (EMBRYO DEFECTIVE 2171); structural constituent of ribosome|chr3:1167345-1168314 FORWARD	10420.2	10784.4	13439.9	15225.6	12599.1	13646.5	14311.5
Brapa_ESTC001375	NA	NA	30892.2	24003.3	24207.6	30574	27030.7	26462.6	25881
Brapa_ESTC001376	AT5G64140	Symbols: RPS28|RPS28 (RIBOSOMAL PROTEIN S28); structural constituent of ribosome|chr5:25684755-25684949 REVERSE	12470.4	7909.44	9220.89	10502.4	10714.1	9721.83	9744.63
Brapa_ESTC001377	AT5G18800	Symbols:|NADH-ubiquinone oxidoreductase 19 kDa subunit (NDUFA8) family protein|chr5:6267306-6268395 FORWARD	5795.23	7082.27	10676.3	7624.82	7710.33	8594.37	9306.68
Brapa_ESTC001378	NA	NA	2341.72	2129.11	2607.75	2795.43	2217.63	1798.81	2142.52
Brapa_ESTC001379	AT4G14320	Symbols:|60S ribosomal protein L36a/L44 (RPL36aB)|chr4:8242680-8243801 REVERSE	19109	14563.7	16434.2	19765	19255.8	17608.6	13247.8
Brapa_ESTC001380	AT3G57320	Symbols:|similar to hypothetical protein [Vitis vinifera] (GB:CAN80638.1)|chr3:21221061-21221651 FORWARD	11127.9	7190.25	5854.3	9684.9	7578.37	5788.54	5471.1
Brapa_ESTC001381	NA	NA	1094.01	1211.23	1104.19	976.66	1265.65	1357.53	1175.65
Brapa_ESTC001382	NA	NA	3210.71	2627.03	2829.84	3964.86	3379.75	1905.85	1222.78
Brapa_ESTC001383	AT1G11475	Symbols:|DNA-directed RNA polymerase II, putative|chr1:3862520-3863805 FORWARD	9279.36	7430.83	7008.06	9258.36	8286.36	7137.87	4995.18
Brapa_ESTC001384	NA	NA	4838.42	6463.08	4774.58	4910.73	4530.28	4607.73	5541.25
Brapa_ESTC001385	NA	NA	817.864	1205.21	3038.55	950.324	1397.28	1993.81	3350.1
Brapa_ESTC001386	AT3G18410	Symbols:|NADH-ubiquinone oxidoreductase-related|chr3:6323209-6323767 FORWARD	10231.6	9103.54	12418.5	12511.8	11749.1	11286.5	13048.2
Brapa_ESTC001387	AT1G67430	Symbols:|60S ribosomal protein L17 (RPL17B)|chr1:25265872-25267290 FORWARD	8347.38	9559.77	8796.41	13267.5	12019.2	14117.7	10191.2
Brapa_ESTC001388	AT4G17390	Symbols:|60S ribosomal protein L15 (RPL15B)|chr4:9714419-9715557 REVERSE	31547.2	22619.6	18567.1	32197.4	26219.6	29409.8	27115.9
Brapa_ESTC001389	AT5G15600	Symbols: SP1L4|SP1L4 (SPIRAL1-LIKE4)|chr5:5078408-5078866 FORWARD	13399.8	11869.3	12817.8	9554.52	9513.25	10512.7	16447.5
Brapa_ESTC001390	AT5G18070	Symbols:|DRT101 (DNA-DAMAGE-REPAIR/TOLERATION 101); intramolecular transferase, phosphotransferases|chr5:5981119-5982789 FORWARD	3280.93	3331.06	3581.64	4455.62	4132.85	3916.82	3343.12
Brapa_ESTC001391	AT4G16450	Symbols:|similar to unknown [Populus trichocarpa] (GB:ABK93272.1); contains domain PD104546 (PD104546)|chr4:9280154-9280563 FORWARD	6988.07	5352.83	6757.2	8052.09	6739.96	7730.86	8953.84
Brapa_ESTC001392	AT1G45145	Symbols: ATH5, LIV1, ATTRX5|ATTRX5 (thioredoxin H-type 5); thiol-disulfide exchange intermediate|chr1:17077704-17078696 REVERSE	1394.15	1200.91	1125.53	2076.84	1571.21	961.74	808.852
Brapa_ESTC001393	AT1G01100	Symbols:|60S acidic ribosomal protein P1 (RPP1A)|chr1:50284-50954 REVERSE	25420.4	23493	25301.3	27734.8	26627.4	24810.4	24568.9
Brapa_ESTC001394	AT5G59613	Symbols:|similar to unknown protein [Arabidopsis thaliana] (TAIR:AT3G46430.1); similar to mitochondrial ATP synthase 6 KD subunit [Oryza sativa (japonica cultivar-group)] (GB:BAB21526.1)|chr5:24033388-24033726 REVERSE	15086.2	16087.6	13542.3	14309.6	12108.9	16166.9	16771.1
Brapa_ESTC001395	AT3G07568	Symbols:|similar to unknown [Picea sitchensis] (GB:ABK20920.1)|chr3:2416500-2417758 REVERSE	8246.29	6057.42	6681.97	8695.79	7086.48	5803.13	7073.26
Brapa_ESTC001396	AT3G21055	Symbols: PSBTN|PSBTN (photosystem II subunit T)|chr3:7376767-7377078 REVERSE	16152	16377.8	14964.1	14872.9	13108.6	13518.7	11941
Brapa_ESTC001397	NA	NA	594.973	1392.05	2206.88	1087.12	1132.29	1594.42	1825.1
Brapa_ESTC001398	AT2G34480	Symbols:|60S ribosomal protein L18A (RPL18aB)|chr2:14539995-14541240 REVERSE	1601.84	2039.29	1465.4	2058.51	1942.34	3602.99	1939.89
Brapa_ESTC001399	AT1G27330	Symbols:|similar to unknown protein [Arabidopsis thaliana] (TAIR:AT1G27350.1); similar to membrane protein [Brassica juncea] (GB:AAT38818.1); contains InterPro domain Ribosome associated membrane RAMP4 (InterPro:IPR010580)|chr1:9493051-9493885 FORWARD	22183.8	27294.1	24499.2	27524.4	25132.4	23937.2	29567.5
Brapa_ESTC001400	AT1G75690	Symbols:|chaperone protein dnaJ-related|chr1:28425934-28426831 REVERSE	6969.68	6775.34	7449.88	7861.26	6707.59	7904.79	7202.79
Brapa_ESTC001401	AT3G29170	Symbols:|similar to unknown protein [Arabidopsis thaliana] (TAIR:AT2G19350.1); similar to unnamed protein product [Vitis vinifera] (GB:CAO15028.1); similar to unknown [Populus trichocarpa] (GB:ABK94415.1); contains InterPro domain Protein of unknown function DUF872, eukaryotic (InterPro:IPR008590)|chr3:11137477-11138779 REVERSE	1190.43	1710.26	1797.52	1927.33	1773.48	1868.13	2048.91
Brapa_ESTC001402	AT4G14320	Symbols:|60S ribosomal protein L36a/L44 (RPL36aB)|chr4:8242680-8243801 REVERSE	19058.6	18154.9	15608.3	17917.1	19773.7	17905.9	13576.6
Brapa_ESTC001403	AT5G10400	Symbols:|histone H3|chr5:3270479-3270889 REVERSE	25681.2	25988.7	25876.9	26369.4	18672.1	22792.7	23107
Brapa_ESTC001405	NA	NA	181.482	202.624	140.099	143.913	171.054	283.8	162.104
Brapa_ESTC001406	NA	NA	11661.2	9137.93	11078.8	13498.5	12196.8	12859.7	12743.4
Brapa_ESTC001407	AT1G78210	Symbols:|hydrolase, alpha/beta fold family protein|chr1:29427713-29429187 REVERSE	4833.78	4357.94	7297.08	6142.67	6616.31	7936.97	9447.35
Brapa_ESTC001408	AT3G22480	Symbols:|prefoldin-related KE2 family protein|chr3:7969087-7969533 FORWARD	14306.4	12682.8	11919	11862.7	11380.8	12338.2	9844.53
Brapa_ESTC001410	NA	NA	1559.66	1772.98	1671.2	1866.31	1718.21	1278.28	2214.62
Brapa_ESTC001411	AT5G04250	Symbols:|OTU-like cysteine protease family protein|chr5:1176398-1178493 FORWARD	1306.45	1577.24	984.593	2377.15	4778.05	7807.5	3349.26
Brapa_ESTC001412	AT2G41630	Symbols: TFIIB|TFIIB (TRANSCRIPTION FACTOR II B); RNA polymerase II transcription factor|chr2:17362633-17364478 REVERSE	1660.58	1554.99	1406.85	4029.15	6274.01	4750.05	3397.37
Brapa_ESTC001413	AT2G35470	Symbols:|similar to unknown [Populus trichocarpa] (GB:ABK94143.1)|chr2:14916093-14916799 REVERSE	6996.12	7063.73	7347.32	7906.67	6834.8	8885.95	6499.18
Brapa_ESTC001414	AT3G04400	Symbols: EMB2171|EMB2171 (EMBRYO DEFECTIVE 2171); structural constituent of ribosome|chr3:1167345-1168314 FORWARD	37335.8	37392.6	33311.3	38657.2	37744.5	37063.8	32236.8
Brapa_ESTC001415	AT3G62630	Symbols:|similar to calmodulin-binding protein [Arabidopsis thaliana] (TAIR:AT2G15760.1); similar to unnamed protein product [Vitis vinifera] (GB:CAO40086.1); contains InterPro domain Protein of unknown function DUF1645 (InterPro:IPR012442)|chr3:23174913-23176055 REVERSE	2558.67	2277.77	2226.32	3669.14	2795.96	2579.86	2433.96
Brapa_ESTC001417	AT4G01900	Symbols: P11, GLB1|GLB1 (glutamine synthetase B1)|chr4:821736-823294 FORWARD	5007.98	4885.09	6957.14	7028.13	9043.38	7408.44	7857.26
Brapa_ESTC001418	AT1G14830	Symbols: ADL1C, ADL5|ADL1C/ADL5 (DYNAMIN-LIKE PROTEIN 5); GTP binding / GTPase|chr1:5107694-5111465 REVERSE	3127.83	3837.12	3844.06	4440.2	4522.09	4631.66	5330.78
Brapa_ESTC001419	AT2G34430	Symbols: LHCB1.4, LHB1B1|LHB1B1 (Photosystem II light harvesting complex gene 1.4); chlorophyll binding|chr2:14531897-14532697 FORWARD	23081.6	24185.5	19523.8	25890	22514.8	21354.4	18593.8
Brapa_ESTC001420	AT1G15740	Symbols:|leucine-rich repeat family protein|chr1:5411504-5414539 FORWARD	3498.82	4768.62	4753.47	3262.47	3130.17	3446.32	3376.39
Brapa_ESTC001421	NA	NA	5480.63	10356.2	18652.1	4936.04	8542.91	12340.9	19772.3
Brapa_ESTC001422	AT1G56330	Symbols: ATSARA1B, ATSAR1, SAR1|SAR1 (SECRETION-ASSOCIATED RAS); GTP binding|chr1:21090510-21092143 REVERSE	3442.9	2500.09	3678.98	3923.52	4071.82	3985.42	3913
Brapa_ESTC001423	AT5G48150	Symbols: PAT1|PAT1 (PHYTOCHROME A SIGNAL TRANSDUCTION 1); transcription factor|chr5:19539723-19541279 REVERSE	10651.2	12423	12895.8	10130.3	10994.9	11192.1	9707.93
Brapa_ESTC001424	AT5G64090	Symbols:|similar to unknown protein [Arabidopsis thaliana] (TAIR:AT5G21050.1); similar to unnamed protein product [Vitis vinifera] (GB:CAO43471.1)|chr5:25665295-25666641 FORWARD	2339.93	3120.66	3579.24	3154.04	3597.82	4426.92	4371.17
Brapa_ESTC001425	AT4G25900	Symbols:|aldose 1-epimerase family protein|chr4:13161496-13163406 FORWARD	2423.96	3258.47	3028.86	2660.46	2621.82	2535.45	4524.52
Brapa_ESTC001426	AT1G14790	Symbols: ATRDRP1, RDR1|RDR1 (RNA-DEPENDENT RNA POLYMERASE 1); RNA-directed RNA polymerase/ nucleic acid binding|chr1:5094312-5097812 REVERSE	14544.3	17085.2	18743.5	14260.7	14389.9	12362.4	11701.5
Brapa_ESTC001427	AT5G57860	Symbols:|ubiquitin family protein|chr5:23455217-23456313 FORWARD	7449.26	7807.49	7058.71	6963.49	7324.66	7362.7	6884.69
Brapa_ESTC001428	AT4G35000	Symbols: APX3|APX3 (ASCORBATE PEROXIDASE 3); L-ascorbate peroxidase|chr4:16665012-16667546 REVERSE	9348.91	9774.99	11574.1	10557.3	11214	12466.5	15261.6
Brapa_ESTC001429	AT5G23950	Symbols:|C2 domain-containing protein|chr5:8082792-8083451 FORWARD	268.196	448.595	975.233	541.956	386.072	422.825	1045.04
Brapa_ESTC001430	AT3G04780	Symbols:|Encodes a protein with little sequence identity with any other protein of known structure or function. Part of this protein shows a 42% sequence identity with the C-terminal domain of the 32-kD human thioredoxin-like protein.|chr3:1311453-1313019 REVERSE	6459.71	6015.18	5746.69	7004.56	7761.86	8066.93	7228.17
Brapa_ESTC001431	NA	NA	18509.8	19225.3	18117.6	19100.9	20262.9	18376	16371.4
Brapa_ESTC001432	AT5G59870	Symbols: HTA6|HTA6; DNA binding|chr5:24132831-24133370 REVERSE	16046.4	14404.7	13995.5	16491.1	13130	20499.9	15565.3
Brapa_ESTC001433	AT1G31812	Symbols: ACBP|ACBP (ACYL-COA-BINDING PROTEIN); acyl-CoA binding|chr1:11411113-11412080 REVERSE	7226.59	10406.5	9965.45	10300.9	10590.7	10861.4	10748.3
Brapa_ESTC001434	AT1G31812	Symbols: ACBP|ACBP (ACYL-COA-BINDING PROTEIN); acyl-CoA binding|chr1:11411113-11412080 REVERSE	6464	10235.6	11269.1	7632.18	13603.5	8252.83	10658.6
Brapa_ESTC001435	AT1G77940	Symbols:|60S ribosomal protein L30 (RPL30B)|chr1:29309010-29310182 REVERSE	16166.2	16620.8	18999.3	16664.9	16656.5	16824.4	15643.1
Brapa_ESTC001436	AT3G20670	Symbols: HTA13|HTA13; DNA binding|chr3:7229478-7229969 FORWARD	20581.2	19153.1	20319.1	24208.8	21040.4	18399.9	17969.1
Brapa_ESTC001437	AT2G37600	Symbols:|60S ribosomal protein L36 (RPL36A)|chr2:15781488-15782281 REVERSE	18775.2	15895.8	16534.6	19885	18133.6	17754	15098.9
Brapa_ESTC001438	NA	NA	6212.88	9547.83	8674.95	3941.74	4536.38	2906.15	4306.51
Brapa_ESTC001439	AT5G59690	Symbols:|histone H4|chr5:24068875-24069186 FORWARD	18579.2	13384.2	11330.3	15166.7	12153.4	10307.7	9296.93
Brapa_ESTC001440	NA	NA	6748.7	7848.23	7060.06	8246.72	7495.45	6575.62	7009.49
Brapa_ESTC001441	AT5G59690	Symbols:|histone H4|chr5:24068875-24069186 FORWARD	24696.2	24011.8	24818.6	23668.5	20533	23225.2	19311.5
Brapa_ESTC001442	AT5G14030	Symbols:|translocon-associated protein beta (TRAPB) family protein|chr5:4526880-4528255 FORWARD	9126.31	8436.74	7289.88	9073.81	10670.8	9538.59	9791.68
Brapa_ESTC001443	AT4G09800	Symbols: RPS18C|RPS18C (S18 RIBOSOMAL PROTEIN); structural constituent of ribosome|chr4:6173815-6174960 FORWARD	14070.5	13706.5	14103.5	12846	13351.8	15167.8	12554.1
Brapa_ESTC001445	NA	NA	5456.68	7506.65	8908.69	7206.5	7019.28	12225	10266.3
Brapa_ESTC001446	NA	NA	38.8775	69.6129	39.9548	46.7848	48.5639	49.0065	35.6999
Brapa_ESTC001447	NA	NA	18640.7	18307	15560.8	20910.3	19645.3	14370.6	13889.2
Brapa_ESTC001449	ATMG00030	Symbols: ORF107A|hypothetical protein|chrM:11918-12241 FORWARD	27775.9	31804.1	26327.1	26291.7	25605.8	20399.8	21224.2
Brapa_ESTC001450	AT5G22880	Symbols: H2B, HTB2|H2B/HTB2 (HISTONE H2B); DNA binding|chr5:7652133-7652570 REVERSE	15172.5	11710.3	8999.15	16093	14129.6	18308	12618.2
Brapa_ESTC001451	AT1G65720	Symbols:|similar to hypothetical protein [Vitis vinifera] (GB:CAN83711.1); similar to unnamed protein product [Vitis vinifera] (GB:CAO22167.1); similar to unknown [Populus trichocarpa] (GB:ABK94059.1)|chr1:24444134-24444676 REVERSE	4976.36	6638.94	6049.15	6534.05	8081.26	8903.24	8508.8
Brapa_ESTC001452	AT3G48660	Symbols:|similar to unknown protein [Arabidopsis thaliana] (TAIR:AT5G63500.1); similar to hypothetical protein [Phaseolus vulgaris] (GB:AAQ09000.1)|chr3:18040644-18041118 FORWARD	2688.26	1585.82	1523.31	2253.25	2026.01	6782.71	4568.26
Brapa_ESTC001453	AT5G11070	Symbols:|similar to unknown protein [Arabidopsis thaliana] (TAIR:AT5G35090.1)|chr5:3516441-3516899 REVERSE	5977.01	6733.04	6248.67	7073.82	9913.72	9884.43	12831.2
Brapa_ESTC001454	AT3G52590	Symbols: EMB2167, ERD16, UBQ1|UBQ1 (EARLY-RESPONSIVE TO DEHYDRATION 16, UBIQUITIN EXTENSION PROTEIN 1); protein binding|chr3:19516646-19517659 FORWARD	2146.7	1804.48	2904.87	2862.46	2544.39	2074.09	2008.53
Brapa_ESTC001455	AT3G23670	Symbols: PAKRP1L, KINESIN-12B|KINESIN-12B/PAKRP1L; microtubule motor/ plus-end-directed microtubule motor|chr3:8519297-8525062 FORWARD	3106.32	2438.47	1992.14	3824.93	2232.07	1819.81	1072.08
Brapa_ESTC001456	NA	NA	2570.25	2723.18	1977.07	1611.92	1224.04	1081.1	685.188
Brapa_ESTC001457	AT1G51650	Symbols:|ATP synthase epsilon chain, mitochondrial|chr1:19156348-19157309 FORWARD	15815.1	16087.3	15695	14767.6	14951	14511	16843.9
Brapa_ESTC001458	AT5G04800	Symbols:|40S ribosomal protein S17 (RPS17D)|chr5:1389218-1389643 FORWARD	21832.5	23223.7	25173	26650.2	22247.4	22554.1	22411.5
Brapa_ESTC001459	AT3G53740	Symbols:|60S ribosomal protein L36 (RPL36B)|chr3:19924899-19925791 REVERSE	16534.6	17030.7	20558.4	20584.4	19451.4	19786.5	19854.2
Brapa_ESTC001460	NA	NA	82.9901	69.5102	68.3901	73.9445	47.5923	55.4196	32.6529
Brapa_ESTC001461	NA	NA	9605.4	7318.83	5297.88	7481.44	7761.94	5114.15	3681.88
Brapa_ESTC001462	AT4G31840	Symbols:|plastocyanin-like domain-containing protein|chr4:15401804-15402432 FORWARD	4263.77	3389.92	3450.38	4703.21	5031.8	4935.2	1997.92
Brapa_ESTC001463	AT2G47640	Symbols:|small nuclear ribonucleoprotein D2, putative / snRNP core protein D2, putative / Sm protein D2, putative|chr2:19544463-19545501 FORWARD	19822.1	20769.8	19163	20284	23190.4	20277.5	18616.8
Brapa_ESTC001464	AT5G37480	Symbols:|similar to unnamed protein product [Vitis vinifera] (GB:CAO39828.1)|chr5:14901707-14902747 REVERSE	1981.91	2189.47	1831.63	2114.46	2189.58	1545.07	1564.09
Brapa_ESTC001465	NA	NA	8556.66	6248.12	6945.73	8267.89	6439.36	6022.66	6248.56
Brapa_ESTC001466	AT3G08770	Symbols: LTP6|LTP6 (Lipid transfer protein 6); lipid binding|chr3:2664355-2664790 REVERSE	20487	19060.6	20144.5	23026.8	20799.7	27502.1	25451.4
Brapa_ESTC001467	NA	NA	9191.3	10448.6	10017.5	9714.46	10736.8	9244.5	7563.68
Brapa_ESTC001468	NA	NA	4799.11	2663.29	1781.67	3160.85	2671.11	1012.85	558.342
Brapa_ESTC001469	AT1G15120	Symbols:|ubiquinol-cytochrome C reductase complex 7.8 kDa protein, putative / mitochondrial hinge protein, putative|chr1:5203086-5203892 FORWARD	13265.1	12265.6	13690.2	12811.6	12107.2	14680.2	14433
Brapa_ESTC001470	NA	NA	8188.01	7890.23	7312.07	9982.5	8468.7	7452.66	7180.85
Brapa_ESTC001471	AT1G52300	Symbols:|60S ribosomal protein L37 (RPL37B)|chr1:19478882-19479821 REVERSE	6638.54	6774.37	8531.58	10095	8183.92	10924.9	8717.42
Brapa_ESTC001472	NA	NA	12879.2	17987.3	14193.2	18510.8	18131.1	20300.5	15278.6
Brapa_ESTC001473	NA	NA	1940.77	1835.99	2242.13	1911.1	2011.12	1648.49	1854.52
Brapa_ESTC001474	AT4G03090	Symbols:|similar to unnamed protein product [Vitis vinifera] (GB:CAO22433.1); contains InterPro domain PUA-like (InterPro:IPR015947)|chr4:1366495-1370937 REVERSE	7490	5896.45	7337.72	7713.73	6479.77	5944.83	4849.5
Brapa_ESTC001475	AT5G64160	Symbols:|similar to unnamed protein product [Vitis vinifera] (GB:CAO49690.1)|chr5:25688167-25689544 FORWARD	6358.99	5846.08	4537.36	6463.02	5405.19	4857.72	4642.99
Brapa_ESTC001476	AT2G43550	Symbols:|trypsin inhibitor, putative|chr2:18080340-18080728 FORWARD	10497.9	7527.89	13344.6	12206.8	11916.8	13475.6	16719.1
Brapa_ESTC001477	NA	NA	112.023	119.606	135.657	131.769	111.738	92.1069	87.8706
Brapa_ESTC001478	AT2G46330	Symbols: ATAGP16, AGP16|AGP16 (ARABINOGALACTAN PROTEIN 16)|chr2:19026008-19026181 REVERSE	11992.1	12088.9	14389.2	13332.7	11847	15565.4	13519.6
Brapa_ESTC001479	AT2G36950	Symbols:|heavy-metal-associated domain-containing protein|chr2:15522295-15523833 FORWARD	2261.15	7075.14	4664.66	1567.88	1375.07	1313.99	2064.83
Brapa_ESTC001480	ATCG00470	Symbols: ATPE|ATPase epsilon subunit|chrC:52265-52663 REVERSE	35211.7	35274.9	33101	35340.7	34881.8	36047.5	31531.8
Brapa_ESTC001481	AT4G37660	Symbols:|ribosomal protein L12 family protein|chr4:17695537-17696040 FORWARD	9648.53	8357.23	9434.63	8319.96	8009.31	8058.51	6837.75
Brapa_ESTC001482	AT2G33830	Symbols:|dormancy/auxin associated family protein|chr2:14316844-14317362 REVERSE	15766	22666	21138.8	18851.5	19075.5	19807.7	18982.7
Brapa_ESTC001483	AT1G66240	Symbols: ATX1|ATX1; metal ion binding|chr1:24690108-24690990 REVERSE	27563.6	24008.8	21167.4	19907.8	20228.9	18008.7	17964.9
Brapa_ESTC001484	AT4G14320	Symbols:|60S ribosomal protein L36a/L44 (RPL36aB)|chr4:8242680-8243801 REVERSE	17732.4	23822.8	23178.5	26405.1	25259.9	24809	20393.6
Brapa_ESTC001485	NA	NA	2033.31	1384.27	1772.84	1967.7	1830.9	1576.26	1620.23
Brapa_ESTC001486	NA	NA	132.689	128.04	210.245	297.719	242.435	206.368	206.902
Brapa_ESTC001487	AT5G06480	Symbols:|MD-2-related lipid recognition domain-containing protein / ML domain-containing protein|chr5:1976220-1977232 REVERSE	6246.12	4745.26	4774.49	5450.2	6008.48	4923.17	4162.12
Brapa_ESTC001488	NA	NA	5445.25	5820.98	6000.17	5786.63	6099.56	6786.47	6606.94
Brapa_ESTC001489	NA	NA	623.083	307.72	361.369	555.536	524.321	308.512	293.236
Brapa_ESTC001490	AT5G56680	Symbols: EMB2755, SYNC1|SYNC1 (EMBRYO DEFECTIVE 2755); ATP binding / aminoacyl-tRNA ligase/ asparagine-tRNA ligase/ aspartate-tRNA ligase/ nucleic acid binding / nucleotide binding|chr5:22953871-22956067 FORWARD	13722.7	12051.3	15712.4	17219.3	15284.3	13993.4	14171.6
Brapa_ESTC001491	AT1G54690	Symbols: HTA3, H2AXB, G-H2AX, GAMMA-H2AX|G-H2AX/GAMMA-H2AX/H2AXB/HTA3; DNA binding|chr1:20418274-20418873 REVERSE	15006.8	15471.8	16072.2	15932.5	17915	16193.8	16725.5
Brapa_ESTC001492	AT3G53020	Symbols: RPL24B, RPL24, STV1|STV1 (SHORT VALVE1); structural constituent of ribosome|chr3:19671727-19672890 REVERSE	29421	21388.9	27930.7	34183.6	29950.7	27199.5	27164.2
Brapa_ESTC001493	NA	NA	1512.41	779.718	1103.23	1392.29	1181.28	1637.56	1676.07
Brapa_ESTC001494	AT5G55280	Symbols: ATFTSZ1-1, CPFTSZ, FTSZ1-1|FTSZ1-1 (FtsZ1-1); structural molecule|chr5:22437966-22439753 REVERSE	12030.8	11134.2	10610.3	11642.6	12722.2	10435.5	8699.42
Brapa_ESTC001495	AT2G27385	Symbols:|similar to unknown protein [Arabidopsis thaliana] (TAIR:AT5G22430.1); similar to hypothetical protein [Vitis vinifera] (GB:CAN68427.1)|chr2:11723775-11724396 REVERSE	8940.35	10228.1	8299.91	12118.1	11417.5	10396.9	9162.51
Brapa_ESTC001496	AT5G44170	Symbols:|similar to Expressed protein [Arabidopsis thaliana] (TAIR:AT1G08125.1); similar to hypothetical protein [Vitis vinifera] (GB:CAN60171.1); contains domain SSF53335 (SSF53335); contains domain PTHR14614 (PTHR14614)|chr5:17797621-17798325 FORWARD	5260.33	3570.18	3486.31	6377.91	5069.77	4123.44	4130.37
Brapa_ESTC001497	AT3G09500	Symbols:|60S ribosomal protein L35 (RPL35A)|chr3:2917053-2917901 FORWARD	7642.42	10167.3	10120.2	12414.6	11142.5	11123.1	10782
Brapa_ESTC001499	AT5G08290	Symbols: YLS8|YLS8 (yellow-leaf-specific gene 8); catalytic|chr5:2666044-2666937 FORWARD	5842.28	5623.83	7060.77	6308.1	7295.54	7027.02	8669.33
Brapa_ESTC001500	ATCG00140	Symbols: ATPH|ATPase III subunit|chrC:13262-13507 REVERSE	4911.26	5427.91	8055.52	7720.59	8914.14	10780.4	8591.78
Brapa_ESTC001501	AT3G02730	Symbols: TRXF1, ATF1|ATF1/TRXF1 (THIOREDOXIN F-TYPE 1); thiol-disulfide exchange intermediate|chr3:588577-589598 REVERSE	10041	12663.3	10991.5	11492.1	10154.5	10322	6970.7
Brapa_ESTC001502	AT5G48490	Symbols:|protease inhibitor/seed storage/lipid transfer protein (LTP) family protein|chr5:19665158-19665463 REVERSE	24570.2	22214.7	27081.1	23309.7	17897.6	20232.9	19128.2
Brapa_ESTC001503	AT3G53020	Symbols: RPL24B, RPL24, STV1|STV1 (SHORT VALVE1); structural constituent of ribosome|chr3:19671727-19672890 REVERSE	23419.7	21074.1	22104.3	25920.4	24599.6	20955.5	21263.9
Brapa_ESTC001504	AT1G70600	Symbols:|60S ribosomal protein L27A (RPL27aC)|chr1:26624831-26625271 REVERSE	19291.8	19521.5	19849.3	20211.2	22444.2	23293.2	20012.6
Brapa_ESTC001505	AT1G52300	Symbols:|60S ribosomal protein L37 (RPL37B)|chr1:19478882-19479821 REVERSE	8371.25	10237	15149.7	13096.9	13785.5	15863.9	14852
Brapa_ESTC001506	NA	NA	1902.36	1145.86	2486.54	2202.77	2112.1	1510.33	1631.59
Brapa_ESTC001507	NA	NA	2445.18	3317.09	2856.1	3137.5	2240.37	3048.72	2404.09
Brapa_ESTC001508	AT5G61170	Symbols:|40S ribosomal protein S19 (RPS19C)|chr5:24628384-24629428 FORWARD	12721.1	14438.2	11426	14354.2	13801.7	12592.8	11696.5
Brapa_ESTC001509	AT3G26340	Symbols:|20S proteasome beta subunit E, putative|chr3:9651837-9653809 REVERSE	17378.4	17479.4	15344	17112.7	16883.6	16191.2	15435.3
Brapa_ESTC001510	NA	NA	8515.17	6639.94	6441.28	9234.7	8646.83	6628.47	4884.72
Brapa_ESTC001511	NA	NA	4909.13	3728.08	2690.28	2028.8	1804.09	1717.28	1288.49
Brapa_ESTC001512	NA	NA	215.86	155.641	136.915	145.749	129.912	122.456	89.7861
Brapa_ESTC001513	NA	NA	3071.61	1744.12	2853.9	3009.39	2672.35	2216.58	2816.79
Brapa_ESTC001514	AT4G29410	Symbols:|60S ribosomal protein L28 (RPL28C)|chr4:14468445-14469970 REVERSE	18036.8	16951.6	15570	18398.2	16549.1	15734.2	14086.4
Brapa_ESTC001515	AT5G11280	Symbols:|similar to unknown protein [Arabidopsis thaliana] (TAIR:AT1G80200.1); similar to unknown [Populus trichocarpa] (GB:ABK96125.1)|chr5:3597322-3598348 FORWARD	6936.97	7954.01	9112.57	8637.35	6685.88	8250.96	9323.45
Brapa_ESTC001516	AT1G72290	Symbols:|trypsin and protease inhibitor family protein / Kunitz family protein|chr1:27219514-27220161 FORWARD	24112.7	17445.8	20317	29727.4	8247.07	12805.4	20304.5
Brapa_ESTC001517	AT1G79040	Symbols: PSBR|PSBR (photosystem II subunit R)|chr1:29740978-29741674 FORWARD	6113.38	6116.78	7110.57	8226.39	7554.9	8582.01	7795.84
Brapa_ESTC001518	NA	NA	24714.1	30749.8	28511.7	30632.7	29726	29925.7	24255.5
Brapa_ESTC001519	NA	NA	304.114	674.127	1909.47	269.116	669.799	1424.29	1578.46
Brapa_ESTC001520	NA	NA	925.356	1642.42	1315.83	1557.46	1326.51	1953.07	1934.84
Brapa_ESTC001521	AT3G12260	Symbols:|complex 1 family protein / LVR family protein|chr3:3909259-3910344 REVERSE	423.959	377.58	442.222	576.098	600.322	368.529	360.846
Brapa_ESTC001522	NA	NA	5440.66	4018.87	3839.47	5520.24	5767.58	5208.5	4963.63
Brapa_ESTC001523	NA	NA	39722.6	46085.6	41185.1	44044.3	42326.1	42182.1	42342.2
Brapa_ESTC001524	AT2G27530	Symbols: PGY1|60S ribosomal protein L10A (RPL10aB)|chr2:11770520-11771647 REVERSE	10133.3	17219.8	16529.9	18543.9	20372.3	21234.4	18998.7
Brapa_ESTC001525	AT4G27230	Symbols: HTA2|HTA2 (HISTONE H2A); DNA binding|chr4:13637521-13638331 REVERSE	10441.2	14682	12446	16158.9	12020.7	13992.2	12760.1
Brapa_ESTC001526	AT4G14620	Symbols:|similar to unknown protein [Arabidopsis thaliana] (TAIR:AT3G22970.1); similar to unknown [Populus trichocarpa] (GB:ABK95342.1); contains InterPro domain Protein of unknown function DUF506, plant (InterPro:IPR006502)|chr4:8389241-8390443 REVERSE	9459.58	8249.7	9729.51	8601.45	8678.83	8337.06	8082.61
Brapa_ESTC001527	AT3G09820	Symbols: ADK1|ADK1 (ADENOSINE KINASE 1)|chr3:3012127-3014629 FORWARD	15038.2	16757.9	19034.9	21468.2	19065.3	19966.1	22356.9
Brapa_ESTC001528	NA	NA	1592.83	1641.98	1025.25	1140.45	1301.18	1229.63	1076.8
Brapa_ESTC001529	AT3G62250	Symbols: UBQ5|UBQ5 (UBIQUITIN 5); protein binding|chr3:23048113-23048586 FORWARD	16317.4	16844.7	18175.8	20066.4	18244.8	19987.3	19086.2
Brapa_ESTC001530	AT3G15640	Symbols:|cytochrome c oxidase family protein|chr3:5299280-5301378 FORWARD	12213.6	13049.4	11801.1	13978.9	11378.5	12136.5	13595.4
Brapa_ESTC001531	AT2G27960	Symbols: CKS1, CKS1AT|CKS1/CKS1AT (CDK-SUBUNIT 1); cyclin-dependent protein kinase/ protein binding|chr2:11917980-11918620 REVERSE	29395.8	29489.5	34290.5	35356.7	27996.2	26803.6	28342.1
Brapa_ESTC001532	AT5G48760	Symbols:|60S ribosomal protein L13A (RPL13aD)|chr5:19788541-19789912 REVERSE	6223.27	8801.55	8825.94	12298.9	12177.6	13674.6	12052.2
Brapa_ESTC001533	AT5G02960	Symbols:|40S ribosomal protein S23 (RPS23B)|chr5:693278-694394 REVERSE	16119.5	17747.2	18336.3	22501.4	22990.9	26096.7	17806.2
Brapa_ESTC001534	AT5G59690	Symbols:|histone H4|chr5:24068875-24069186 FORWARD	6240.48	5042.72	3702.67	6308.92	6509.58	6675.91	4820.23
Brapa_ESTC001535	AT1G51060	Symbols: HTA10|HTA10; DNA binding|chr1:18930616-18931111 FORWARD	7.5139	10.3887	8.8896	9.9213	9.9354	7.9374	11.7253
Brapa_ESTC001536	AT4G28750	Symbols: PSAE-1|PSAE-1 (PSA E1 KNOCKOUT); catalytic|chr4:14202957-14203894 REVERSE	11135.6	10406.7	9174.91	11480.1	11635.2	10457.7	7374.18
Brapa_ESTC001537	AT4G29480	Symbols:|mitochondrial ATP synthase g subunit family protein|chr4:14486271-14487263 REVERSE	12146.8	10071.6	9663.96	12887.2	9533.04	9884.56	11296.5
Brapa_ESTC001539	AT1G18800	Symbols: NRP2|NRP2 (NAP1-RELATED PROTEIN 2); DNA binding / chromatin binding / histone binding|chr1:6481457-6483454 REVERSE	11398.8	11794.6	9797.92	14962.1	13131.2	14092.1	12199.3
Brapa_ESTC001540	NA	NA	7428.89	13219.5	15608.3	12817.4	15476.6	17028.1	12559.5
Brapa_ESTC001541	AT3G18280	Symbols:|protease inhibitor/seed storage/lipid transfer protein (LTP) family protein|chr3:6267108-6267398 FORWARD	26054.2	28103	19117.2	18348.5	18380	15273.6	17486.2
Brapa_ESTC001542	NA	NA	15805.1	16272.5	15889.2	18920.1	18700.4	15209	15766.1
Brapa_ESTC001543	AT3G46030	Symbols: HTB11|HTB11; DNA binding|chr3:16924599-16925036 REVERSE	10501.3	8461.76	9465.08	11527.9	11196.5	10843	10380.7
Brapa_ESTC001544	AT5G63160	Symbols: BT1|BT1 (BTB and TAZ domain protein 1); protein binding / transcription regulator|chr5:25350711-25352625 REVERSE	235.546	277.292	200.495	268.022	207.509	289.899	266.463
Brapa_ESTC001545	AT1G09590	Symbols:|60S ribosomal protein L21 (RPL21A)|chr1:3106551-3107608 FORWARD	25103.6	19566.8	17935	24072.9	20790.7	23850.6	19334.4
Brapa_ESTC001546	AT1G55265	Symbols:|similar to unknown protein [Arabidopsis thaliana] (TAIR:AT5G19860.1); similar to hypothetical protein [Vitis vinifera] (GB:CAN64354.1); contains InterPro domain Protein of unknown function DUF538 (InterPro:IPR007493)|chr1:20620993-20621520 FORWARD	5342.16	4786.69	8327.24	4774.26	5490.61	4958.16	8231.12
Brapa_ESTC001547	AT5G59870	Symbols: HTA6|HTA6; DNA binding|chr5:24132831-24133370 REVERSE	8180.42	5145.98	6214.2	6788.25	5667.82	6078.53	7350.7
Brapa_ESTC001548	AT3G15530	Symbols:|methyltransferase|chr3:5253260-5254200 REVERSE	3539.88	2466.01	3591.74	3467.71	3332.96	3712.55	3860.69
Brapa_ESTC001550	AT4G18905	Symbols:|transducin family protein / WD-40 repeat family protein|chr4:10360245-10363002 FORWARD	6616.43	4133.66	4608.58	6857.72	5923.61	4790.97	4019.09
Brapa_ESTC001551	AT3G06680	Symbols:|60S ribosomal protein L29 (RPL29B)|chr3:2114408-2114883 REVERSE	30012.6	26655.4	23385.9	28451.3	28832.2	28486.2	23039.1
Brapa_ESTC001552	AT1G20225	Symbols:|similar to unknown protein [Arabidopsis thaliana] (TAIR:AT1G76020.1); similar to unknown [Solanum tuberosum] (GB:ABB55396.1); contains InterPro domain Thioredoxin-like fold (InterPro:IPR012336)|chr1:7007957-7009309 REVERSE	5826.55	4570.88	4511.25	4505.05	4006.53	5903.07	14087.8
Brapa_ESTC001553	AT1G66100	Symbols:|thionin, putative|chr1:24609539-24610136 REVERSE	20338	14584.2	25521.2	19314.1	9973.45	18248	26316.8
Brapa_ESTC001554	AT4G33560	Symbols:|unknown protein|chr4:16135468-16135755 FORWARD	11103.5	11951.4	2713.74	2866.85	1984.67	1523.16	1675.72
Brapa_ESTC001555	AT3G05590	Symbols: RPL18|RPL18 (RIBOSOMAL PROTEIN L18); structural constituent of ribosome|chr3:1621517-1622781 FORWARD	23632.6	21846.7	25163.2	29488.2	26047	28972.6	26739
Brapa_ESTC001556	AT1G36240	Symbols:|60S ribosomal protein L30 (RPL30A)|chr1:13616102-13617445 FORWARD	21441.7	19996.1	22689.4	25254.2	21564.9	21852.9	19640.8
Brapa_ESTC001557	NA	NA	1122.55	1453.32	1771.48	1656.88	2140.22	1971.76	1580.07
Brapa_ESTC001558	AT4G16760	Symbols: ATACX1, ACX1|ACX1 (ACYL-COA OXIDASE 1)|chr4:9424918-9428710 REVERSE	13342.3	13085.9	11431.1	15570	14247.5	9624.47	11636.5
Brapa_ESTC001559	AT5G03850	Symbols:|40S ribosomal protein S28 (RPS28B)|chr5:1028541-1028735 REVERSE	18367.6	15782.2	18798	18470.6	18565.2	18940.3	16984
Brapa_ESTC001560	AT5G59890	Symbols: ADF4|ADF4 (ACTIN DEPOLYMERIZING FACTOR 4); actin binding|chr5:24139771-24140822 FORWARD	6554.18	6352.28	9186.61	8210.88	9461.42	9556.42	10567.4
Brapa_ESTC001561	AT1G20696	Symbols: NFD3, NFD03, HMGB3|HMGB3 (HIGH MOBILITY GROUP B 3); transcription factor|chr1:7179815-7181164 FORWARD	8966.01	14543.2	11361.2	12917.5	10405.4	15094.5	14295.8
Brapa_ESTC001562	NA	NA	3536.69	5884.45	9589.89	4197.04	4054.95	5873.24	13229.3
Brapa_ESTC001563	AT1G49400	Symbols: EMB1129|EMB1129 (EMBRYO DEFECTIVE 1129); structural constituent of ribosome|chr1:18286824-18287311 FORWARD	11536.2	10647.3	9144.85	10580.2	11117.6	10301.7	8633.11
Brapa_ESTC001564	NA	NA	19141	14105.2	16380	18370.9	16798.9	11413.6	15012.1
Brapa_ESTC001566	AT1G33140	Symbols: PGY2|60S ribosomal protein L9 (RPL90A/C)|chr1:12023340-12024482 FORWARD	14144.3	10390.1	13199.1	15323.8	12492.2	17457.1	13607.5
Brapa_ESTC001567	AT1G02780	Symbols: EMB2386|EMB2386 (EMBRYO DEFECTIVE 2386); structural constituent of ribosome|chr1:608120-609391 REVERSE	13789	13991.6	14529	15666	13855.5	15789.9	14326.3
Brapa_ESTC001569	AT5G12190	Symbols:|RNA recognition motif (RRM)-containing protein|chr5:3940732-3941106 REVERSE	13239	12924.8	12487	12873.9	15375.7	12596.2	10831.6
Brapa_ESTC001570	AT5G27700	Symbols:|40S ribosomal protein S21 (RPS21C)|chr5:9807536-9808052 REVERSE	35828.1	31486.8	27753.4	30316.4	29838.8	32207.1	27587.8
Brapa_ESTC001571	AT4G29350	Symbols: PFN2, PRO2, PRF2|PFN2/PRF2/PRO2 (PROFILIN 2); actin binding / protein binding|chr4:14450141-14451125 FORWARD	6591.01	7574.39	8200.7	8417.22	7563.93	8875.29	8068.17
Brapa_ESTC001572	AT4G32960	Symbols:|similar to unknown protein [Arabidopsis thaliana] (TAIR:AT4G32970.1); similar to unnamed protein product [Vitis vinifera] (GB:CAO43777.1)|chr4:15908788-15910144 REVERSE	14168.5	11591.3	9631.31	12553.4	12243.8	9348.24	8722.72
Brapa_ESTC001573	AT5G59613	Symbols:|similar to unknown protein [Arabidopsis thaliana] (TAIR:AT3G46430.1); similar to mitochondrial ATP synthase 6 KD subunit [Oryza sativa (japonica cultivar-group)] (GB:BAB21526.1)|chr5:24033388-24033726 REVERSE	8819.14	9554.25	10552.9	12564.7	13704.9	11242.5	13369.9
Brapa_ESTC001574	AT3G55640	Symbols:|mitochondrial substrate carrier family protein|chr3:20651027-20653390 FORWARD	2800.2	2827.53	3137.95	2564.64	2899.31	2920.12	3473.23
Brapa_ESTC001575	AT3G22630	Symbols: PRCGB, PBD1|PBD1 (PROTEASOME SUBUNIT PRGB); peptidase|chr3:8009716-8010781 REVERSE	11541.6	11811.4	11733.8	13367	13023.2	11471.4	11878.3
Brapa_ESTC001576	AT3G12390	Symbols:|nascent polypeptide associated complex alpha chain protein, putative / alpha-NAC, putative|chr3:3942351-3943602 FORWARD	16769.5	13021	16456.1	18589.4	18275.5	16702.3	15809.5
Brapa_ESTC001577	NA	NA	25833.1	16432.7	18135.7	20042.7	20729.1	18802.1	15001.4
Brapa_ESTC001578	AT1G27435	Symbols:|similar to unnamed protein product [Vitis vinifera] (GB:CAO70078.1)|chr1:9527943-9528801 REVERSE	141.708	109.813	90.7359	110.565	112.879	100.956	117.922
Brapa_ESTC001579	NA	NA	17511.9	13662.9	16873.1	17621.1	15460.9	16194.6	16394.8
Brapa_ESTC001580	AT4G20150	Symbols:|similar to Os07g0498300 [Oryza sativa (japonica cultivar-group)] (GB:NP_001059709.1); similar to unknown [Populus trichocarpa] (GB:ABK94837.1)|chr4:10888539-10889510 REVERSE	10152.6	9374.66	10413.6	12235.8	9726.09	10124.7	12171.3
Brapa_ESTC001581	AT4G38680	Symbols: CSDP2, GRP2|CSDP2/GRP2 (COLD SHOCK DOMAIN PROTEIN 2, GLYCINE RICH PROTEIN 2); nucleic acid binding|chr4:18072234-18072845 REVERSE	20500.3	16197.8	17633.8	21322.8	19331.5	19034.1	18185.8
Brapa_ESTC001582	AT2G17710	Symbols:|similar to unnamed protein product [Vitis vinifera] (GB:CAO42932.1)|chr2:7700938-7701636 FORWARD	4015.78	5351.1	4221.76	2864.7	2548.65	3513.78	3683.78
Brapa_ESTC001583	AT5G10400	Symbols:|histone H3|chr5:3270479-3270889 REVERSE	14645.6	16723.5	21606.9	22440.2	22334.2	19352.8	17601.5
Brapa_ESTC001584	AT2G18290	Symbols:|anaphase-promoting complex, subunit 10 family / APC10 family|chr2:7955604-7957178 REVERSE	10126.4	8489.73	7563.53	10000.7	8544.54	6095.79	4544.41
Brapa_ESTC001585	NA	NA	7033.31	4810.25	7930.7	5510.91	7547.44	7327.63	7229.15
Brapa_ESTC001586	AT5G15950	Symbols:|adenosylmethionine decarboxylase family protein|chr5:5206709-5207797 FORWARD	6635.8	6641.02	9030.74	20452.9	26232	33246	15646.2
Brapa_ESTC001587	AT5G61790	Symbols:|calnexin 1 (CNX1)|chr5:24844620-24846868 REVERSE	12264.7	11234.5	11753.8	13318.7	14273.8	15152.3	12925.7
Brapa_ESTC001588	AT3G11940	Symbols: AML1, ATRPS5A|ATRPS5A (RIBOSOMAL PROTEIN 5A); structural constituent of ribosome|chr3:3778181-3779360 REVERSE	7350.8	12155.3	9999.73	10631	10282.9	13999.5	12590.8
Brapa_ESTC001589	AT5G09310	Symbols:|Identical to Gamma-secretase subunit PEN2-like protein [Arabidopsis Thaliana] (GB:Q9FY84); similar to unnamed protein product [Vitis vinifera] (GB:CAO46410.1); contains domain PD337913 (PD337913); contains domain PTHR16318 (PTHR16318)|chr5:2887404-2888502 REVERSE	10368.7	8916.16	8833.88	10650.6	10203.8	7760.96	8145.74
Brapa_ESTC001590	AT3G44620	Symbols:|protein tyrosine phosphatase|chr3:16204845-16206409 FORWARD	6937.37	7232.74	9143.93	8755.54	9000.06	8158.35	7772.04
Brapa_ESTC001591	AT5G64130	Symbols:|similar to unknown protein [Arabidopsis thaliana] (TAIR:AT1G69510.2); similar to unknown protein [Arabidopsis thaliana] (TAIR:AT1G69510.1); similar to unknown protein [Arabidopsis thaliana] (TAIR:AT1G69510.3); similar to hypothetical protein [Vitis vinifera] (GB:CAN80447.1); contains InterPro domain Lg106-like (InterPro:IPR012482)|chr5:25681773-25682565 REVERSE	16557.5	14316.1	13699	16318.7	17142.9	14159.2	15700.8
Brapa_ESTC001592	AT1G52300	Symbols:|60S ribosomal protein L37 (RPL37B)|chr1:19478882-19479821 REVERSE	7098.21	6767.34	8458.97	9505.35	11169.4	10127.5	9879.71
Brapa_ESTC001593	AT5G51720	Symbols:|similar to Os07g0467200 [Oryza sativa (japonica cultivar-group)] (GB:NP_001059590.1); similar to hypothetical protein OsI_025030 [Oryza sativa (indica cultivar-group)] (GB:EAZ03798.1); contains domain PTHR13680 (PTHR13680); contains domain PTHR13680:SF1 (PTHR13680:SF1)|chr5:21026871-21027453 FORWARD	3914.52	5032.52	4650.64	4945.24	4772.35	4692.9	3113.03
Brapa_ESTC001594	NA	NA	19.2604	190.725	126.166	1911.23	3696.14	840.912	12.287
Brapa_ESTC001595	AT5G56670	Symbols:|40S ribosomal protein S30 (RPS30C)|chr5:22952639-22953207 REVERSE	16775.4	19186.6	17711.7	20823.6	18079.8	20394.8	16883.4
Brapa_ESTC001596	AT2G15970	Symbols: WCOR413, WCOR413-LIKE, ATCOR413-PM1, FL3-5A3, COR413-PM1|COR413-PM1 (cold regulated 413 plasma membrane 1)|chr2:6957245-6958094 FORWARD	7948.98	9768.25	10814.9	11341.2	12394	12148	11765.4
Brapa_ESTC001597	AT1G16210	Symbols:|similar to unknown [Picea sitchensis] (GB:ABK22525.1); contains InterPro domain Protein of unknown function DUF1014 (InterPro:IPR010422)|chr1:5546346-5547441 REVERSE	8880.91	9664.05	9859.94	9383.17	10828.9	8937.59	10172.5
Brapa_ESTC001598	NA	NA	10.1491	23.6886	9.9125	138.686	71.8156	256.768	4453.42
Brapa_ESTC001599	AT2G02100	Symbols: LCR69, PDF2.2|LCR69/PDF2.2 (Low-molecular-weight cysteine-rich 69); protease inhibitor|chr2:528396-528884 FORWARD	14292.2	11274.9	11907.4	19638.7	15249.5	13947.4	9468.94
Brapa_ESTC001600	AT5G25290	Symbols:|F-box family protein|chr5:8778595-8779788 FORWARD	9556.93	8377.91	8532.23	12323.1	11136.3	10158.5	9325.13
Brapa_ESTC001601	AT3G50590	Symbols:|transducin family protein / WD-40 repeat family protein|chr3:18782273-18790201 FORWARD	3577.86	2799.94	4216.42	4812.4	4657.35	4305.2	5227.86
Brapa_ESTC001603	AT1G35680	Symbols:|50S ribosomal protein L21, chloroplast / CL21 (RPL21)|chr1:13209989-13211458 FORWARD	13644.4	17479.2	15556.3	12288.6	14542.1	15247.8	13845.9
Brapa_ESTC001604	NA	NA	11420.1	7340.6	10073.7	10399.8	8264.34	6427.29	8538.95
Brapa_ESTC001605	AT5G53650	Symbols:|similar to unnamed protein product [Vitis vinifera] (GB:CAO48588.1)|chr5:21808491-21809468 FORWARD	9857.07	9063.09	9704.77	11452.1	10534.9	9110.77	8374.13
Brapa_ESTC001606	AT2G44650	Symbols: CPN10, CHL-CPN10|CHL-CPN10 (chloroplast chaperonin 10)|chr2:18426597-18427586 REVERSE	15467	14925.5	13991.6	14204.7	14348.9	11934.6	11517.8
Brapa_ESTC001607	AT3G58670	Symbols:|similar to unknown protein [Arabidopsis thaliana] (TAIR:AT2G42670.1); similar to unnamed protein product [Vitis vinifera] (GB:CAO48045.1); contains InterPro domain Protein of unknown function DUF1637 (InterPro:IPR012864)|chr3:21714670-21716291 REVERSE	1670.54	2201.04	2132.47	1692.93	2121.85	1945.18	2202.66
Brapa_ESTC001608	AT1G66200	Symbols: ATGSR2|ATGSR2 (Arabidopsis thaliana glutamine synthase clone R2); glutamate-ammonia ligase|chr1:24659183-24661183 REVERSE	8124.8	10263.4	11701.9	11536.1	12726	11911.2	12385.5
Brapa_ESTC001609	AT2G20740	Symbols:|similar to unknown protein [Arabidopsis thaliana] (TAIR:AT2G20230.1); similar to unnamed protein product [Vitis vinifera] (GB:CAO23953.1)|chr2:8943794-8944373 FORWARD	9761.15	14261.9	11527	9468.96	11618.7	11837.1	13681.5
Brapa_ESTC001610	AT5G62700	Symbols: ATGCP3, TUB3|TUB3 (TUBULIN BETA-3); structural molecule|chr5:25201727-25203652 FORWARD	8402.76	9380.36	8346.96	11994.1	12353.9	12878.2	9782.23
Brapa_ESTC001611	AT1G24510	Symbols:|T-complex protein 1 epsilon subunit, putative / TCP-1-epsilon, putative / chaperonin, putative|chr1:8685492-8688089 REVERSE	13685.2	11763.5	12743.5	17095.4	14817.1	13687.5	12224.5
Brapa_ESTC001612	AT5G17770	Symbols: CBR1, ATCBR|ATCBR (NADH:CYTOCHROME B5 REDUCTASE 1)|chr5:5864545-5866497 REVERSE	7549.8	7039.62	10617.9	8912.56	12676.4	11404	11800.8
Brapa_ESTC001613	AT1G67250	Symbols:|proteasome maturation factor UMP1 family protein|chr1:25167471-25168630 REVERSE	9294.62	8748.94	9363.22	11021	10262.1	8940.53	8720.91
Brapa_ESTC001614	AT3G27690	Symbols: LHCB2.3, LHCB2, LHCB2:4|LHCB2:4 (Photosystem II light harvesting complex gene 2.3); chlorophyll binding|chr3:10257239-10258158 FORWARD	11129.5	13186.7	12739.2	14398.6	18198.6	16832.4	12424
Brapa_ESTC001615	AT2G40010	Symbols:|60S acidic ribosomal protein P0 (RPP0A)|chr2:16715656-16717526 REVERSE	14818.7	11152.2	12296.7	17817.2	17446.4	13457.7	11701.6
Brapa_ESTC001616	AT5G17170	Symbols: ENH1|ENH1 (ENHANCER OF SOS3-1); metal ion binding|chr5:5649337-5650977 FORWARD	10459.3	11477.9	11640.9	9356.91	9238.42	9378.65	7317.12
Brapa_ESTC001617	AT1G78080	Symbols: RAP2.4|RAP2.4 (related to AP2 4); DNA binding / transcription factor|chr1:29369683-29370687 FORWARD	6259.48	9347.52	8180.09	6649.96	6591.56	6980.96	7419.61
Brapa_ESTC001618	AT1G29930	Symbols: AB140, CAB140, LHCB1.3, CAB1|CAB1 (CHLOROPHYLL A/B BINDING PROTEIN 1); chlorophyll binding|chr1:10478055-10478858 FORWARD	18307.2	30016.2	24554.3	32344	32413.8	29734.2	22737.3
Brapa_ESTC001619	AT1G77840	Symbols:|eukaryotic translation initiation factor 5, putative / eIF-5, putative|chr1:29273981-29275294 FORWARD	10433.7	7769.22	8807.96	10106.1	9716.45	8875.55	8643.67
Brapa_ESTC001620	NA	NA	2561.21	2748.7	3876.47	2605.8	3398.12	5247.86	3804.53
Brapa_ESTC001621	AT2G39780	Symbols: RNS2|RNS2 (RIBONUCLEASE 2); endoribonuclease|chr2:16598334-16600593 FORWARD	12578.1	12966.3	17142.4	11607	14004.8	12186	16028.8
Brapa_ESTC001623	AT3G01850	Symbols:|ribulose-phosphate 3-epimerase, cytosolic, putative / pentose-5-phosphate 3-epimerase, putative|chr3:300435-301994 REVERSE	11282.5	11436.1	11643.9	10476	11340.9	10532.3	15698
Brapa_ESTC001624	NA	NA	11468.5	11983.4	14036.5	15745.5	14156.6	12935.9	13135
Brapa_ESTC001625	AT2G01450	Symbols: ATMPK17|ATMPK17 (Arabidopsis thaliana MAP kinase 17); MAP kinase|chr2:199721-202009 REVERSE	6103.69	7886.04	7197.18	7549.4	7744.87	7570.55	9086.69
Brapa_ESTC001626	AT4G22240	Symbols:|plastid-lipid associated protein PAP, putative|chr4:11766102-11767239 REVERSE	611.82	583.009	713.673	908.396	967.783	572.793	442.213
Brapa_ESTC001627	AT1G76140	Symbols:|prolyl oligopeptidase|chr1:28576081-28579746 FORWARD	7170.29	4927.08	5433	6907.45	6604.12	6099.92	5895.89
Brapa_ESTC001628	AT3G10920	Symbols: MEE33, MSD1|MSD1 (MANGANESE SUPEROXIDE DISMUTASE 1); manganese superoxide dismutase|chr3:3418020-3419586 FORWARD	8061.53	5886.61	7057.65	6897.99	6374.77	6205.4	7263.56
Brapa_ESTC001629	AT2G34430	Symbols: LHCB1.4, LHB1B1|LHB1B1 (Photosystem II light harvesting complex gene 1.4); chlorophyll binding|chr2:14531897-14532697 FORWARD	25282.1	40821.7	35442.5	32756.1	35064.2	42862.3	32841.2
Brapa_ESTC001630	AT3G43720	Symbols:|protease inhibitor/seed storage/lipid transfer protein (LTP) family protein|chr3:15626536-15628086 REVERSE	5388.45	6558.13	8669.52	9463.4	7646.31	8665.25	9408.56
Brapa_ESTC001631	AT1G63090	Symbols: ATPP2-A11|ATPP2-A11 (Phloem protein 2-A11); carbohydrate binding|chr1:23394948-23396274 REVERSE	2436.94	1836.35	3101.55	2512.58	2827.22	2521.34	2087.25
Brapa_ESTC001632	AT4G31985	Symbols:|60S ribosomal protein L39 (RPL39C)|chr4:15469937-15470372 FORWARD	5281.99	5968.21	5809.82	8616.52	7402.27	7622.93	6789.44
Brapa_ESTC001633	AT3G11510	Symbols:|40S ribosomal protein S14 (RPS14B)|chr3:3623763-3624872 REVERSE	1275.33	1557.73	1791.64	1818.46	1848.19	2820.05	2176.21
Brapa_ESTC001634	NA	NA	18483.1	22628.6	22344.5	27454.5	25657.3	27346.4	26137.4
Brapa_ESTC001635	AT4G24540	Symbols: AGL24|AGL24 (AGAMOUS-LIKE 24); protein binding / protein heterodimerization/ protein homodimerization/ transcription factor|chr4:12671170-12673655 REVERSE	698.408	268.974	884.241	1019.85	325.547	453.189	1250.01
Brapa_ESTC001636	AT4G34670	Symbols:|40S ribosomal protein S3A (RPS3aB)|chr4:16548729-16550227 FORWARD	23932.2	27194.5	25677.7	25263.2	23951.4	28857.4	25294.6
Brapa_ESTC001637	AT3G20650	Symbols:|mRNA capping enzyme family protein|chr3:7221174-7223945 REVERSE	1427.45	1847.76	1799.34	2165.4	2130.67	2371.94	1698.22
Brapa_ESTC001638	AT3G07450	Symbols:|protease inhibitor/seed storage/lipid transfer protein (LTP) family protein|chr3:2383616-2383936 REVERSE	19989.2	17267.2	187.314	24512.7	7745.48	91.5956	61.7145
Brapa_ESTC001639	AT5G48760	Symbols:|60S ribosomal protein L13A (RPL13aD)|chr5:19788541-19789912 REVERSE	13693.6	12977.6	13040.9	17424.8	13736.3	13746.8	12776.3
Brapa_ESTC001640	AT5G15880	Symbols:|similar to hypothetical protein [Cleome spinosa] (GB:ABD96950.1); contains InterPro domain Polyadenylate-binding protein/Hyperplastic disc protein; (InterPro:IPR002004)|chr5:5185791-5187464 FORWARD	2433.44	2217.87	2739.04	3478.08	3792.34	3122.23	3671.94
Brapa_ESTC001641	AT1G07890	Symbols: MEE6, CS1, APX1|APX1 (ASCORBATE PEROXIDASE 1); L-ascorbate peroxidase|chr1:2438002-2439432 FORWARD	21404.7	23081.6	21618.5	28944.9	22571.4	22382.1	22369.8
Brapa_ESTC001642	AT1G73490	Symbols:|RNA recognition motif (RRM)-containing protein|chr1:27637157-27638528 REVERSE	18720.1	17898.6	19290.8	21608.2	21409.6	19773	19353.7
Brapa_ESTC001643	AT5G24670	Symbols:|hydrolase/ zinc ion binding|chr5:8448883-8451049 FORWARD	1575.2	937.121	975.42	1154.49	1070.46	763.218	695.437
Brapa_ESTC001644	AT4G24510	Symbols: VC2, VC-2, CER2|CER2 (ECERIFERUM 2); transferase|chr4:12660939-12662547 FORWARD	7628.12	5738.12	14518.2	8091.4	5698.47	8384.47	14152.8
Brapa_ESTC001645	AT5G56670	Symbols:|40S ribosomal protein S30 (RPS30C)|chr5:22952639-22953207 REVERSE	16066.5	15101.8	15744.8	20004.9	20571.8	17512.2	13786.1
Brapa_ESTC001646	AT1G77750	Symbols:|30S ribosomal protein S13, chloroplast, putative|chr1:29235240-29236384 REVERSE	9662.61	6507.85	6106.31	7842.72	7179.07	6759.29	5718.87
Brapa_ESTC001647	AT5G39670	Symbols:|calcium-binding EF hand family protein|chr5:15900498-15901112 FORWARD	824.453	616.227	679.34	1060.09	692.277	464.657	471.15
Brapa_ESTC001648	AT5G58070	Symbols:|lipocalin, putative|chr5:23517738-23518382 REVERSE	12298.9	19069	15039.1	11171.1	13209.3	13037.5	12774.4
Brapa_ESTC001649	AT3G61620	Symbols: RRP41|RRP41 (Ribosomal RNA Processing 41); 3'-5'-exoribonuclease/ RNA binding|chr3:22812357-22813885 REVERSE	8025.79	4842.21	4649.15	5375.48	5603.01	4377.96	3116.13
Brapa_ESTC001650	AT3G50350	Symbols:|similar to unknown protein [Arabidopsis thaliana] (TAIR:AT4G33985.1); similar to hypothetical protein [Vitis vinifera] (GB:CAN61779.1); contains InterPro domain Protein of unknown function DUF1685 (InterPro:IPR012881)|chr3:18683888-18684688 FORWARD	4450.63	3929.72	2413.72	1990.31	1773.3	1498.72	2267.13
Brapa_ESTC001651	AT1G27360	Symbols:|squamosa promoter-binding protein-like 11 (SPL11)|chr1:9502126-9503702 FORWARD	3825.87	2003.44	3116.09	3712.37	2496.39	2638.25	2407.09
Brapa_ESTC001652	AT3G02580	Symbols: DWF7, BUL1|STE1 (STEROL 1); C-5 sterol desaturase|chr3:547055-548622 FORWARD	3941.92	3213.3	5599.96	4833.68	4823.78	5477.13	5794.52
Brapa_ESTC001653	AT2G17800	Symbols: ARAC1, ATGP2, ATRAC1, RAC1, ROP3, AtROP3|ARAC1/ATGP2/ATRAC1/AtROP3/RAC1/ROP3 (Rho-related protein from plants 3); GTP binding|chr2:7747395-7749024 FORWARD	3458.02	2548.46	3275.08	4925.83	3965.7	4180.18	5539.72
Brapa_ESTC001654	AT1G67785	Symbols:|similar to Os01g0908400 [Oryza sativa (japonica cultivar-group)] (GB:NP_001045143.1); similar to unnamed protein product [Vitis vinifera] (GB:CAO42476.1)|chr1:25419763-25420647 REVERSE	9918.2	10098.8	8796.88	10731.5	11243.8	12180.5	11094
Brapa_ESTC001655	NA	NA	19498.7	18042.3	24540.6	20818.9	20090.1	20147	15348
Brapa_ESTC001656	AT1G75380	Symbols:|wound-responsive protein-related|chr1:28285450-28287292 REVERSE	7198.79	9440.94	7818.86	6546.84	6305.01	8352.93	6859.75
Brapa_ESTC001657	NA	NA	36.9582	39.6297	28.9839	62.3896	9447.39	26225.4	20803.3
Brapa_ESTC001658	NA	NA	173.186	178.959	182.007	121.354	221.594	223.74	166.243
Brapa_ESTC001659	NA	NA	2706.62	1883.67	2817.2	3437.27	3127.3	3525.21	3101.93
Brapa_ESTC001660	AT5G62290	Symbols:|nucleotide-sensitive chloride conductance regulator (ICln) family protein|chr5:25036794-25038198 FORWARD	7737.45	7693.74	6398.74	7830.5	6592.98	7137.66	5931.14
Brapa_ESTC001661	AT5G11200	Symbols:|DEAD/DEAH box helicase, putative|chr5:3567390-3570687 FORWARD	14605.5	11822.6	15212.8	14919.5	14992.1	12976	11195.8
Brapa_ESTC001662	NA	NA	7314.41	5690.27	5437.58	6663	7609.34	6070.26	6295.74
Brapa_ESTC001663	AT5G01960	Symbols:|zinc finger (C3HC4-type RING finger) family protein|chr5:370808-372772 FORWARD	8258.01	8240.38	7692.25	6840.74	7732.02	6723.66	7287.94
Brapa_ESTC001664	AT3G51590	Symbols: LTP12|LTP12 (LIPID TRANSFER PROTEIN 12); lipid binding|chr3:19146807-19147633 REVERSE	24.8142	78.9587	51.459	6489.3	14169.2	17417.9	2550.34
Brapa_ESTC001665	NA	NA	3408.14	5295.18	5083.67	3877.38	3326.34	4274.69	5550.91
Brapa_ESTC001666	AT3G10860	Symbols:|ubiquinol-cytochrome C reductase complex ubiquinone-binding protein, putative / ubiquinol-cytochrome C reductase complex 8.2 kDa protein, putative|chr3:3399820-3400519 FORWARD	14978	11200.4	11222.9	13608.4	14805.1	11390	12036.1
Brapa_ESTC001667	AT4G30950	Symbols: FADC, SFD4, FAD6|FAD6 (FATTY ACID DESATURASE 6); omega-6 fatty acid desaturase|chr4:15057284-15059679 REVERSE	8642.7	9365.82	10453.8	11677.4	19377.1	20488.9	12119.6
Brapa_ESTC001668	AT3G51590	Symbols: LTP12|LTP12 (LIPID TRANSFER PROTEIN 12); lipid binding|chr3:19146807-19147633 REVERSE	163.858	906.038	436.409	20273.1	39154.9	37071.7	8040.95
Brapa_ESTC001669	AT5G51020	Symbols:|similar to hypothetical protein [Vitis vinifera] (GB:CAN83158.1); contains InterPro domain Protein of unknown function DUF1001 (InterPro:IPR010404)|chr5:20762786-20764391 REVERSE	3102.48	4491.2	4279.26	3869.37	3495.79	4206.98	4277.47
Brapa_ESTC001670	AT2G44065	Symbols:|ribosomal protein L2 family protein|chr2:18235936-18237444 FORWARD	9148.99	5758.04	5981.56	7475.15	6689.56	6276.81	5215.68
Brapa_ESTC001671	AT2G16770	Symbols:|DNA binding / transcription factor|chr2:7286941-7287899 FORWARD	6160.15	6149.25	8134.26	8788.98	7458.88	7019.85	6550.79
Brapa_ESTC001672	AT1G16870	Symbols:|mitochondrial 28S ribosomal protein S29-related|chr1:5770957-5773150 REVERSE	5194.58	3826.16	4210.12	5762.37	3262.61	3272.17	3637.25
Brapa_ESTC001673	AT2G03090	Symbols: EXP15, ATEXP15, ATHEXP ALPHA 1.3, ATEXPA15|ATEXPA15 (ARABIDOPSIS THALIANA EXPANSIN A15)|chr2:917360-918553 REVERSE	6612.86	5784.96	7677.97	8697.35	7018.83	7654.34	7074.22
Brapa_ESTC001674	AT2G20060	Symbols:|ribosomal protein L4 family protein|chr2:8666465-8668308 FORWARD	12693.2	10785.9	11682.9	13732.4	13594.6	12633.9	11004.2
Brapa_ESTC001675	AT4G17810	Symbols:|nucleic acid binding / transcription factor/ zinc ion binding|chr4:9906931-9907545 FORWARD	1253.08	1291.29	761.281	894.756	1012.35	755.961	418.553
Brapa_ESTC001676	AT1G09960	Symbols: ATSUT4, SUC4, SUT4|SUT4 (SUCROSE TRANSPORTER 4); carbohydrate transmembrane transporter/ sucrose transmembrane transporter/ sucrose:hydrogen symporter/ sugar:hydrogen ion symporter|chr1:3244260-3246720 FORWARD	1544.64	2033.12	2897.28	1852.64	2014.54	1891.62	3409.93
Brapa_ESTC001677	AT2G23790	Symbols:|similar to unknown protein [Arabidopsis thaliana] (TAIR:AT4G36820.1); similar to unnamed protein product [Vitis vinifera] (GB:CAO22909.1); contains InterPro domain Protein of unknown function DUF607 (InterPro:IPR006769)|chr2:10132772-10134535 REVERSE	5561	6124.02	8802.31	5610.52	7849.62	8877.71	10125.4
Brapa_ESTC001678	AT5G05380	Symbols:|prenylated rab acceptor (PRA1) family protein|chr5:1592215-1592868 FORWARD	194.575	248.516	215.638	434.776	269.328	339.517	452.198
Brapa_ESTC001679	AT5G12140	Symbols: ATCYS1|ATCYS1 (A. THALIANA CYSTATIN-1); cysteine protease inhibitor|chr5:3923296-3923937 REVERSE	8612.31	8463.93	9671.33	11896	13629.5	14849	14430.8
Brapa_ESTC001680	AT5G10480	Symbols: PEP, PAS2|PAS2 (PASTICCINO 2)|chr5:3298048-3300049 REVERSE	3805.24	4514.54	4032.24	5590	4907.77	5004.38	4462.58
Brapa_ESTC001681	NA	NA	21848.2	17189.5	19069.1	19733.8	17737.7	18988.4	20924.9
Brapa_ESTC001682	AT3G14850	Symbols:|similar to unknown protein [Arabidopsis thaliana] (TAIR:AT1G29050.1); similar to unnamed protein product [Vitis vinifera] (GB:CAO39470.1); contains InterPro domain Protein of unknown function DUF231, plant (InterPro:IPR004253)|chr3:4995622-4997618 FORWARD	633.111	3754.26	2957.01	1003.45	5590.07	1496.59	1621.12
Brapa_ESTC001683	NA	NA	18414.9	20103.5	21755.6	20719.8	25881.6	22861.6	20273.4
Brapa_ESTC001684	AT1G15820	Symbols: CP24, LHCB6|LHCB6 (LIGHT HARVESTING COMPLEX PSII); chlorophyll binding|chr1:5446680-5447671 REVERSE	18538.5	17203.6	17413.6	20627	19823.8	16742.2	12229
Brapa_ESTC001685	AT3G04400	Symbols: EMB2171|EMB2171 (EMBRYO DEFECTIVE 2171); structural constituent of ribosome|chr3:1167345-1168314 FORWARD	21752.2	21138.6	22019.4	25947.3	23200.4	24512.6	23318.6
Brapa_ESTC001686	AT3G20310	Symbols: ATERF-7, ATERF7, ERF7|ATERF-7/ATERF7/ERF7 (ETHYLINE RESPONSE FACTOR7); DNA binding / protein binding / transcription factor/ transcription repressor|chr3:7085963-7086697 REVERSE	916.813	767.357	1342.25	1364.03	1453.12	1610.16	1645.22
Brapa_ESTC001687	AT1G50940	Symbols: ETFALPHA|ETFALPHA (ELECTRON TRANSFER FLAVOPROTEIN ALPHA); FAD binding / electron carrier|chr1:18881706-18883607 REVERSE	4293.75	5841.16	5188.96	5622.18	6572.01	6032.24	5353.37
Brapa_ESTC001688	AT3G07950	Symbols:|rhomboid protein-related|chr3:2531988-2534283 FORWARD	11799.8	10643.3	11306.2	11980.3	12507.2	11883.1	14112.8
Brapa_ESTC001689	AT2G33800	Symbols:|ribosomal protein S5 family protein|chr2:14308001-14309428 REVERSE	16259.9	18602.8	19373.8	18675.8	19230.8	18883.4	19087.3
Brapa_ESTC001690	AT3G48890	Symbols: ATMAPR3, MSBP2, ATMP2|ATMP2 (MEMBRANE STEROID BINDING PROTEIN 2); heme binding / transition metal ion binding|chr3:18140654-18142338 FORWARD	7901.44	7565.33	8024.99	8878.5	10970.5	7733.31	9418.22
Brapa_ESTC001691	AT5G19190	Symbols:|similar to unknown protein [Arabidopsis thaliana] (TAIR:AT3G06070.1); similar to unnamed protein product [Vitis vinifera] (GB:CAO71112.1)|chr5:6457351-6457920 FORWARD	1363.22	1259.42	1260.61	1799.29	1083.03	1145.47	1357.77
Brapa_ESTC001692	AT3G63170	Symbols:|similar to unknown protein [Arabidopsis thaliana] (TAIR:AT2G26310.1); similar to unnamed protein product [Vitis vinifera] (GB:CAO22529.1); contains InterPro domain Chalcone isomerase-like (InterPro:IPR016087)|chr3:23345650-23346968 FORWARD	11993.6	6782.59	4656.39	13127.6	20895.1	17314.7	7622.1
Brapa_ESTC001693	AT4G17940	Symbols:|binding|chr4:9965799-9966790 FORWARD	12365.4	11083.8	8810.32	8635.15	9022.63	9227.69	9508.32
Brapa_ESTC001694	AT4G24820	Symbols:|26S proteasome regulatory subunit, putative (RPN7)|chr4:12790481-12792609 REVERSE	10344.4	11477	11206.7	12861.5	11298.6	10026	9546.82
Brapa_ESTC001695	AT3G28840	Symbols:|similar to unknown protein [Arabidopsis thaliana] (TAIR:AT3G28780.1); contains InterPro domain Protein of unknown function DUF1216 (InterPro:IPR009605)|chr3:10839706-10840971 FORWARD	251.145	266.925	279.324	146.88	173.354	11382	38260.8
Brapa_ESTC001696	NA	NA	6869.43	8665.48	10111.1	11830.9	10281.7	11335.3	11925.8
Brapa_ESTC001697	AT3G60750	Symbols:|transketolase, putative|chr3:22464979-22467799 FORWARD	4250.26	4674.45	4233	4562.69	4917.71	9871.93	7529.98
Brapa_ESTC001698	AT3G04460	Symbols: PEX12, ATPEX12, APM4|APM4/ATPEX12/PEX12 (PEROXIN-12); actin binding|chr3:1186647-1189100 FORWARD	2123.73	1468.11	1864.29	2090.04	2018.35	1527.61	1577.55
Brapa_ESTC001699	AT1G22140	Symbols:|similar to unnamed protein product [Vitis vinifera] (GB:CAO61756.1); contains domain PTHR12681 (PTHR12681)|chr1:7815147-7815566 REVERSE	6897.13	5746.48	5918.33	6307.82	5512.35	4883.17	4880.03
Brapa_ESTC001700	AT2G35700	Symbols:|AP2 domain-containing transcription factor, putative|chr2:15012284-15012868 FORWARD	1268.13	617.61	1683.86	1503.4	1395.45	844.605	1158.9
Brapa_ESTC001701	AT5G56760	Symbols: SAT5, SAT-52, AtSerat1;1|AtSerat1;1 (SERINE ACETYLTRANSFERASE 52); serine O-acetyltransferase|chr5:22978724-22979808 REVERSE	2390.71	1455.83	2089.55	2223.18	2166.64	3120.32	4702.49
Brapa_ESTC001702	AT3G22290	Symbols:|similar to unknown protein [Arabidopsis thaliana] (TAIR:AT1G36050.1); similar to unknown [Populus trichocarpa] (GB:ABK93267.1); contains InterPro domain Protein of unknown function DUF1692 (InterPro:IPR012936)|chr3:7882089-7885267 FORWARD	10693.6	8293.78	9993.05	11470	10687.4	9625.1	12137.2
Brapa_ESTC001703	AT5G07240	Symbols: IQD24|IQD24 (IQ-domain 24); calmodulin binding|chr5:2272029-2274052 FORWARD	4189.66	4648.84	5274.68	3903.83	4009.99	4806.93	3272.46
Brapa_ESTC001704	AT4G39680	Symbols:|SAP domain-containing protein|chr4:18414598-18416932 REVERSE	6178.45	5905.62	7227.21	8152.83	6702.92	6971.73	6543.83
Brapa_ESTC001705	AT4G37560	Symbols:|formamidase, putative / formamide amidohydrolase, putative|chr4:17646483-17648451 FORWARD	580.909	1491.75	1004.35	948.992	948.663	914.055	784.529
Brapa_ESTC001706	NA	NA	40229.5	25513.8	2387.8	58840.1	14310.3	13049.7	6346.58
Brapa_ESTC001708	AT4G24440	Symbols:|transcription initiation factor IIA gamma chain / TFIIA-gamma (TFIIA-S)|chr4:12633470-12634563 FORWARD	4121.23	3639.31	2901.16	4349.64	3601.93	3220.93	2855.21
Brapa_ESTC001709	AT1G71130	Symbols:|AP2 domain-containing transcription factor, putative|chr1:26826539-26827024 FORWARD	10416.6	7071.56	10365.1	11338.7	8494.48	8489.2	7464.15
Brapa_ESTC001710	AT1G31330	Symbols: PSAF|PSAF (photosystem I subunit F)|chr1:11214992-11215920 REVERSE	16461.5	22068.8	23557.8	20674.6	21187.1	20293.1	15865.5
Brapa_ESTC001711	AT2G37060	Symbols:|CCAAT-box binding transcription factor, putative|chr2:15583415-15584739 FORWARD	2381.3	2021.28	1814.02	2378.6	1579.2	1383.57	1213.15
Brapa_ESTC001712	AT3G55960	Symbols:|NLI interacting factor (NIF) family protein|chr3:20771776-20773871 REVERSE	5615.73	7352	6427.01	6155.69	5719.85	5097.2	4995.81
Brapa_ESTC001713	AT5G24650	Symbols:|mitochondrial import inner membrane translocase subunit Tim17/Tim22/Tim23 family protein|chr5:8437126-8438862 FORWARD	6570.84	6143.38	11203.2	8479.86	12719	14325.9	15241.9
Brapa_ESTC001714	AT1G19350	Symbols: BZR2, BES1|BES1 (BRI1-EMS-SUPPRESSOR 1)|chr1:6688832-6690156 FORWARD	6485.93	9257.82	12134.1	12336.1	13687.9	13895.7	13156.3
Brapa_ESTC001715	NA	NA	4800.89	5180.65	5405.11	8319.11	6649.43	7407.04	6265.26
Brapa_ESTC001716	AT5G56150	Symbols: UBC30|UBC30 (UBIQUITIN-CONJUGATING ENZYME 30); ubiquitin-protein ligase|chr5:22746982-22748190 FORWARD	3244.41	4004.01	5740.66	3915.41	3149.89	4571.37	6175.17
Brapa_ESTC001717	AT3G50820	Symbols: PSBO2, PSBO-2|PSBO-2/PSBO2 (PHOTOSYSTEM II SUBUNIT O-2); oxygen evolving/ poly(U) binding|chr3:18901989-18903292 REVERSE	19754.2	24347.4	21129.7	18125.7	19495.8	20117.6	16376.1
Brapa_ESTC001718	AT2G34480	Symbols:|60S ribosomal protein L18A (RPL18aB)|chr2:14539995-14541240 REVERSE	25508.9	24088.8	23450.6	33456.3	25128.2	25658	24128.9
Brapa_ESTC001719	AT4G28080	Symbols:|binding|chr4:13948999-13956718 REVERSE	3257.39	4213.32	4466.47	4346.17	3803.28	3251.47	2600.14
Brapa_ESTC001720	AT3G50210	Symbols:|2-oxoacid-dependent oxidase, putative|chr3:18625320-18626791 REVERSE	7013.71	6543.45	7588.47	6246.81	6608.12	5186.09	5271.8
Brapa_ESTC001721	AT5G50810	Symbols: TIM8|TIM8 (Arabidopsis thaliana translocase inner membrane subunit 8); P-P-bond-hydrolysis-driven protein transmembrane transporter|chr5:20693101-20693731 REVERSE	2824.06	2008.81	2323.23	3488.92	2504.52	3303.01	3371.74
Brapa_ESTC001722	AT4G14300	Symbols:|heterogeneous nuclear ribonucleoprotein, putative / hnRNP, putative|chr4:8231175-8232781 FORWARD	11165.4	11216.8	12067.9	12714.3	12416.7	12083.5	12702.2
Brapa_ESTC001723	AT3G56650	Symbols:|thylakoid lumenal 20 kDa protein|chr3:20995786-20996892 FORWARD	3895.48	4664.01	4989.69	3470.63	3548.32	3728.71	3020.98
Brapa_ESTC001724	AT3G46550	Symbols: SOS5|SOS5 (SALT OVERLY SENSITIVE 5)|chr3:17147597-17148859 REVERSE	9621.24	8680.7	13688.5	10050	10498.2	10939.8	12174.8
Brapa_ESTC001725	AT5G15650	Symbols: RGP2|RGP2 (REVERSIBLY GLYCOSYLATED POLYPEPTIDE 2); alpha-1,4-glucan-protein synthase (UDP-forming)|chr5:5092206-5094096 FORWARD	7683.95	8641.53	10129	12874.4	13047.3	11760.5	11678.1
Brapa_ESTC001726	AT5G63400	Symbols: ADK1|ADK1 (ADENYLATE KINASE 1); adenylate kinase|chr5:25410500-25412043 REVERSE	6498.14	7827.58	8846.13	7699.35	10508.1	10065.1	10053.7
Brapa_ESTC001727	AT3G26340	Symbols:|20S proteasome beta subunit E, putative|chr3:9651837-9653809 REVERSE	3005.35	2639.89	2677.38	3468.28	2879.27	2730.11	2467.61
Brapa_ESTC001728	AT5G30490	Symbols:|similar to unknown [Populus trichocarpa] (GB:ABK95758.1); contains InterPro domain Bucentaur or craniofacial development (InterPro:IPR011421)|chr5:11629429-11631501 FORWARD	2522.49	1348.09	1530.1	2196.23	1578.13	988.499	770.051
Brapa_ESTC001729	AT5G44540	Symbols:|tapetum-specific protein-related|chr5:17958514-17958873 REVERSE	24118.8	29869.8	3329.85	34303.6	22796.5	528.02	353.394
Brapa_ESTC001730	AT5G52840	Symbols:|NADH-ubiquinone oxidoreductase-related|chr5:21430944-21432020 FORWARD	7555.85	6714.31	7130.9	8731.47	8422.25	7369.91	10158.9
Brapa_ESTC001731	AT5G67370	Symbols:|similar to unknown protein [Arabidopsis thaliana] (TAIR:AT5G11840.1); similar to hypothetical protein [Vitis vinifera] (GB:CAN75014.1); contains InterPro domain Protein of unknown function DUF1230 (InterPro:IPR009631)|chr5:26894893-26896691 REVERSE	993.396	1426.35	1813.49	790.674	990.626	884.282	755.182
Brapa_ESTC001732	AT3G14080	Symbols:|small nuclear ribonucleoprotein, putative / snRNP, putative / Sm protein, putative|chr3:4667724-4668996 FORWARD	4843.72	4592.87	4820.31	5377.35	4419.99	4555.23	4067.76
Brapa_ESTC001733	AT1G79830	Symbols: GC5|GC5 (GOLGIN CANDIDATE 5)|chr1:30033003-30038401 REVERSE	14011.8	15881	16687.8	16201.6	12872.7	15083.1	18206.6
Brapa_ESTC001734	AT2G39730	Symbols: RCA|RCA (RUBISCO ACTIVASE)|chr2:16578029-16580423 REVERSE	19759.5	25217.3	31088.9	25168.6	26137.4	30482.6	24987.2
Brapa_ESTC001735	AT3G21175	Symbols: TIFY2B, ZML1|ZML1 (ZIM-LIKE 1); transcription factor|chr3:7422838-7424604 FORWARD	1130.14	1235.99	1664.97	1724.36	1338.41	1532.79	1653.8
Brapa_ESTC001736	AT3G06610	Symbols:|DNA-binding enhancer protein-related|chr3:2060843-2061851 FORWARD	18889.6	13110	11773.9	14278.4	12882.2	12281.6	11291.5
Brapa_ESTC001737	AT1G52280	Symbols: AtRABG3d|AtRABG3d (Arabidopsis Rab GTPase homolog G3d); GTP binding|chr1:19471819-19473118 REVERSE	7544.52	7393.55	6032.92	7580.69	7867.38	7430.01	7681.86
Brapa_ESTC001738	AT5G47890	Symbols:|NADH-ubiquinone oxidoreductase B8 subunit, putative|chr5:19406032-19407635 FORWARD	8081.69	8211.77	6683.96	7553.9	7282.94	8021.77	11051.3
Brapa_ESTC001739	AT4G23910	Symbols:|similar to unknown protein [Arabidopsis thaliana] (TAIR:AT4G10970.4); similar to unknown protein [Arabidopsis thaliana] (TAIR:AT4G10970.3); similar to unknown protein [Arabidopsis thaliana] (TAIR:AT4G10970.2); similar to unknown protein [Oryza sativa (japonica cultivar-group)] (GB:BAD05314.1)|chr4:12427065-12429297 FORWARD	3583.06	4154.18	3028.45	3351.67	3218.31	2579.91	1998.34
Brapa_ESTC001740	AT2G30410	Symbols: KIS|KIS (KIESEL); unfolded protein binding|chr2:12966889-12967629 FORWARD	22573.4	20185.9	21039.2	23238.8	16886.3	19556.2	19321.7
Brapa_ESTC001741	AT5G39510	Symbols: VTI11, ATVTI1A, ATVTI11, ZIG, SGR4, VTI1A|ATVTI11/ATVTI1A/SGR4/VTI11/VTI1A/ZIG (VESICLE TRANSPORT V-SNARE 11); receptor|chr5:15839263-15840819 FORWARD	11058.2	10752.7	10875.6	10623.3	9923.17	10796.3	11606
Brapa_ESTC001742	NA	NA	2994.88	2887.96	3081.05	4468.58	4662.46	6326.82	4497.35
Brapa_ESTC001743	AT3G51260	Symbols: PAD1|PAD1 (20S PROTEASOME ALPHA SUBUNIT PAD1); peptidase|chr3:19042065-19043725 FORWARD	11234.3	13455	14057.7	16923	16893.3	16828.3	16187.4
Brapa_ESTC001744	AT1G56360	Symbols: PAP6, ATPAP6|ATPAP6/PAP6 (purple acid phosphatase 6); acid phosphatase/ protein serine/threonine phosphatase|chr1:21102268-21104507 REVERSE	9.4547	10.7727	5.887	653.859	5010.77	5442.69	269.962
Brapa_ESTC001745	AT5G14100	Symbols: ATNAP14|ATNAP14 (Non-intrinsic ABC protein 14)|chr5:4549708-4551634 REVERSE	1919.51	1411.92	2219.44	1877.91	1903.78	1558.97	2657.59
Brapa_ESTC001746	AT1G33430	Symbols:|galactosyltransferase family protein|chr1:12124418-12126032 REVERSE	12519.9	8547.32	171.072	21483.9	22141	27259.3	10601.3
Brapa_ESTC001747	AT5G22580	Symbols:|Identical to Uncharacterized protein At5g22580 [Arabidopsis Thaliana] (GB:Q9FK81); similar to stable protein 1-related [Arabidopsis thaliana] (TAIR:AT3G17210.1); similar to hypothetical protein [Vitis vinifera] (GB:CAN68720.1); contains InterPro domain Dimeric alpha-beta barrel (InterPro:IPR011008); contains InterPro domain Stress responsive alpha-beta barrel (InterPro:IPR013097)|chr5:75…	6999.09	4888.72	9062.09	8859.46	7923.23	7472.93	11493.4
Brapa_ESTC001748	AT5G22950	Symbols: VPS24.1|VPS24.1|chr5:7681383-7682723 FORWARD	2436.58	2571.26	2323.23	3013.35	3607.6	3249.42	2795.06
Brapa_ESTC001749	AT3G09200	Symbols:|60S acidic ribosomal protein P0 (RPP0B)|chr3:2823370-2825026 REVERSE	16081.3	13401.8	15745.5	23212.3	20968.5	19897.4	18713.3
Brapa_ESTC001750	AT4G39210	Symbols: APL3|APL3 (large subunit of AGP 3)|chr4:18260326-18263175 FORWARD	2262.43	1536.55	1848.87	1884.41	1857.9	1914.68	3052.22
Brapa_ESTC001751	AT4G15545	Symbols:|similar to unknown protein [Arabidopsis thaliana] (TAIR:AT1G16520.1); similar to unnamed protein product [Vitis vinifera] (GB:CAO71054.1); contains InterPro domain Paired amphipathic helix; (InterPro:IPR003822)|chr4:8875930-8877565 FORWARD	5460.77	4926.83	7515.63	3889.66	4411.8	4236.35	5894.9
Brapa_ESTC001752	AT2G24090	Symbols:|ribosomal protein L35 family protein|chr2:10249118-10250496 FORWARD	4969.41	6095.88	6371.97	6033.63	6660.33	6688.4	5575.37
Brapa_ESTC001753	AT5G57120	Symbols:|similar to unnamed protein product [Vitis vinifera] (GB:CAO69558.1); contains InterPro domain SRP40, C-terminal (InterPro:IPR007718); contains InterPro domain LisH dimerisation motif (InterPro:IPR006594)|chr5:23139993-23141626 REVERSE	3285.03	4137.32	4400.15	5629.32	5543.82	5303.5	4654.59
Brapa_ESTC001754	AT1G23670	Symbols:|similar to unknown protein [Arabidopsis thaliana] (TAIR:AT1G23520.1); similar to unnamed protein product [Vitis vinifera] (GB:CAO66084.1); contains InterPro domain Protein of unknown function DUF220 (InterPro:IPR003863)|chr1:8373396-8375796 REVERSE	85.3156	88.9067	71.4052	255.307	14910.4	19486.1	5426.74
Brapa_ESTC001755	AT5G59613	Symbols:|similar to unknown protein [Arabidopsis thaliana] (TAIR:AT3G46430.1); similar to mitochondrial ATP synthase 6 KD subunit [Oryza sativa (japonica cultivar-group)] (GB:BAB21526.1)|chr5:24033388-24033726 REVERSE	18598.5	18935.4	19696.9	17700.9	17560.4	20520.1	20555.6
Brapa_ESTC001756	AT5G59690	Symbols:|histone H4|chr5:24068875-24069186 FORWARD	118.754	122.883	128.915	177.479	165.166	200.927	207.491
Brapa_ESTC001757	AT2G20490	Symbols: NOP10, EDA27|EDA27/NOP10 (embryo sac development arrest 27); RNA binding|chr2:8838978-8839804 FORWARD	5510.47	4832.11	5036.07	6408.57	4900.54	4984.55	3560.58
Brapa_ESTC001758	AT5G24520	Symbols: TTG, TTG1|TTG1 (TRANSPARENT TESTA GLABRA 1); nucleotide binding|chr5:8371711-8372736 REVERSE	8155.21	7568.53	9900.37	9434.8	8330.34	7633.79	8036.68
Brapa_ESTC001759	AT5G16450	Symbols:|dimethylmenaquinone methyltransferase family protein|chr5:5374360-5375345 FORWARD	5283.69	6203.02	7597.62	5057.83	5830.55	7093.02	8351.58
Brapa_ESTC001760	AT5G20620	Symbols: UBQ4|UBQ4 (ubiquitin 4); protein binding|chr5:6973317-6974465 REVERSE	16814	27109.9	27383.8	22257.7	24377.8	23796.3	28027.2
Brapa_ESTC001761	AT5G64680	Symbols:|similar to unnamed protein product [Vitis vinifera] (GB:CAO68707.1)|chr5:25871659-25872557 FORWARD	9111.32	6062.96	5591.07	8218.94	7907.64	6490.1	5029.2
Brapa_ESTC001762	AT5G20900	Symbols: JAZ12, TIFY3B|JAZ12/TIFY3B (JASMONATE-ZIM-DOMAIN PROTEIN 12)|chr5:7090885-7092203 FORWARD	11106.2	13260.9	14924	14452.3	11388	13381.3	13934.2
Brapa_ESTC001763	AT4G13720	Symbols:|inosine triphosphate pyrophosphatase, putative / HAM1 family protein|chr4:7967162-7968890 REVERSE	8424.46	7026.52	6652.64	8408.22	6468.7	6240.37	6813.08
Brapa_ESTC001764	AT5G15910	Symbols:|dehydrogenase-related|chr5:5193210-5195205 FORWARD	2694.86	1783.96	2498.68	2761.56	3081.26	2400.02	3036.81
Brapa_ESTC001765	AT5G18380	Symbols:|40S ribosomal protein S16 (RPS16C)|chr5:6090255-6090695 REVERSE	36574	28366.3	29182.8	36674	34608.6	31293	30720.9
Brapa_ESTC001766	AT1G23520	Symbols:|similar to unknown protein [Arabidopsis thaliana] (TAIR:AT1G23600.1); similar to unnamed protein product [Vitis vinifera] (GB:CAO66084.1); contains InterPro domain Protein of unknown function DUF220 (InterPro:IPR003863)|chr1:8343560-8344664 REVERSE	1150.91	3968.95	663.99	6539.66	29060.5	30158.4	12669.2
Brapa_ESTC001767	AT5G26880	Symbols:|tRNA/rRNA methyltransferase (SpoU) family protein|chr5:9457953-9459193 REVERSE	1897.7	1078.45	1663.63	1983.07	1878.1	1138.91	1307.95
Brapa_ESTC001768	AT1G18600	Symbols:|rhomboid family protein|chr1:6400639-6402579 FORWARD	3868.82	2695.35	2346.91	3963.48	3101.04	2428.15	1770.95
Brapa_ESTC001769	AT5G45280	Symbols:|pectinacetylesterase, putative|chr5:18364089-18366659 FORWARD	7481.18	14321.1	12519.5	6158.82	8172.86	8616.04	14694.1
Brapa_ESTC001770	AT3G01390	Symbols: AVMA10, VMA10|VMA10 (VACUOLAR MEMBRANE ATPASE 10)|chr3:150272-150929 REVERSE	7872.5	11428.5	12639.5	10874.8	9909.7	12454.1	14595.1
Brapa_ESTC001771	AT3G46630	Symbols:|similar to defective chloroplasts and leaves protein-related / DCL protein-related [Arabidopsis thaliana] (TAIR:AT1G45230.1); similar to unnamed protein product [Vitis vinifera] (GB:CAO61399.1)|chr3:17192123-17193331 REVERSE	1950.04	2886.06	2155.21	1749.83	1635.64	1792.66	2139.93
Brapa_ESTC001772	AT4G00430	Symbols: PIP1;4, PIP1E, TMP-C|TMP-C (PLASMA MEMBRANE INTRINSIC PROTEIN 1;4)|chr4:186569-187531 REVERSE	2935.19	6531.85	8104.07	7541.75	7208.65	10368.1	9499.64
Brapa_ESTC001773	AT3G05590	Symbols: RPL18|RPL18 (RIBOSOMAL PROTEIN L18); structural constituent of ribosome|chr3:1621517-1622781 FORWARD	15016.6	18472.8	19064.9	22025	20376.4	21857.6	17824.2
Brapa_ESTC001774	NA	NA	14145.2	13245.1	1379.88	21506.4	29504.6	19982.4	752.469
Brapa_ESTC001775	AT3G07390	Symbols: AIR12|AIR12 (Auxin-Induced in Root cultures 12); extracellular matrix structural constituent|chr3:2365458-2366279 FORWARD	5256.99	5201.43	5018.59	8673.67	8065.38	9356.69	10530.7
Brapa_ESTC001776	AT1G78920	Symbols: AVPL1, AVP2|AVP2 (ARABIDOPSIS VACUOLAR H+-PYROPHOSPHATASE 2)|chr1:29677233-29681654 FORWARD	7714.45	6073.06	7577.18	7422.09	7507.53	9075.83	9385.26
Brapa_ESTC001777	AT3G58600	Symbols:|similar to ATNAP4 (ARABIDOPSIS THALIANA NON-INTRINSIC ABC PROTEIN 4) [Arabidopsis thaliana] (TAIR:AT1G03900.1); similar to unnamed protein product [Vitis vinifera] (GB:CAO69858.1); contains InterPro domain Adaptin ear-binding coat-associated protein 1 NECAP-1; (InterPro:IPR012466)|chr3:21679723-21681976 REVERSE	3574.62	2695.31	2894.26	2920.26	3506.56	2780.15	2650.35
Brapa_ESTC001778	AT4G20780	Symbols:|calcium-binding protein, putative|chr4:11133320-11133895 REVERSE	2829.18	3613.77	7037.86	3134.45	2902.02	4585.97	8793.02
Brapa_ESTC001779	AT1G03730	Symbols:|similar to unknown protein [Arabidopsis thaliana] (TAIR:AT4G03600.1); similar to unnamed protein product [Vitis vinifera] (GB:CAO69749.1); similar to hypothetical protein [Vitis vinifera] (GB:CAN70485.1)|chr1:931017-931520 REVERSE	938.63	1147.4	935.876	2389.38	4597.02	3723.35	892.326
Brapa_ESTC001780	AT1G30970	Symbols: SUF4|SUF4 (SUPPRESSOR OF FRIGIDA4); DNA binding / protein heterodimerization/ protein homodimerization/ transcription factor|chr1:11040594-11043574 REVERSE	1943.49	2037.5	2563.44	2769.64	2616.99	2714.1	2239.75
Brapa_ESTC001781	AT5G47455	Symbols:|similar to unknown protein [Arabidopsis thaliana] (TAIR:AT4G17310.1); similar to transcription factor [Arabidopsis thaliana] (TAIR:AT4G17310.2); similar to hypothetical protein 25.t00029 [Brassica oleracea] (GB:ABD64980.1)|chr5:19268032-19269181 FORWARD	2796.74	1892.75	2299.04	2430.18	2121.36	1925.37	2264.01
Brapa_ESTC001782	AT2G42220	Symbols:|rhodanese-like domain-containing protein|chr2:17599183-17600383 FORWARD	5593.42	6153.77	5431.16	6068.79	5144.06	4817.91	3174.48
Brapa_ESTC001783	AT3G07780	Symbols:|protein binding / zinc ion binding|chr3:2485110-2486882 FORWARD	3802.41	4955.78	4247.66	3950.67	3709.93	4028.82	3173.79
Brapa_ESTC001784	AT4G31985	Symbols:|60S ribosomal protein L39 (RPL39C)|chr4:15469937-15470372 FORWARD	20751.9	21110.3	19238	22329.1	21412.8	18849.4	18365.5
Brapa_ESTC001785	AT4G20440	Symbols: SMB|SMB|chr4:11022854-11023627 REVERSE	8151.15	10397.5	12257.4	15008.2	13203.7	13088.9	11998.1
Brapa_ESTC001787	AT2G27020	Symbols: PAG1|PAG1 (20S proteasome alpha subunit G1); peptidase|chr2:11535593-11537936 REVERSE	15268.1	12286.9	12457.8	14496.9	12588.4	13518.5	12686.8
Brapa_ESTC001788	NA	NA	16371.8	19823.2	16521.4	22358.4	20207.9	23195.4	22212.3
Brapa_ESTC001789	AT3G18050	Symbols:|similar to unknown protein [Arabidopsis thaliana] (TAIR:AT4G28100.1); similar to unknown [Populus trichocarpa] (GB:ABK95654.1)|chr3:6180937-6182599 FORWARD	9607.37	10675.7	15534.1	10374.3	12663	11750.9	10037.3
Brapa_ESTC001790	AT3G55440	Symbols: TPI, ATCTIMC|ATCTIMC (CYTOSOLIC TRIOSE PHOSPHATE ISOMERASE); triose-phosphate isomerase|chr3:20564771-20567055 FORWARD	22790.1	18850	20615.6	19750.9	19143.2	18023	21372.5
Brapa_ESTC001791	AT3G61790	Symbols:|seven in absentia (SINA) family protein|chr3:22882949-22884518 REVERSE	299.501	321.544	337.655	288.999	280.53	342.355	312.915
Brapa_ESTC001792	AT5G57370	Symbols:|similar to unnamed protein product [Vitis vinifera] (GB:CAO43225.1); contains InterPro domain Protein of unknown function DUF1777 (InterPro:IPR013957)|chr5:23262037-23262696 FORWARD	6089.52	4486.12	4747.68	5755.41	5178.79	4777.8	3900.88
Brapa_ESTC001793	AT5G02040	Symbols:|prenylated rab acceptor (PRA1) family protein|chr5:401160-402468 FORWARD	5781.73	7244.82	7896.81	6385.82	6167.5	6902.03	7697.96
Brapa_ESTC001794	AT5G48220	Symbols:|indole-3-glycerol phosphate synthase, putative|chr5:19567156-19569272 FORWARD	3390.78	3624.82	4174.47	4802.39	4941.21	3551.28	3708.44
Brapa_ESTC001795	AT1G70830	Symbols: MLP28|MLP28 (MLP-LIKE PROTEIN 28)|chr1:26714121-26715057 REVERSE	3197.34	2855.88	6390.77	4037.9	3418.71	4734.99	4941.88
Brapa_ESTC001796	AT2G19160	Symbols:|similar to unknown protein [Arabidopsis thaliana] (TAIR:AT4G30060.1); similar to unnamed protein product [Vitis vinifera] (GB:CAO64039.1); contains InterPro domain Protein of unknown function DUF266, plant (InterPro:IPR004949)|chr2:8318003-8320677 FORWARD	8346.77	6645.44	7750.33	7609.52	8542.41	7832.89	8633.29
Brapa_ESTC001797	AT3G59540	Symbols:|60S ribosomal protein L38 (RPL38B)|chr3:22006874-22007719 REVERSE	19873.8	16277.7	14448	20298.7	19597.6	16920.5	15230.8
Brapa_ESTC001798	AT1G53210	Symbols:|sodium/calcium exchanger family protein / calcium-binding EF hand family protein|chr1:19848458-19851201 FORWARD	6484.4	10037.6	8856.76	5906.94	7259.72	7773.34	8745.17
Brapa_ESTC001799	AT3G49870	Symbols: ATARLA1C|ATARLA1C (ADP-ribosylation factor-like A1C); GTP binding|chr3:18503659-18505006 REVERSE	12219.6	15648.1	15125.1	15565.8	12289.6	13823.4	19097.4
Brapa_ESTC001800	AT5G53490	Symbols:|thylakoid lumenal 17.4 kDa protein, chloroplast|chr5:21740714-21741847 REVERSE	3698.38	5809.55	4544.91	3708.42	4006.91	4692.15	3311.99
Brapa_ESTC001801	AT3G60250	Symbols: CKB3|CKB3 (casein kinase II beta chain 3); protein kinase CK2 regulator|chr3:22281689-22282937 REVERSE	12800.4	11807.1	14399.7	13412.4	14753.7	11519	11267.3
Brapa_ESTC001802	AT4G27520	Symbols:|plastocyanin-like domain-containing protein|chr4:13750674-13751825 REVERSE	10469.1	14568.9	16831.3	13654.6	12641	13461.6	13388.7
Brapa_ESTC001803	AT5G09330	Symbols: ANAC082|ANAC082 (Arabidopsis NAC domain containing protein 82); transcription factor|chr5:2892624-2894709 REVERSE	2579.56	2314.4	2217.4	2030.39	1975.42	1533.16	1897.21
Brapa_ESTC001804	AT5G28850	Symbols:|calcium-binding EF hand family protein|chr5:10877364-10879420 REVERSE	4638.07	4804.64	5373.08	6549.21	4976.06	5294.08	5655.56
Brapa_ESTC001805	AT1G72740	Symbols:|DNA-binding family protein / histone H1/H5 family protein|chr1:27384161-27386349 REVERSE	3047.99	2352.72	2925.71	3202.67	2543.99	2549.42	2540.56
Brapa_ESTC001806	AT4G29260	Symbols:|acid phosphatase class B family protein|chr4:14422316-14423415 REVERSE	7048.42	6223.36	8423.11	10054.3	9228.31	8504.71	8720.23
Brapa_ESTC001807	AT5G18100	Symbols: CSD3|CSD3 (COPPER/ZINC SUPEROXIDE DISMUTASE 3)|chr5:5987223-5988708 FORWARD	5371.75	4279.71	4752.74	4715.86	4831.13	3801.94	3485.85
Brapa_ESTC001808	AT5G65430	Symbols: GF14 KAPPA, GRF8|GRF8 (GENERAL REGULATORY FACTOR 8); protein phosphorylated amino acid binding|chr5:26165772-26167481 REVERSE	16160.2	16907.2	17641	17684.9	18306.3	16980.2	17164.2
Brapa_ESTC001809	AT4G02720	Symbols:|similar to unnamed protein product [Vitis vinifera] (GB:CAO22538.1); similar to predicted protein [Physcomitrella patens subsp. patens] (GB:EDQ68232.1); contains InterPro domain Protein of unknown function DUF926 (InterPro:IPR009269)|chr4:1204545-1205813 REVERSE	9303.61	9795.26	10544.2	12188.3	12824.3	9541.71	9786.22
Brapa_ESTC001811	AT3G10985	Symbols: WI12, ATWI-12, SAG20|SAG20 (WOUND-INDUCED PROTEIN 12)|chr3:3442782-3443114 FORWARD	10707.6	8926.76	10498.9	8541.63	7411.38	8544.77	14840
Brapa_ESTC001812	AT5G07960	Symbols:|Identical to UPF0139 protein At5g07960 [Arabidopsis Thaliana] (GB:Q9SD88); similar to unknown [Populus trichocarpa] (GB:ABK93624.1); contains InterPro domain Protein of unknown function UPF0139 (InterPro:IPR005351)|chr5:2542351-2543254 FORWARD	722.052	685.091	883.669	1046.69	1020.4	1070.37	1117.86
Brapa_ESTC001813	NA	NA	2147.13	1881.8	2673.42	2182.15	3245.26	3892.53	2753.32
Brapa_ESTC001814	AT3G14890	Symbols:|phosphoesterase|chr3:5008758-5013067 FORWARD	4489.69	3060.83	2962.1	4584.19	3057.39	2784.45	1771.05
Brapa_ESTC001815	AT2G17705	Symbols:|peptide-methionine-(S)-S-oxide reductase|chr2:7699588-7699971 FORWARD	606.181	1118.18	689.91	792.437	965.35	616.706	622.777
Brapa_ESTC001816	AT5G03170	Symbols: FLA11|FLA11 (fasciclin-like arabinogalactan-protein 11)|chr5:752897-753637 REVERSE	2457.39	2466.55	4073.99	1867.24	1831.72	6249.01	7758.83
Brapa_ESTC001817	NA	NA	12190	13876.3	12406	15525.4	15364.1	11716.3	10571
Brapa_ESTC001818	AT5G03460	Symbols:|similar to unknown [Populus trichocarpa] (GB:ABK93498.1)|chr5:864390-865508 FORWARD	1305.35	1533.27	1740.04	1743.94	2131.07	2259.68	2380.69
Brapa_ESTC001819	AT5G47550	Symbols:|cysteine protease inhibitor, putative / cystatin, putative|chr5:19303822-19304190 REVERSE	129.086	107.469	183.072	1008.84	12154.9	7209.1	6436.84
Brapa_ESTC001820	AT4G30993	Symbols:|similar to hypothetical protein [Vitis vinifera] (GB:CAN67945.1); contains domain SSF56300 (SSF56300)|chr4:15098207-15099941 FORWARD	3187.47	2933.82	4517.28	2977.52	4262.78	4194.18	4392.17
Brapa_ESTC001821	AT4G12290	Symbols:|copper amine oxidase, putative|chr4:7304954-7306968 FORWARD	4622.45	9459.67	8624.1	5040.29	5809.29	6860.89	8701.3
Brapa_ESTC001822	AT3G18130	Symbols:|guanine nucleotide-binding family protein / activated protein kinase C receptor (RACK1)|chr3:6211115-6212377 REVERSE	21601.5	23994.5	20964.7	25710.5	22906.7	25152	21806.2
Brapa_ESTC001823	AT1G59359	Symbols:|40S ribosomal protein S2 (RPS2B)|chr1:21846202-21847398 REVERSE	10080.2	11824.9	11829.5	15652.4	14006.6	15540.1	13692.5
Brapa_ESTC001824	AT1G72370	Symbols: AP40, RP40, RPSAA, P40|P40 (40S ribosomal protein SA); structural constituent of ribosome|chr1:27246810-27248504 REVERSE	22826.6	19557.3	15714.5	25004.4	17175.7	20162.8	17531.1
Brapa_ESTC001825	AT1G06250	Symbols:|lipase class 3 family protein|chr1:1913338-1914849 REVERSE	451.005	534.565	365.99	6165.16	16956.1	14586.1	1932.31
Brapa_ESTC001826	NA	NA	555.214	366.596	774.603	487.174	678.675	567.2	396.185
Brapa_ESTC001827	AT5G57020	Symbols: ATNMT1, NMT1|NMT1 (N-MYRISTOYLTRANSFERASE 1)|chr5:23092677-23093981 FORWARD	9216.77	8005.75	9827.33	10727.6	9984.66	9950.78	9599.85
Brapa_ESTC001828	NA	NA	789.414	571.426	172.874	1206.13	380.437	141.744	312.372
Brapa_ESTC001829	NA	NA	12545.5	8271.59	9068.86	19094	20564	23837.5	16632.7
Brapa_ESTC001830	AT3G51600	Symbols: LTP5|LTP5 (LIPID TRANSFER PROTEIN 5); lipid transporter|chr3:19149640-19150103 REVERSE	22591.1	16675.2	10717.4	24643.1	20669.6	15830.8	7188.28
Brapa_ESTC001831	NA	NA	10794.9	11235.7	10219.9	10250.8	9681.29	10438.7	9266.26
Brapa_ESTC001832	AT1G48960	Symbols:|universal stress protein (USP) family protein|chr1:18116220-18117218 FORWARD	3856.91	3761.37	3773.3	3949.63	2039.95	2102.54	4296.54
Brapa_ESTC001833	AT1G68590	Symbols:|plastid-specific 30S ribosomal protein 3, putative / PSRP-3, putative|chr1:25761256-25761832 REVERSE	11540.8	13072.5	13746.1	11690.9	11589.6	11902.7	10422.1
Brapa_ESTC001834	AT5G53330	Symbols:|similar to hypothetical protein [Vitis vinifera] (GB:CAN66995.1); contains InterPro domain Ubiquitin-associated/translation elongation factor EF1B, N-terminal, eukaryote (InterPro:IPR015940)|chr5:21656462-21657942 FORWARD	7701.35	9144.44	9423.53	8096.07	9650.83	8738.24	9863.43
Brapa_ESTC001835	NA	NA	3402.27	4405.45	5408.25	5974.1	5801.48	8394.34	7260.66
Brapa_ESTC001836	AT1G22790	Symbols:|similar to unknown protein [Arabidopsis thaliana] (TAIR:AT1G34010.1); similar to hypothetical protein OsJ_002345 [Oryza sativa (japonica cultivar-group)] (GB:EAZ12520.1)|chr1:8070260-8071281 FORWARD	9992.21	9072.44	10086.4	9092.78	9201.18	7821.33	7523.7
Brapa_ESTC001837	AT5G23060	Symbols: CAS|similar to unknown protein [Arabidopsis thaliana] (TAIR:AT3G59780.1); similar to extracellular Ca2+ sensing receptor [Glycine max] (GB:ABY57763.1); contains InterPro domain Rhodanese-like (InterPro:IPR001763)|chr5:7736763-7738415 REVERSE	6700.1	6657.63	6996.23	6817.14	7050.81	7175.16	5604.91
Brapa_ESTC001838	AT2G44530	Symbols:|ribose-phosphate pyrophosphokinase, putative / phosphoribosyl diphosphate synthetase, putative|chr2:18390808-18393050 FORWARD	11111	9328.62	8751.24	14019.9	7903.88	7517.8	8102.58
Brapa_ESTC001839	NA	NA	2833.12	1896.43	9243.34	5561.15	11799.4	7242.51	11727.7
Brapa_ESTC001840	AT1G27340	Symbols:|F-box family protein|chr1:9495728-9497844 FORWARD	3182.88	2746.71	2730.05	3780.64	3572.81	2668.69	2612.28
Brapa_ESTC001841	AT1G11910	Symbols:|aspartyl protease family protein|chr1:4017117-4019872 REVERSE	15836.8	19845.8	21886.2	19377.1	20553.2	20930	22411.3
Brapa_ESTC001842	AT3G08610	Symbols:|similar to unnamed protein product [Vitis vinifera] (GB:CAO64059.1); similar to hypothetical protein MtrDRAFT_AC136139g5v2 [Medicago truncatula] (GB:ABE93033.1)|chr3:2616441-2616774 REVERSE	903.882	946.334	584.556	975.159	1252.15	2679.36	1821.08
Brapa_ESTC001843	AT1G78630	Symbols: EMB1473|EMB1473 (EMBRYO DEFECTIVE 1473); structural constituent of ribosome|chr1:29580890-29582299 FORWARD	8385.8	7159.76	8305.31	10083.1	8570.57	10854.6	10397.2
Brapa_ESTC001844	AT2G38540	Symbols: LTP1, ATLTP1, LP1|LP1 (nonspecific lipid transfer protein 1)|chr2:16137496-16137971 FORWARD	19136.5	23531.5	30785.9	23045.6	23187.4	22918.2	34659.1
Brapa_ESTC001846	AT5G07230	Symbols:|protease inhibitor/seed storage/lipid transfer protein (LTP) family protein|chr5:2271014-2271409 FORWARD	25365	18545.2	6199.26	28640.7	30824.5	17277.5	497.291
Brapa_ESTC001847	AT1G60430	Symbols: ARPC3|ARPC3 (actin-related protein C3); structural molecule|chr1:22268462-22269347 REVERSE	8449.31	6667.65	6338.97	7533.95	7805.06	5995.82	7694.82
Brapa_ESTC001848	AT4G35780	Symbols:|protein kinase family protein|chr4:16946734-16950410 REVERSE	2476.91	3383.01	3543.73	2573.94	2373.78	2766.49	2517.16
Brapa_ESTC001849	AT1G63690	Symbols:|protease-associated (PA) domain-containing protein|chr1:23622153-23625745 FORWARD	5571.06	5270.15	9738.78	7897.8	11764.6	11727.8	10433.4
Brapa_ESTC001850	AT2G03850	Symbols:|late embryogenesis abundant domain-containing protein / LEA domain-containing protein|chr2:1175650-1176594 FORWARD	8.662	10.505	7.3362	3515.44	14090.4	17471.6	5427.07
Brapa_ESTC001852	AT3G58100	Symbols:|glycosyl hydrolase family protein 17|chr3:21526374-21527306 REVERSE	2293.09	2546.53	3223.99	3082.98	2427.59	2762.8	2202.85
Brapa_ESTC001853	AT3G61200	Symbols:|thioesterase family protein|chr3:22668574-22669325 REVERSE	219.372	369.451	643.04	750.758	814.946	1149.27	2283.11
Brapa_ESTC001854	AT1G13960	Symbols: WRKY4|WRKY4 (WRKY DNA-binding protein 4); transcription factor|chr1:4776619-4779040 FORWARD	13.4646	16.5857	16.1452	18.5776	25.0928	15.3184	10.4165
Brapa_ESTC001855	NA	NA	39.7057	20.764	19.0736	76.1959	50.7839	2786.78	11030.5
Brapa_ESTC001856	AT2G32080	Symbols: PUR ALPHA-1|PUR ALPHA-1 (purin-rich alpha 1); nucleic acid binding|chr2:13649793-13651113 REVERSE	7633.18	9225.06	9487.45	8546.55	8366.87	8823.06	9419.43
Brapa_ESTC001857	AT3G27100	Symbols:|similar to unknown [Picea sitchensis] (GB:ABK23311.1)|chr3:9995980-9997160 REVERSE	10425.3	9333.37	8926.99	10966.9	8437.93	8686.37	7153
Brapa_ESTC001858	AT4G32830	Symbols: ATAUR1|ATAUR1 (ATAURORA1); histone serine kinase(H3-S10 specific) / kinase/ protein serine/threonine kinase|chr4:15842561-15844358 FORWARD	10638.1	7212.66	6465.28	11628	6440.89	6481.4	6167.67
Brapa_ESTC001859	AT4G26260	Symbols: MIOX4|MIOX4 (MYO-INOSITOL OXYGENASE 4)|chr4:13297948-13300155 FORWARD	725.387	1301.09	789.064	647.499	717.45	1270.67	2801.16
Brapa_ESTC001860	AT5G56670	Symbols:|40S ribosomal protein S30 (RPS30C)|chr5:22952639-22953207 REVERSE	24652.8	17022.5	16306.2	21635	20196.5	17217.2	17161.5
Brapa_ESTC001861	AT1G01225	Symbols:|NC domain-containing protein-related|chr1:96064-97242 FORWARD	5379.28	5518.47	4608.04	4886.94	4223.5	4240.74	4582.31
Brapa_ESTC001862	AT4G33865	Symbols:|40S ribosomal protein S29 (RPS29C)|chr4:16233400-16234119 REVERSE	7552	5738.11	7136.64	9823.54	8101.28	7958.22	7198.55
Brapa_ESTC001863	AT3G24800	Symbols: PRT1|PRT1 (PROTEOLYSIS 1); ubiquitin-protein ligase|chr3:9055660-9057802 FORWARD	9228.82	7181.66	6040.36	8747.76	7695.38	5535.64	4772.34
Brapa_ESTC001864	AT4G14000	Symbols:|similar to unknown protein [Arabidopsis thaliana] (TAIR:AT2G43320.2); similar to unknown protein [Arabidopsis thaliana] (TAIR:AT2G43320.1); similar to unnamed protein product [Vitis vinifera] (GB:CAO66991.1); contains domain SSF53335 (SSF53335); contains domain PTHR21095 (PTHR21095)|chr4:8090846-8092342 FORWARD	2502.98	1159.88	1735.11	2183.55	1947.94	1371.15	1390.6
Brapa_ESTC001865	AT2G33380	Symbols: RD20|RD20 (RESPONSIVE TO DESSICATION 20); calcium ion binding|chr2:14152060-14153450 REVERSE	4708.05	8819.5	8760.01	8684.13	7413.14	9033.42	9953.18
Brapa_ESTC001866	AT2G39460	Symbols: RPL23A, ATRPL23A|ATRPL23A (RIBOSOMAL PROTEIN L23A); RNA binding / structural constituent of ribosome|chr2:16482127-16482982 FORWARD	12060.6	13680.3	11765.3	15834.1	17494.9	14294.1	13346.7
Brapa_ESTC001867	NA	NA	3518.94	2573.67	2693.92	3695.09	2572.15	2400.66	1930.1
Brapa_ESTC001868	AT5G51040	Symbols:|similar to unnamed protein product [Vitis vinifera] (GB:CAO23083.1); contains InterPro domain Protein of unknown function DUF339 (InterPro:IPR005631)|chr5:20767926-20769016 FORWARD	993.514	1030.84	2588.02	1588.12	3187.44	3364.91	3847.54
Brapa_ESTC001869	NA	NA	18561	17137.4	18581.2	22539.8	21219.3	21408.1	18075
Brapa_ESTC001870	AT5G11560	Symbols:|catalytic|chr5:3709735-3713995 REVERSE	9719.3	12809	12870.7	12427.9	11363.4	12001.9	13964.5
Brapa_ESTC001871	NA	NA	2393.35	1840.05	2288.86	2994.23	3065.3	2909.12	3238.23
Brapa_ESTC001872	AT5G65720	Symbols: ATNIFS1, NIFS1, NFS1, ATNFS1|ATNFS1/ATNIFS1/NFS1/NIFS1 (ARABIOPSIS THALIANA NITROGEN FIXATION S HOMOLOG 1); cysteine desulfurase/ transaminase|chr5:26313575-26314936 FORWARD	6503.85	4825.87	5533.06	6954.02	6223.91	5727.09	5466.13
Brapa_ESTC001873	AT4G26850	Symbols: VTC2|VTC2 (VITAMIN C DEFECTIVE 2)|chr4:13499268-13501151 REVERSE	2270.75	2684.32	2449.62	2981.21	2830.02	3265.06	2653.92
Brapa_ESTC001874	AT3G12210	Symbols:|sequence-specific DNA binding|chr3:3894850-3895886 FORWARD	12655.1	6579.32	6200.63	9223.79	7275.47	5382.07	3588.68
Brapa_ESTC001875	AT2G36880	Symbols: MAT3|MAT3 (METHIONINE ADENOSYLTRANSFERASE 3); methionine adenosyltransferase|chr2:15486800-15487972 REVERSE	97.8854	74.4513	60.1688	58.297	42.5365	34.9238	22.0353
Brapa_ESTC001876	AT5G59690	Symbols:|histone H4|chr5:24068875-24069186 FORWARD	13906.4	9860.88	10105.5	13549.7	10782.6	13358.7	10674.3
Brapa_ESTC001877	AT4G01560	Symbols: MEE49|MEE49 (maternal effect embryo arrest 49)|chr4:677266-679164 REVERSE	8497.55	6779.02	4975.57	7063.63	6782.22	6885.86	4979.44
Brapa_ESTC001878	AT5G03850	Symbols:|40S ribosomal protein S28 (RPS28B)|chr5:1028541-1028735 REVERSE	8478.23	7833.8	7602.66	9343.55	9107.72	8766.57	7251.15
Brapa_ESTC001879	AT3G11730	Symbols: AtRABD1, ATFP8|ATFP8 (Arabidopsis Rab GTPase homolog D1); GTP binding|chr3:3709496-3711403 REVERSE	18465.2	16488.6	16580.4	17775	15678.7	15449.5	15671.7
Brapa_ESTC001880	AT5G48500	Symbols:|similar to unknown protein [Arabidopsis thaliana] (TAIR:AT2G10930.1)|chr5:19670461-19671243 FORWARD	4645.27	2823.19	3506.91	4544.98	4778.63	5439.34	2443.64
Brapa_ESTC001881	AT4G06599	Symbols:|ubiquitin family protein|chr4:3666076-3667492 REVERSE	758.121	829.756	981.875	1043.13	742.518	856.992	755.784
Brapa_ESTC001882	AT5G03460	Symbols:|similar to unknown [Populus trichocarpa] (GB:ABK93498.1)|chr5:864390-865508 FORWARD	14208.8	12481.5	10956	14190.9	15619.2	13817.1	13003.8
Brapa_ESTC001883	AT1G17200	Symbols:|integral membrane family protein|chr1:5878486-5879864 FORWARD	13144.4	13411.3	12614.5	14582.8	14175.8	13405.9	10313.4
Brapa_ESTC001884	AT5G38220	Symbols:|similar to unknown protein [Arabidopsis thaliana] (TAIR:AT1G66900.1); similar to hypothetical protein [Vitis vinifera] (GB:CAN82502.1); contains InterPro domain Phospholipase/carboxylesterase (InterPro:IPR003140)|chr5:15286242-15288370 FORWARD	2858.96	3532.44	3748.53	4163.79	3838.05	4429.26	4229.5
Brapa_ESTC001885	AT3G47650	Symbols:|bundle-sheath defective protein 2 family / bsd2 family|chr3:17580561-17581247 FORWARD	5770.33	8430.72	9309.2	9072.63	8973.63	9709.99	6899.62
Brapa_ESTC001886	AT5G61230	Symbols:|ankyrin repeat family protein|chr5:24645480-24646004 FORWARD	2190.56	3444.53	3955.32	3649.71	3006.77	4299.05	4352.85
Brapa_ESTC001887	AT2G30570	Symbols: PSBW|PSBW (PHOTOSYSTEM II REACTION CENTER W)|chr2:13026403-13027130 REVERSE	6668.45	15660.6	13934.2	10933.3	11822.8	14627.4	14877.2
Brapa_ESTC001888	NA	NA	440.775	634.927	354.537	438.567	445.053	376.784	336.879
Brapa_ESTC001889	AT1G21900	Symbols:|emp24/gp25L/p24 family protein|chr1:7691154-7692316 REVERSE	20640.4	15504.1	15570.8	16560.3	12889.7	12245.9	13344
Brapa_ESTC001890	AT1G21480	Symbols:|exostosin family protein|chr1:7519105-7521415 REVERSE	1207.45	1130.31	1290.2	1386.39	1376.59	1259.36	1306.78
Brapa_ESTC001891	AT5G46850	Symbols:|similar to unknown [Populus trichocarpa] (GB:ABK96208.1); contains InterPro domain PIG-X/PBN1 (InterPro:IPR013233)|chr5:19027941-19029237 FORWARD	2352.85	2268.99	3046.25	3513.97	3233.54	2588.51	3574.35
Brapa_ESTC001892	AT5G22950	Symbols: VPS24.1|VPS24.1|chr5:7681383-7682723 FORWARD	3167.91	3977.01	3488.56	3851.96	4171.02	4622.42	4563.39
Brapa_ESTC001893	AT1G19670	Symbols: CORI1, ATHCOR1|ATCLH1 (CORONATINE-INDUCED PROTEIN 1)|chr1:6803787-6804914 REVERSE	3098.33	1485.94	4511.34	2974.75	1069.63	862.717	3172.52
Brapa_ESTC001894	AT2G28230	Symbols:|similar to unknown protein [Arabidopsis thaliana] (TAIR:AT4G09070.1); similar to hypothetical protein [Vitis vinifera] (GB:CAN67376.1); contains InterPro domain TATA-binding related factor (InterPro:IPR013921)|chr2:12044932-12046086 REVERSE	8258.21	5281.87	6982.9	7547.18	6055.36	5114.91	3819.65
Brapa_ESTC001895	AT3G10080	Symbols:|germin-like protein, putative|chr3:3107481-3108164 REVERSE	3902.3	4847.29	2020.75	8918.13	5319.09	1632.13	1284.59
Brapa_ESTC001897	AT3G61260	Symbols:|DNA-binding family protein / remorin family protein|chr3:22686378-22687676 REVERSE	557.596	813.308	1082.23	897.657	792.362	1041.6	1220.41
Brapa_ESTC001898	AT5G53620	Symbols:|similar to unnamed protein product [Vitis vinifera] (GB:CAO48590.1)|chr5:21798443-21802287 FORWARD	13550.4	11339.5	10756.2	11462.7	10561.5	10359.5	8625.39
Brapa_ESTC001899	AT1G45050	Symbols: UBC15, ATUBC2-1|ATUBC2-1 (ARABIDOPSIS THALIANA UBIQUITIN-CONJUGATING ENZYME 15); ubiquitin-protein ligase|chr1:17033777-17035407 FORWARD	12026.6	10761.1	10981.1	10598.7	12368.1	10556.1	11440.7
Brapa_ESTC001900	AT2G47470	Symbols: ATPDIL2-1, UNE5, MEE30|ATPDIL2-1/MEE30/UNE5 (PDI-LIKE 2-1); thiol-disulfide exchange intermediate|chr2:19488573-19490373 FORWARD	7949.54	8955.83	9421.01	10435.3	9632.57	10780.1	10363.6
Brapa_ESTC001901	AT4G31985	Symbols:|60S ribosomal protein L39 (RPL39C)|chr4:15469937-15470372 FORWARD	23716.3	19925.2	20033.6	22927.7	19056.7	19298.2	15660.1
Brapa_ESTC001902	NA	NA	1408.82	1312.17	2205.79	1116.07	1579.89	1378.84	1583.75
Brapa_ESTC001903	AT1G27950	Symbols:|lipid transfer protein-related|chr1:9740727-9741978 FORWARD	22313.6	17321.6	29465.4	21023.8	16107.1	16883.9	26494.7
Brapa_ESTC001904	AT1G52300	Symbols:|60S ribosomal protein L37 (RPL37B)|chr1:19478882-19479821 REVERSE	15394.4	18738.3	17431.8	15736.8	17125.3	18102.5	17712.3
Brapa_ESTC001905	AT4G27610	Symbols:|similar to unknown protein [Arabidopsis thaliana] (TAIR:AT4G27620.2); similar to unknown protein [Arabidopsis thaliana] (TAIR:AT4G27620.1); similar to unnamed protein product [Vitis vinifera] (GB:CAO62123.1)|chr4:13785654-13787338 REVERSE	4676.29	4390.39	5523.39	5497.17	5182.94	4480.53	3541.47
Brapa_ESTC001906	AT5G64920	Symbols: CIP8|CIP8 (COP1-INTERACTING PROTEIN 8); protein binding / zinc ion binding|chr5:25961564-25962568 REVERSE	1124.79	845.499	1012.39	882.499	984.943	615.846	730.61
Brapa_ESTC001907	AT5G16830	Symbols: PEP12P, SYP21, ATSYP21, PEP12, ATPEP12|SYP21 (syntaxin 21); SNAP receptor|chr5:5533079-5535155 REVERSE	6618.18	8921.01	8036.5	6385.19	7929.93	8011.37	9011.69
Brapa_ESTC001908	AT5G47570	Symbols:|similar to unknown [Populus trichocarpa] (GB:ABK94153.1)|chr5:19310095-19311892 REVERSE	5436.27	5387.02	6811.63	6830.35	5585.52	6910.05	8255.89
Brapa_ESTC001909	AT5G43970	Symbols: TOM9-2, ATTOM22-V, TOM22-V|TOM22-V (TRANSLOCASE OUTER MITOCHONDRIAL MEMBRANE 22-V)|chr5:17710115-17710414 FORWARD	12229	9807.75	8540.51	11343.1	8951.66	9050.89	8111.95
Brapa_ESTC001910	AT1G43670	Symbols:|fructose-1,6-bisphosphatase, putative / D-fructose-1,6-bisphosphate 1-phosphohydrolase, putative / FBPase, putative|chr1:16470624-16472787 FORWARD	10897	14061.4	13078.5	13733.6	16045	9988.23	13772
Brapa_ESTC001911	AT5G08160	Symbols: ATPK3|ATPK3 (Arabidopsis thaliana serine/threonine protein kinase 3); kinase|chr5:2625904-2627943 REVERSE	632.785	578.985	741.691	1235.08	1481.88	1678.91	1935.2
Brapa_ESTC001912	AT3G45890	Symbols:|similar to unknown protein [Arabidopsis thaliana] (TAIR:AT1G13770.1); similar to unnamed protein product [Vitis vinifera] (GB:CAO23851.1); contains InterPro domain Protein of unknown function DUF647 (InterPro:IPR006968)|chr3:16882682-16885085 FORWARD	1204.48	1412.55	1432.29	1520.75	1885.16	1193.4	1348.03
Brapa_ESTC001913	NA	NA	23983.4	19991.4	17532.4	22118.2	19757.8	19673.2	17215.9
Brapa_ESTC001914	AT5G66680	Symbols: DGL1|DGL1 (defective glycosylation 1); dolichyl-diphosphooligosaccharide-protein glycotransferase|chr5:26635066-26637807 REVERSE	8704.26	8090.93	7621.15	12084	9657.12	8862.37	7954.78
Brapa_ESTC001915	AT4G40060	Symbols: ATHB16, ATHB-16|ATHB-16/ATHB16 (ARABIDOPSIS THALIANA HOMEOBOX PROTEIN 16); transcription activator/ transcription factor|chr4:18571676-18572768 REVERSE	6696.59	6456.94	6444.94	6401.45	6228.12	6692.79	4542.51
Brapa_ESTC001916	NA	NA	2757.54	2206.23	2326.85	2013.66	1817.85	857.549	584.717
Brapa_ESTC001917	AT5G13440	Symbols:|ubiquinol-cytochrome C reductase iron-sulfur subunit, mitochondrial, putative / Rieske iron-sulfur protein, putative|chr5:4308434-4310025 REVERSE	7591.44	5918.97	6523.96	6934.31	7927.64	10155	11007.4
Brapa_ESTC001918	AT1G76860	Symbols:|small nuclear ribonucleoprotein, putative / snRNP, putative / Sm protein, putative|chr1:28859488-28860531 REVERSE	10073.4	6911.82	8743.96	8386.57	8208.1	7664.61	7178.56
Brapa_ESTC001919	AT3G15040	Symbols:|similar to unknown protein [Arabidopsis thaliana] (TAIR:AT4G21970.1); similar to hypothetical protein [Vitis vinifera] (GB:CAN76322.1); contains InterPro domain Protein of unknown function DUF584 (InterPro:IPR007608)|chr3:5065452-5066183 REVERSE	2152.47	1859.71	2709.46	1898.69	2255.3	2758.92	4026.67
Brapa_ESTC001920	AT2G40100	Symbols: LHCB4.3|LHCB4.3 (LIGHT HARVESTING COMPLEX PSII); chlorophyll binding|chr2:16752962-16754268 FORWARD	4248.02	6381.52	6557.3	5871.56	7572.35	7686.03	7398.69
Brapa_ESTC001921	AT5G54770	Symbols: TZ, THI1|THI1 (THIAZOLE REQUIRING)|chr5:22263860-22265117 FORWARD	5662.64	10455.2	11264.7	7904.77	10727.1	11077.4	8733.04
Brapa_ESTC001922	AT2G47910	Symbols: CRR6|CRR6 (CHLORORESPIRATORY REDUCTION 6)|chr2:19621811-19622629 FORWARD	3660.69	3438.95	3753.03	3689.23	3302.53	2052.86	1956.81
Brapa_ESTC001923	AT1G30910	Symbols:|molybdenum cofactor sulfurase family protein|chr1:11000893-11002782 FORWARD	7390.53	8204.87	8135.76	8877.63	7698.12	8344.83	7049.06
Brapa_ESTC001924	AT1G32740	Symbols:|protein binding / zinc ion binding|chr1:11844863-11846062 FORWARD	236.781	194.935	345.35	276.212	448.927	693.981	541.913
Brapa_ESTC001926	NA	NA	14757.8	15415.8	10764.8	16532.7	18112.9	14662.5	12172.2
Brapa_ESTC001928	AT4G00110	Symbols: GAE3|GAE3 (UDP-D-GLUCURONATE 4-EPIMERASE 3); catalytic|chr4:38702-39994 REVERSE	10269	8563.78	9843.27	11528.6	11491.3	9050.44	13719.4
Brapa_ESTC001929	NA	NA	11.412	15.4331	10.0401	13.1269	11.7956	10.4679	13.3065
Brapa_ESTC001930	AT5G61770	Symbols: PPAN|PPAN (PETER PAN-LIKE PROTEIN)|chr5:24833114-24834721 FORWARD	4377.84	3467.52	3095.45	5171.51	3978.06	4184.64	2820.7
Brapa_ESTC001931	AT3G62790	Symbols:|NADH-ubiquinone oxidoreductase-related|chr3:23234296-23235196 REVERSE	7442.1	8722.89	9282.28	10942.1	8588.8	10577.8	11627.6
Brapa_ESTC001932	AT5G24790	Symbols:|similar to unknown protein [Arabidopsis thaliana] (TAIR:AT5G10580.1); similar to hypothetical protein [Vitis vinifera] (GB:CAN79714.1); contains InterPro domain Protein of unknown function DUF599 (InterPro:IPR006747)|chr5:8512079-8513067 FORWARD	917.357	521.847	757.974	4332.28	20773.2	23366.5	5682.26
Brapa_ESTC001933	NA	NA	4339.49	2743.2	3124.44	3570.91	3260.44	2688.29	2231.93
Brapa_ESTC001934	AT1G27950	Symbols:|lipid transfer protein-related|chr1:9740727-9741978 FORWARD	11569.5	9517.53	12040.9	10347.8	9659.21	9014.91	11315.2
Brapa_ESTC001935	AT4G16450	Symbols:|similar to unknown [Populus trichocarpa] (GB:ABK93272.1); contains domain PD104546 (PD104546)|chr4:9280154-9280563 FORWARD	10756.6	11538.3	10382.4	11579.6	10667.3	10500.3	12333.5
Brapa_ESTC001936	AT3G23600	Symbols:|dienelactone hydrolase family protein|chr3:8473840-8475662 FORWARD	4736.96	5413.75	5322.6	3780.18	4603.89	5929.94	4371.2
Brapa_ESTC001937	AT2G28380	Symbols: DRB2|DRB2 (DSRNA-BINDING PROTEIN 2); double-stranded RNA binding|chr2:12141175-12142992 REVERSE	6426.02	3760.31	5184.26	6249.05	6659.87	5142.37	4141.53
Brapa_ESTC001938	NA	NA	221.77	310.662	242.843	193.795	177.493	180.761	119.305
Brapa_ESTC001939	AT5G24560	Symbols: ATPP2-B12|ATPP2-B12 (Phloem protein 2-B12); carbohydrate binding|chr5:8402208-8403269 FORWARD	274.232	220.989	245.09	204.791	199.178	223.6	446.537
Brapa_ESTC001940	AT5G22250	Symbols:|CCR4-NOT transcription complex protein, putative|chr5:7365608-7366444 REVERSE	6567.85	6054.3	5733.67	6994.48	6272.24	5253.18	6845.24
Brapa_ESTC001941	AT1G78900	Symbols: VHA-A|VHA-A; ATP binding / hydrogen ion transporting ATP synthase, rotational mechanism|chr1:29665356-29669468 FORWARD	10782	7997.48	14433	10500.5	10624.2	13153.2	15230.3
Brapa_ESTC001942	AT4G05460	Symbols:|F-box family protein (FBL20)|chr4:2761103-2762397 REVERSE	6168.8	6408.95	5756.2	6501.64	8218.61	6177.35	5515.85
Brapa_ESTC001943	NA	NA	33485.5	28749.1	25479.1	24558.8	26735.7	23968.2	19645
Brapa_ESTC001944	AT5G02580	Symbols:|similar to unknown protein [Arabidopsis thaliana] (TAIR:AT3G55240.1); similar to unnamed protein product [Vitis vinifera] (GB:CAO65059.1); contains InterPro domain Conserved hypothetical protein CHP01589, plant (InterPro:IPR006476)|chr5:579963-580290 FORWARD	6462	9513.12	15531.7	5242.9	8506.33	13801.8	16956.6
Brapa_ESTC001945	NA	NA	7454.35	8542.45	9375.79	11734.7	11991.2	12437.9	10356.3
Brapa_ESTC001946	AT1G78915	Symbols:|binding|chr1:29672622-29675974 REVERSE	6097.34	5936.08	5883.67	5271.45	4918.63	4174.41	4158.55
Brapa_ESTC001947	NA	NA	16817.4	16230.6	12396	11856.8	11059.7	11483.5	13498.5
Brapa_ESTC001948	AT5G43060	Symbols:|cysteine proteinase, putative / thiol protease, putative|chr5:17287012-17289345 REVERSE	12507.3	13819	13823.5	13462.9	13171.1	14122.8	14026.9
Brapa_ESTC001949	AT3G27430	Symbols: PBB1|PBB1 (20S proteasome beta subunit B 1); peptidase|chr3:10154147-10156273 FORWARD	12069.1	12870.6	14250.7	16657.2	17176.9	14302.5	15920.6
Brapa_ESTC001950	AT4G37260	Symbols: MYB73, AtMYB73|AtMYB73/MYB73 (myb domain protein 73); DNA binding / transcription factor|chr4:17540596-17541558 FORWARD	8255.67	9255.52	6509.24	7847.3	6737.47	7015.48	5616.75
Brapa_ESTC001951	AT5G57560	Symbols: XTH22, TCH4|TCH4 (TOUCH 4); hydrolase, acting on glycosyl bonds / xyloglucan:xyloglucosyl transferase|chr5:23324522-23325461 REVERSE	11046.6	10568.4	7549.13	12260.3	10511.8	9874.6	7751.4
Brapa_ESTC001952	AT4G22820	Symbols:|zinc finger (AN1-like) family protein|chr4:11987882-11988412 REVERSE	2995.37	4960.01	4275.52	4489.85	4182.18	5235.81	5106.98
Brapa_ESTC001953	AT3G17000	Symbols: UBC32|UBC32 (UBIQUITIN-CONJUGATING ENZYME 32); ubiquitin-protein ligase|chr3:5797302-5799473 FORWARD	4519.47	4738.11	5147.59	4223.16	4468.37	6934.51	6678.88
Brapa_ESTC001954	NA	NA	17543.5	21061.9	22422.5	21094.8	18535.1	22059.7	20308.9
Brapa_ESTC001955	AT2G47140	Symbols:|short-chain dehydrogenase/reductase (SDR) family protein|chr2:19358040-19359129 REVERSE	2570	2354.87	2883.61	2484.45	2130.06	2145.02	2807.17
Brapa_ESTC001956	AT3G55880	Symbols:|similar to unknown protein [Arabidopsis thaliana] (TAIR:AT2G40095.1); similar to unnamed protein product [Vitis vinifera] (GB:CAO41350.1); contains domain PTHR10992 (PTHR10992); contains domain PTHR10992:SF2 (PTHR10992:SF2)|chr3:20747661-20749304 FORWARD	815.512	2372.26	699.992	597.291	515.968	442.649	934.664
Brapa_ESTC001957	AT3G55800	Symbols: SBPASE|SBPASE (SEDOHEPTULOSE-BISPHOSPHATASE); phosphoric ester hydrolase/ sedoheptulose-bisphosphatase|chr3:20720619-20722400 FORWARD	5734.06	8670.12	8090.07	6715.58	7528.77	7837.39	6059.96
Brapa_ESTC001958	AT5G21920	Symbols:|YGGT family protein|chr5:7241353-7242768 REVERSE	8428.59	6231.09	9048.94	6546.96	7410.51	7473.13	8586.25
Brapa_ESTC001959	AT3G50260	Symbols: CEJ1, ATERF#011|ATERF#011/CEJ1 (COOPERATIVELY REGULATED BY ETHYLENE AND JASMONATE 1); DNA binding / transcription factor|chr3:18645669-18646130 FORWARD	4544.6	7453.24	5305.48	3071.39	2214.55	1999.63	2026.01
Brapa_ESTC001960	AT4G36040	Symbols:|DNAJ heat shock N-terminal domain-containing protein (J11)|chr4:17049711-17050196 REVERSE	11335.5	14505.8	10441.5	8904.37	10568.9	8451.34	7672.39
Brapa_ESTC001961	AT5G04340	Symbols: CZF2, ZAT6, C2H2|C2H2 (ZINC FINGER OF ARABIDOPSIS THALIANA 6); nucleic acid binding / transcription factor/ zinc ion binding|chr5:1216322-1217038 REVERSE	1204.05	2986.29	1212.8	663.324	514.185	361.108	463.23
Brapa_ESTC001962	AT1G03090	Symbols: MCCA|MCCA (3-methylcrotonyl-CoA carboxylase 1)|chr1:739715-743819 FORWARD	6280.12	9124.4	6252.78	3222.17	3849.34	3349.38	3916.46
Brapa_ESTC001963	AT3G24500	Symbols: MBF1C, ATMBF1C|ATMBF1C/MBF1C (MULTIPROTEIN BRIDGING FACTOR 1C); DNA binding / transcription coactivator/ transcription factor|chr3:8918762-8919208 FORWARD	2215.58	3202.71	2424.42	4620.28	9026.09	11119.8	4990.84
Brapa_ESTC001964	AT3G55460	Symbols: SCL30|SCL30 (SC35-like splicing factor 30); RNA binding|chr3:20572001-20574479 FORWARD	11266.1	14214	11733.4	18514.5	15132.9	14493.9	14036.1
Brapa_ESTC001965	AT3G11400	Symbols: ATEIF3G1, EIF3G1|EIF3G1 (eukaryotic translation initiation factor 3G1); RNA binding / translation initiation factor|chr3:3578542-3580372 FORWARD	12121.4	9779.31	10140.6	13622.8	12151.7	11218.1	9052.81
Brapa_ESTC001966	AT1G02560	Symbols: NCLPP1, NCLPP5, CLPP5|CLPP5 (NUCLEAR ENCODED CLP PROTEASE 1); endopeptidase Clp|chr1:538000-539805 FORWARD	9934.49	7971.3	9152.18	9789.36	8763.23	7836.15	8080.54
Brapa_ESTC001967	AT1G62380	Symbols: ATACO2, ACO2|ACO2 (ACC OXIDASE 2)|chr1:23086005-23087733 FORWARD	6769.27	12159.1	9928.85	4040.19	5389.57	6232.4	9288.47
Brapa_ESTC001968	AT5G59160	Symbols: PPO, TOPP2|TOPP2 (Type one serine/threonine protein phosphatase 2); protein serine/threonine phosphatase|chr5:23896793-23898328 FORWARD	3561.72	4284.44	4016.13	3654.47	4373.53	4596.04	5029.62
Brapa_ESTC001969	AT4G27450	Symbols:|similar to unknown protein [Arabidopsis thaliana] (TAIR:AT3G15450.1); similar to unnamed protein product [Vitis vinifera] (GB:CAO39242.1); contains domain G3DSA:3.60.20.10 (G3DSA:3.60.20.10); contains domain SSF56235 (SSF56235)|chr4:13727671-13728689 REVERSE	14753.1	16740.8	10194.4	14521.7	18484.1	13948.9	6061.91
Brapa_ESTC001970	AT1G79090	Symbols:|similar to unknown protein [Arabidopsis thaliana] (TAIR:AT3G22270.1); similar to unnamed protein product [Vitis vinifera] (GB:CAO23830.1); contains domain PTHR21551 (PTHR21551)|chr1:29754444-29757838 REVERSE	7348.15	7005.19	7934.58	6267.11	5434.19	6367.76	8487.19
Brapa_ESTC001971	AT2G24570	Symbols: ATWRKY17, WRKY17|WRKY17 (WRKY DNA-binding protein 17); transcription factor|chr2:10444755-10446301 REVERSE	8964.82	8255.28	5977.95	5866.44	5477.81	4667.2	4018.4
Brapa_ESTC001972	AT1G71780	Symbols:|similar to unnamed protein product [Vitis vinifera] (GB:CAO67543.1)|chr1:26999068-27000300 REVERSE	6956.9	6095.59	8015.19	7682.55	8019.55	7209.35	8599.82
Brapa_ESTC001973	AT3G01290	Symbols:|band 7 family protein|chr3:88259-89363 REVERSE	9730.18	10552.3	4966.27	3931.26	4794.83	4770.4	2688.34
Brapa_ESTC001974	AT5G63790	Symbols: ANAC102|ANAC102 (Arabidopsis NAC domain containing protein 102); transcription factor|chr5:25544113-25545239 REVERSE	536.494	1266.98	389.073	605.012	525.817	348.629	381.849
Brapa_ESTC001975	NA	NA	4931.04	7661.01	8572.07	5484.18	4675.33	3811.19	3570.36
Brapa_ESTC001976	AT5G42020	Symbols: BIP2, BIP|BIP (LUMINAL BINDING PROTEIN); ATP binding|chr5:16824925-16827708 REVERSE	6487.82	6055.78	6635.15	9334.24	10274.5	13519.4	10749.8
Brapa_ESTC001977	AT4G08950	Symbols:|phosphate-responsive protein, putative (EXO)|chr4:5740375-5741319 FORWARD	4880.7	5926.63	6674.66	4774.69	5665.47	5496.31	5299.56
Brapa_ESTC001978	AT3G22120	Symbols: CWLP|CWLP (CELL WALL-PLASMA MEMBRANE LINKER PROTEIN); lipid binding|chr3:7795290-7796294 REVERSE	1979.71	1859.94	1839.08	3558.59	3622.7	7483.6	5779.55
Brapa_ESTC001979	AT2G39770	Symbols: VTC1, SOZ1, EMB101, GMP1, CYT1|CYT1 (CYTOKINESIS DEFECTIVE 1); nucleotidyltransferase|chr2:16596479-16597819 FORWARD	13694.1	17456.7	17588.9	15255.3	16175.4	16323	16943.3
Brapa_ESTC001980	AT1G25682	Symbols:|cell cycle control protein-related|chr1:9002519-9004537 REVERSE	4543.53	4034.55	3378.11	5185.93	5665.17	5608.85	4387.44
Brapa_ESTC001981	AT5G48385	Symbols:|similar to hydroxyproline-rich glycoprotein family protein [Arabidopsis thaliana] (TAIR:AT3G22440.1); similar to unknown [Populus trichocarpa] (GB:ABK94872.1); contains InterPro domain Frigida-like (InterPro:IPR012474)|chr5:19626697-19628938 FORWARD	12949.8	15455.9	15572.8	16213.2	16121.8	17558.1	17307.4
Brapa_ESTC001982	AT5G62640	Symbols: ELF5|ELF5 (EARLY FLOWERING 5)|chr5:25166810-25169577 REVERSE	8947.76	8918.23	9297.92	9298.61	8598.04	7942.21	8958.75
Brapa_ESTC001983	NA	NA	13644.7	22566.5	23720.4	21000.2	18934.4	25636.1	22416.3
Brapa_ESTC001984	AT5G60800	Symbols:|heavy-metal-associated domain-containing protein|chr5:24478342-24479690 REVERSE	469.694	1033.45	1119.01	1353.53	1048.91	1321.42	728.747
Brapa_ESTC001985	AT3G18690	Symbols: MKS1|MKS1 (MAP KINASE SUBSTRATE 1)|chr3:6429761-6430429 REVERSE	1941.49	1332.53	1007.88	1500.02	952.895	828.023	880.394
Brapa_ESTC001986	AT3G53970	Symbols:|proteasome inhibitor-related|chr3:19996186-19997740 FORWARD	9190.58	7858.33	9189.35	8391.83	10170	9178.93	8529.82
Brapa_ESTC001987	AT3G12800	Symbols:|short-chain dehydrogenase/reductase (SDR) family protein|chr3:4063470-4064764 REVERSE	10696.8	13724.5	10500.7	10362.4	11182.3	12024.5	11596.7
Brapa_ESTC001988	AT5G62860	Symbols:|F-box family protein-related|chr5:25249858-25251793 FORWARD	104.439	357.969	365.786	410.874	397.976	424.265	407.453
Brapa_ESTC001989	AT2G42770	Symbols:|peroxisomal membrane 22 kDa family protein|chr2:17805712-17807004 REVERSE	4005.27	2678.12	3808.1	4376.96	5344.7	3613.45	3860.82
Brapa_ESTC001990	AT3G60250	Symbols: CKB3|CKB3 (casein kinase II beta chain 3); protein kinase CK2 regulator|chr3:22281689-22282937 REVERSE	9597.66	8694.31	8833.59	8658.59	8493.74	7131.77	6916.54
Brapa_ESTC001991	AT2G37110	Symbols:|similar to unknown protein [Arabidopsis thaliana] (TAIR:AT2G40935.1); similar to unknown [Populus trichocarpa] (GB:ABK96163.1); contains InterPro domain Protein of unknown function Cys-rich (InterPro:IPR006461)|chr2:15599768-15600805 FORWARD	9858.09	11980.1	14234.2	9933.93	11317	14124.3	13976.7
Brapa_ESTC001992	NA	NA	2692.71	2871.9	3582.17	3675.5	3530.03	4139.59	3425.09
Brapa_ESTC001993	AT5G03740	Symbols: HDT3, HD2C|HD2C (HISTONE DEACETYLASE 2C); nucleic acid binding / zinc ion binding|chr5:981993-983960 FORWARD	11202.2	10141.6	8528.92	12293.3	11590.9	9888.99	7501.23
Brapa_ESTC001994	AT2G31440	Symbols:|protein binding|chr2:13406386-13408048 REVERSE	5963.19	5483.23	5131.42	7635.47	6732.73	5390.82	4829.51
Brapa_ESTC001995	AT1G23820	Symbols: SPDS1|SPDS1 (SPERMIDINE SYNTHASE 1)|chr1:8420267-8422469 FORWARD	5166.8	4233.81	5042.03	6258.92	6970.92	7176.94	5567.53
Brapa_ESTC001996	AT5G53160	Symbols:|similar to unknown protein [Arabidopsis thaliana] (TAIR:AT4G27920.1); similar to unnamed protein product [Vitis vinifera] (GB:CAO69376.1); similar to hypothetical protein [Vitis vinifera] (GB:CAN64668.1); contains InterPro domain Bet v I allergen; (InterPro:IPR000916)|chr5:21578252-21579006 FORWARD	239.421	284.503	197.45	740.982	1289.91	556.398	287.496
Brapa_ESTC001997	AT5G54840	Symbols:|GTP-binding family protein|chr5:22293837-22295554 REVERSE	366.322	389.082	718.37	328.023	353.241	722.593	1010.44
Brapa_ESTC001998	AT1G30630	Symbols:|coatomer protein epsilon subunit family protein / COPE family protein|chr1:10858528-10860155 REVERSE	14983.2	12900.5	13897.6	17992.1	18226.9	15050.1	16340.3
Brapa_ESTC001999	AT2G45520	Symbols:|similar to unnamed protein product [Vitis vinifera] (GB:CAO24409.1)|chr2:18762283-18763342 REVERSE	6026.7	4602.78	4575.37	5062.6	3848.5	3932.31	4027.04
Brapa_ESTC002000	AT5G21940	Symbols:|similar to unknown protein [Arabidopsis thaliana] (TAIR:AT3G43850.1); similar to unknown [Populus trichocarpa] (GB:ABK93792.1)|chr5:7249449-7250356 REVERSE	34389.9	31009.5	30079.6	29463.2	30217.5	23895.7	19431.8
Brapa_ESTC002001	NA	NA	6405.77	5433.65	6746.45	5987.84	5443.6	6904.06	6965.69
Brapa_ESTC002002	NA	NA	1575.59	3049.63	1697.08	1370.1	1204.43	1812.69	2671.76
Brapa_ESTC002003	AT2G30020	Symbols:|protein phosphatase 2C, putative / PP2C, putative|chr2:12821514-12822981 FORWARD	778.07	266.502	265.525	290.703	800.832	326.793	278.213
Brapa_ESTC002004	AT2G35980	Symbols: NHL10, YLS9|YLS9 (YELLOW-LEAF-SPECIFIC GENE 9)|chr2:15117714-15118397 FORWARD	422.641	1478.63	343.351	250.643	123.602	105.998	100.234
Brapa_ESTC002005	AT1G03140	Symbols:|splicing factor Prp18 family protein|chr1:754471-756223 REVERSE	13039	15255.4	15227.3	16617.5	14168.1	12030.7	13387.2
Brapa_ESTC002006	AT1G13390	Symbols:|similar to unknown protein [Arabidopsis thaliana] (TAIR:AT1G68490.1); similar to unnamed protein product [Vitis vinifera] (GB:CAO42143.1)|chr1:4592826-4593546 REVERSE	1909.48	2177.9	3737.44	2634.24	2111.99	3168.39	3645.87
Brapa_ESTC002007	AT5G45750	Symbols: AtRABA1c|AtRABA1c (Arabidopsis Rab GTPase homolog A1c); GTP binding|chr5:18576545-18577866 FORWARD	4299.31	3940.43	5494.89	5335.66	6061.2	5740.02	5202.06
Brapa_ESTC002008	NA	NA	564.105	780.594	610.039	380.088	342.692	412.838	418.223
Brapa_ESTC002010	AT5G47310	Symbols:|similar to unknown protein [Arabidopsis thaliana] (TAIR:AT4G17486.1); similar to hypothetical protein 25.t00041 [Brassica oleracea] (GB:ABD64953.1); contains InterPro domain Protein of unknown function DUF862, eukaryotic (InterPro:IPR008580)|chr5:19218552-19219901 FORWARD	6183.04	7429.29	6716.67	8251.62	8185.09	7761.72	7602.48
Brapa_ESTC002011	AT1G09490	Symbols:|cinnamyl-alcohol dehydrogenase family / CAD family|chr1:3064174-3065817 FORWARD	818.896	1804.89	1253.96	960.902	741.254	719.732	564.854
Brapa_ESTC002012	AT3G05530	Symbols: ATS6A.2, RPT5A|RPT5A (regulatory particle triple-A 5A); ATPase/ calmodulin binding|chr3:1603546-1605999 FORWARD	5194.01	5806.66	5985.76	8232.59	7144.74	7228.13	6449.1
Brapa_ESTC002013	AT1G67810	Symbols:|Fe-S metabolism associated domain-containing protein|chr1:25430151-25430927 FORWARD	2812.12	7882.43	2181.98	1956.85	1004.88	1692.95	15905.7
Brapa_ESTC002014	AT4G22690	Symbols: CYP706A1|CYP706A1 (cytochrome P450, family 706, subfamily A, polypeptide 1); oxygen binding|chr4:11929858-11931531 FORWARD	5696.59	7422.93	3037.88	6957.68	4973.92	4408.92	2568.54
Brapa_ESTC002015	AT5G06290	Symbols: 2-CYS PRX B|2-cys peroxiredoxin, chloroplast, putative|chr5:1919381-1921212 FORWARD	6470.91	8934.84	9027.38	9836.39	9319.71	10101.1	9897.07
Brapa_ESTC002016	AT4G17040	Symbols:|ATP-dependent Clp protease proteolytic subunit, putative|chr4:9586759-9589316 REVERSE	5745.83	7132.4	6774.31	7390.53	7547.67	6617.54	5873.32
Brapa_ESTC002017	AT4G39840	Symbols:|similar to unnamed protein product [Vitis vinifera] (GB:CAO21162.1); similar to unnamed protein product [Vitis vinifera] (GB:CAO48661.1)|chr4:18485262-18486617 FORWARD	1332.22	1700.78	2628.8	1333.62	1829.34	3121.18	2769.75
Brapa_ESTC002018	AT1G20620	Symbols: SEN2, CAT3|CAT3 (CATALASE 3); catalase|chr1:7143132-7145797 FORWARD	17048.5	23778	26399.9	21061.8	19039.3	19852.6	21854.5
Brapa_ESTC002019	AT3G59970	Symbols: MTHFR1|MTHFR1 (METHYLENETETRAHYDROFOLATE REDUCTASE 1); methylenetetrahydrofolate reductase (NADPH)|chr3:22162280-22164389 FORWARD	12127.6	11895.4	15492	14497	13318.5	13578.7	16702.6
Brapa_ESTC002020	AT4G32030	Symbols:|unknown protein|chr4:15490909-15492684 FORWARD	5001.09	5191.1	4728.2	5637.35	4575.53	5094.88	3685.49
Brapa_ESTC002021	AT5G08790	Symbols: ANAC081, ATAF2|ATAF2 (Arabidopsis NAC domain containing protein 81)|chr5:2859114-2860145 REVERSE	6621.59	8720.45	8416.83	7047.31	8526.4	7836.47	8128.59
Brapa_ESTC002022	AT1G69890	Symbols:|similar to unknown protein [Arabidopsis thaliana] (TAIR:AT1G27100.1); similar to unknown [Populus trichocarpa] (GB:ABK94560.1); contains InterPro domain Protein of unknown function DUF569 (InterPro:IPR007679); contains InterPro domain Actin-crosslinking proteins (InterPro:IPR008999)|chr1:26327089-26328190 REVERSE	2295	4281.09	2023.78	579.396	521.642	504.722	1113.81
Brapa_ESTC002023	AT2G20920	Symbols:|similar to unnamed protein product [Vitis vinifera] (GB:CAO47410.1)|chr2:9005809-9006870 FORWARD	5022.11	6414.47	6876.18	4811.01	4671.19	4819.19	6984.27
Brapa_ESTC002024	AT3G20390	Symbols:|endoribonuclease L-PSP family protein|chr3:7110233-7111701 REVERSE	11852.8	10195.6	13166.8	13211.3	11057.7	11075	14847.7
Brapa_ESTC002025	AT3G23490	Symbols: CYN|CYN (CYANASE); cyanate hydratase|chr3:8423245-8424422 REVERSE	8117.21	11163.4	9193.57	9022.18	7695.62	8984.38	11047.7
Brapa_ESTC002026	AT3G15450	Symbols:|similar to unknown protein [Arabidopsis thaliana] (TAIR:AT4G27450.1); similar to unknown [Populus trichocarpa] (GB:ABK93866.1); contains domain PTHR11772 (PTHR11772); contains domain G3DSA:3.60.20.10 (G3DSA:3.60.20.10); contains domain SSF56235 (SSF56235)|chr3:5213057-5214005 FORWARD	19307.7	20824.4	18144.5	21125.8	22687.4	27911.9	24213
Brapa_ESTC002027	AT1G52590	Symbols:|Identical to DCC family protein At1g52590, chloroplast precursor [Arabidopsis Thaliana] (GB:Q9SSR1;GB:Q8L9T1); similar to RNase H domain-containing protein [Arabidopsis thaliana] (TAIR:AT1G24090.1); similar to unnamed protein product [Vitis vinifera] (GB:CAO62758.1); contains InterPro domain Putative thiol-disulphide oxidoreductase DCC (InterPro:IPR007263)|chr1:19592893-19593900 REVERSE	692.063	893.547	1366.14	603.796	668.991	837.404	699.876
Brapa_ESTC002028	AT1G30070	Symbols:|SGS domain-containing protein|chr1:10546778-10548056 REVERSE	12100	9598.18	9772.96	12983.9	12765.7	11215.2	8338.42
Brapa_ESTC002029	AT2G37480	Symbols:|similar to unknown protein [Arabidopsis thaliana] (TAIR:AT3G53670.1); similar to hypothetical protein [Vitis vinifera] (GB:CAN77855.1)|chr2:15745723-15746657 FORWARD	1908.51	2759.89	3153.37	2851.91	3709.72	3769.43	3626.74
Brapa_ESTC002030	NA	NA	2084.85	1900.56	2024.56	1943.09	1993.75	1659.56	1307.86
Brapa_ESTC002031	AT1G70330	Symbols: ENT1,AT|ENT1,AT (EQUILIBRATIVE NUCLEOTIDE TRANSPORTER 1); nucleoside transmembrane transporter|chr1:26506583-26508023 FORWARD	15089	17064.2	19383.5	14849	12875.9	12896.9	16461.1
Brapa_ESTC002032	AT2G30860	Symbols: GLUTTR, ATGSTF7, ATGSTF9|ATGSTF9 (Arabidopsis thaliana Glutathione S-transferase (class phi) 9); glutathione transferase|chr2:13146209-13147134 FORWARD	11898.8	14570.5	17510.3	15900.9	10553.5	13636.5	16655.6
Brapa_ESTC002033	AT3G57650	Symbols: LPAT2|LPAT2 (Lysophosphatidyl acyltransferase 2); 1-acylglycerol-3-phosphate O-acyltransferase|chr3:21360728-21363816 FORWARD	9933.2	7971.09	10808.7	9540.53	11397.1	9588.75	9426.17
Brapa_ESTC002034	AT3G52300	Symbols: ATPQ|ATPQ (ATP SYNTHASE D CHAIN, MITOCHONDRIAL); hydrogen ion transporting ATP synthase, rotational mechanism / hydrogen ion transporting ATPase, rotational mechanism|chr3:19407667-19409097 FORWARD	10736.5	12923.5	15380.5	16215.1	16751.1	15176.4	16463.6
Brapa_ESTC002035	AT1G28370	Symbols: ERF11, ATERF11|ATERF11/ERF11 (ERF domain protein 11); DNA binding / transcription factor/ transcription repressor|chr1:9956337-9956837 REVERSE	1572.65	1749.31	877.539	2611.5	1198.1	746.227	490.081
Brapa_ESTC002036	AT2G17870	Symbols:|cold-shock DNA-binding family protein|chr2:7771358-7772263 REVERSE	4095.54	4443.83	4340.36	4058.77	3878.91	3841.28	3585.82
Brapa_ESTC002037	AT3G13570	Symbols: SCL30a|SCL30a (SC35-like splicing factor 30a); RNA binding|chr3:4429571-4431609 REVERSE	9267.98	6590.1	7564.45	11188.2	10203.9	9399.44	6822.69
Brapa_ESTC002038	AT4G32940	Symbols: GAMMAVPE, GAMMA-VPE|GAMMA-VPE (Vacuolar processing enzyme gamma); cysteine-type endopeptidase|chr4:15900560-15903164 REVERSE	9312.59	12011.2	15047.4	9644.32	7954.96	7565.39	10177.7
Brapa_ESTC002039	AT5G60340	Symbols:|maoC-like dehydratase domain-containing protein|chr5:24291105-24293117 REVERSE	2168.79	1232.43	1627.59	1590.36	1402.58	936.919	922.005
Brapa_ESTC002040	AT1G15380	Symbols:|lactoylglutathione lyase family protein / glyoxalase I family protein|chr1:5290950-5292282 FORWARD	6370.97	13187.8	8627.52	4147.44	8189.51	12946.3	10223.6
Brapa_ESTC002041	AT1G73260	Symbols:|trypsin and protease inhibitor family protein / Kunitz family protein|chr1:27551071-27551718 REVERSE	1516.5	4428.28	1069.61	219.018	286.644	407.542	227.482
Brapa_ESTC002042	AT1G65030	Symbols:|transducin family protein / WD-40 repeat family protein|chr1:24160461-24162174 FORWARD	12745.8	8368.05	9540.16	9259.21	8347.65	7609.89	6825.42
Brapa_ESTC002043	AT3G63500	Symbols:|similar to unknown protein [Arabidopsis thaliana] (TAIR:AT1G14740.1); similar to unnamed protein product [Vitis vinifera] (GB:CAO40811.1); contains InterPro domain Protein of unknown function DUF1423, plant (InterPro:IPR004082)|chr3:23457306-23460141 REVERSE	3329.69	3061.04	3925.48	5578.77	5353.63	5110.49	5214.37
Brapa_ESTC002044	AT5G17380	Symbols:|pyruvate decarboxylase family protein|chr5:5724922-5726722 REVERSE	8820.43	12068.7	9490.93	8317.94	9503.94	8933.17	9188.82
Brapa_ESTC002045	AT4G32480	Symbols:|similar to unknown protein [Arabidopsis thaliana] (TAIR:AT2G20670.1); similar to unnamed protein product [Vitis vinifera] (GB:CAO69754.1); contains InterPro domain Protein of unknown function DUF506, plant (InterPro:IPR006502)|chr4:15676494-15677782 FORWARD	2227.56	3422.69	3722.93	1836.18	2274.72	2424.42	5481.27
Brapa_ESTC002046	AT3G29200	Symbols: ATCM1, CM1|CM1 (chorismate mutase 1); chorismate mutase|chr3:11165819-11167495 REVERSE	1675.28	1758.56	1079.43	2354.54	3672.1	1624.68	1949.59
Brapa_ESTC002047	AT2G31390	Symbols:|pfkB-type carbohydrate kinase family protein|chr2:13390712-13393193 REVERSE	12651.1	18507.3	13923	11434.8	8111.26	10204.2	12758.7
Brapa_ESTC002048	AT3G46780	Symbols: PTAC16|PTAC16 (PLASTID TRANSCRIPTIONALLY ACTIVE18); binding / catalytic|chr3:17239751-17242006 FORWARD	6299.88	6068.09	5980.56	5447.91	5852.55	3784.36	2781.83
Brapa_ESTC002049	AT5G48657	Symbols:|defense protein-related|chr5:19751245-19752071 REVERSE	2145.12	2270.48	332.083	496.214	417.992	328.675	298.626
Brapa_ESTC002050	AT1G17170	Symbols: GST, ATGSTU24|ATGSTU24 (ARABIDOPSIS THALIANA GLUTATHIONE S-TRANSFERASE (CLASS TAU) 24); glutathione transferase|chr1:5869888-5870684 FORWARD	2104.26	4831.8	2121.5	1043.72	1822.53	1566.72	701.309
Brapa_ESTC002051	AT3G22370	Symbols: ATAOX1A, AOX1A|AOX1A (alternative oxidase 1A); alternative oxidase|chr3:7906897-7908423 FORWARD	2619.32	2724.09	456.18	934.023	783.405	1239.92	800.507
Brapa_ESTC002052	AT4G11280	Symbols:|ACS6 (1-AMINOCYCLOPROPANE-1-CARBOXYLIC ACID (ACC) SYNTHASE 6)|chr4:6864164-6865918 FORWARD	1518.53	1632.68	824.836	2384.43	1636.32	1339.02	913.833
Brapa_ESTC002053	AT4G37800	Symbols:|xyloglucan:xyloglucosyl transferase, putative / xyloglucan endotransglycosylase, putative / endo-xyloglucan transferase, putative|chr4:17775697-17777366 REVERSE	2511.12	1815.8	5724.57	1989.8	1353.74	2128.85	4411.83
Brapa_ESTC002054	AT5G13490	Symbols: AAC2|AAC2 (ADP/ATP CARRIER 2); ATP:ADP antiporter/ binding|chr5:4336037-4337382 FORWARD	9310.53	9384.24	11202.4	10006	11115.5	13150.6	16772.2
Brapa_ESTC002055	AT4G39660	Symbols: AGT2|AGT2 (ALANINE:GLYOXYLATE AMINOTRANSFERASE 2); alanine-glyoxylate transaminase|chr4:18406791-18409256 FORWARD	8536.85	8280.85	8783.06	7396.98	7278.59	7000.62	9932.21
Brapa_ESTC002056	AT3G19590	Symbols:|WD-40 repeat family protein / mitotic checkpoint protein, putative|chr3:6805804-6808380 FORWARD	9789.47	6258.01	6333.59	8042.28	7513.69	5867.01	3854.21
Brapa_ESTC002057	AT4G33360	Symbols:|terpene cyclase/mutase-related|chr4:16067992-16069377 REVERSE	2626.84	2079.04	1665.63	3130.72	4964.71	3734.8	1870.09
Brapa_ESTC002058	AT5G42050	Symbols:|similar to unknown protein [Arabidopsis thaliana] (TAIR:AT3G27090.1); similar to unknown [Populus trichocarpa] (GB:ABK95892.1); contains InterPro domain Kelch related (InterPro:IPR013089); contains InterPro domain Development and cell death (InterPro:IPR013989)|chr5:16832858-16834160 FORWARD	4237.22	3975.28	2613.41	3580.46	3950.99	3426.26	2395.97
Brapa_ESTC002059	AT1G19580	Symbols: GAMMA CA1|GAMMA CA1 (GAMMA CARBONIC ANHYDRASE 1); carbonate dehydratase|chr1:6774928-6777083 FORWARD	1947.05	2283.3	2915.54	2997.73	2488.88	3510.29	4073.26
Brapa_ESTC002060	AT3G01820	Symbols:|adenylate kinase family protein|chr3:293988-295364 REVERSE	6648	5348.8	5663.54	6708.94	6808.34	5942.86	5041.44
[truncated: 45,556 more rows]
