# Supplementary material for: Comprehensive Analysis of Genic Male Sterility-Related Genes in Brassica rapa Using a Newly Developed Br300K Oligomeric Chip
Source: PLoS One. 2013 Sep 11;8(9):e72178. doi: 10.1371/journal.pone.0072178 (PMC3770635; doi:10.1371/journal.pone.0072178)
Supplement: Table S5 — List of specifically expressed genes in fertile buds that were initially classified as no hit found (NHF). All sequences were subjected to a repeated BLASTn search in NCBI. (XLSX) [file pone.0072178.s014.xlsx]

## Sheet: NHF-1
Table S5. List of specifically expressed genes in fertile buds that were initially classified as no hit found (NHF). All sequences were subjected to a repeated BLASTn search in NCBI.
B. rapa SEQ_ID	TAIR7_cds ID	Description, blastN	PI value
			S1	S2	S3	F1	F2	F3	F4
Brapa_ESTC042977	NHF	88% identity to Arabidopsis thaliana genomic DNA, chromosome 3, P1 clone: MLN21	15.8501	49.7663	29.7877	21431.2	24811.2	14943.3	8262.14
Brapa_ESTC003496	NHF	Brassica rapa subsp. pekinensis clone KBrB019N06/Arabidopsis thaliana DNA chromosome 3, BAC clone F7K15	186.34	232.737	117.976	19579.6	21406	19363.2	9489.34
Brapa_ESTC005300	NHF	No significant similarity found	138.317	814.232	102.642	13825.5	18558.5	25436.7	3134.29
Brapa_ESTC028257	AT2G03740	LEA domain-containing protein	147.838	232.737	116.626	13033.8	28257.5	38319.9	12220.7
Brapa_ESTC028636	AY028608	B. napus STA 41-9 (L33283); transcription factor-like protein (T2I1_290); B. oleracea pollen coat oleosin	353.988	287.135	322.592	10004.9	48120.8	55671.3	61601.1
Brapa_ESTC017477	AT3G21910	68% identity to Arabidopsis thaliana receptor-like protein kinase-related	159.894	209.227	131.133	9589.41	23197.4	28492.1	5853.96
Brapa_ESTC050778	NHF	Brassica rapa subsp. pekinensis clone KBrB019N06	736.52	372.261	122.402	8548.75	10219.2	4690.5	1706.4
Brapa_ESTC025860	AT3G21910	66% identity to receptor-like protein kinase-related	521.134	893.243	305.562	8499.91	22768.4	30180.5	6543.37
Brapa_ESTC003608	AT3G21930	Arabidopsis thaliana receptor-like protein kinase-related	146.555	236.818	263.652	8315.05	18247.1	13979.7	3747.52
Brapa_ESTC000259	EU118787	B. juncea AA genome E2B-like protein (liplid transfer protein)	312.214	477.238	272.403	7486.07	19883	12677.9	1239.75
Brapa_ESTC030672	NHF	Brassica rapa subsp. pekinensis clone KBrB013N08	177.706	199.579	149.897	6472.51	27677.5	29047.4	9961.13
Brapa_ESTC047743	AT1G20132	76% identity to hydrolase, acting on ester bonds / lipase	48.7767	66.6904	55.0426	6091.16	12745.7	11951.7	104.832
Brapa_ESTC017133	AT3G21910	66% identity to receptor-like protein kinase-related mRNA	118.184	184.368	99.5914	5911.98	18441.3	16652.7	6510.32
Brapa_ESTC008393	AT3G21910	66% identity to Arabidopsis thaliana receptor-like protein kinase-related	318.279	486.182	333.521	5343.42	21082.7	23920.6	3863.85
Brapa_ESTC000535	NHF	No significant similarity found	71.0425	99.3733	67.9315	4749.48	17374.5	20373.8	10527.3
Brapa_ESTC028841	AT3G21920	Pollen coat receptor kinase, putative /receptor-like kinase-related	78.8974	118.974	98.4973	4650.56	18776	14337.1	6021.58
Brapa_ESTC049223	AY028608	B. oleracea transcription factor-like protein (T2I1_290)/B. oleracea pollen coat oleosin-glycine rich protein (AAR13698)	221.467	213.634	212.335	4644.18	20671.2	20832.5	7184.18
Brapa_ESTC003712	NHF	No significant similarity found	56.4921	72.6888	52.246	4600.59	17298.5	25571.2	12033.5
Brapa_ESTC028992	EF523516	Brassica rapa MF14 mRNA	453.566	486.454	695.23	4391.83	2490.96	16903.4	32859.3
Brapa_ESTC003502	X60376	B. napus CEX mRNA for a novel proline-rich protein ; B. oleracea anther-specific proline-rich protein (APG1) mRNA (AF458407)	80.6383	57.7398	69.3732	3966.29	25201.9	32470.9	13473
Brapa_ESTC002624	AT5G0750	Pollen coat oleosin-glycine rich protein [Brassica oleracea]/GRP19	40.1861	66.6904	59.232	3703.53	12339.3	15380.6	6033.09
Brapa_ESTC003512	NHF	No significant similarity found	17.7124	36.3596	20.4081	3211.71	10334.2	15385.7	3597.18
Brapa_ESTC049217	NHF	No significant similarity found	113.139	145.63	121.683	3153.48	6802.88	8922.57	3216.52
Brapa_ESTC000519	AY028608	B. napus STA 41-9 (L33283); B. transcription factor-like protein(T2I1_290) ; B. oleracea pollen coat oleosin	36.5047	40.6646	32.4362	3041.04	26758.7	38392.1	37158.1
Brapa_ESTC048170	NHF	No significant similarity found	66.1286	133.441	50.1576	2993.07	8508.53	7985.96	60.6518
Brapa_ESTC000460	NHF	MF14 [Brassica rapa var. purpuraria](ABP73255)	190.143	225.199	416.183	2492.01	1357.77	10639.9	25418.1
Brapa_ESTC003525	At1G75930	80% identity to EXL6 (acyltransferase/carboxylesterase/lipase mRNA)	31.1046	84.0687	31.7579	2366.43	8585.58	10824.3	6447
Brapa_ESTC003620	NHF	No significant similarity found	62.7613	66.7933	24.2303	2251.16	10353.3	26167.9	16401.5
Brapa_ESTC009329	AT3G55252	68% identity to unknown protein mRNA	524.665	444.333	651.387	2127.12	1292.57	4018.56	12823.1
Brapa_ESTC043888	NHF	82% identity to Arabidopsis thaliana DNA chromosome 3, BAC clone T16L24	805.43	691.496	349.445	2109.54	1366.86	11194.4	30504.5
Brapa_ESTC029654	Y08986	B.napus gene encoding oleosin-like protein	205.545	91.5144	110.127	1935.36	19983.7	19875.1	911.18
Brapa_ESTC047193	EU181170	Brassica rapa subsp. campestris pollen-specific polygalacturonase (MF2) gene	177.63	207.057	310.707	1842.91	2104.61	12682.6	18717
Brapa_ESTC003735	NHF	Brassica rapa subsp. pekinensis clone KBrH121P05	493.506	421.78	467.235	1804.36	3344.81	1752.51	1238.58
Brapa_ESTC046172	ABD64929	Cystatin domain containing protein [Brassica oleracea]	352.186	234.97	339.484	1674.56	15870.8	10065.8	7319.46
Brapa_ESTC028987	EF523516	Brassica rapa MF14 mRNA	124.403	118.689	171.655	1630.74	895.939	9477.57	23233.9
Brapa_ESTC003809	AB010433	Brassica rapa PEC-1 mRNA for Lipid transfer protein	281.518	33.8121	13.914	1511.05	7499.96	12204	6140.89
Brapa_ESTC047840	DQ116449	Brassica oleracea var. botrytis pectin methylesterase inhibitor (PMEI) mRNA	368.166	303.297	322.066	1508.35	760.702	3249.96	15909.5
Brapa_ESTC003543	NHF	No significant similarity found	40.2405	51.999	43.8471	1398.87	7379.45	7085.21	62.0226
Brapa_ESTC047817	NHF	No significant similarity found	146.776	136.725	145.926	1358.7	797.519	11355.7	23002.7
Brapa_ESTC003529	X96409	B.oleracea mRNA for pollen coat oleosin	17.5849	23.9688	18.0309	1315.04	17646.5	27390.5	23602.4
Brapa_ESTC001189	AT3G01328	69% identity to unknown protein mRNA	172.621	182.448	204.326	1249.67	660.703	7982.87	19196.9
Brapa_ESTC003505	NHF	No significant similarity found	81.3996	41.2087	14.3309	1229.89	7832.08	13779.7	3370.55
Brapa_ESTC028576	NHF	Brassica rapa subsp. pekinensis clone KBrB006F18	113.77	150.309	191.103	1180.23	809.587	7455.8	14471.7
Brapa_ESTC003709	NHF	Brassica rapa subsp. pekinensis clone KBrS001M03	107.929	162.292	150.5	1172.02	6715.79	3489.02	112.309
Brapa_ESTC050387	AT1G61566	RALFL19 (Rapid ALkalinization Factor (RALF)-Like 9)	84.0216	77.2287	112.849	1153.97	698.642	7528.05	24118.2
Brapa_ESTC003639	NHF	No significant similarity found	6.7024	22.4015	10.7236	1151.71	2787.04	4160.93	851.403
Brapa_ESTC026462	AT4G08670	53% identical to protease inhibitor/seed storage/lipid transfer protein (LTP) family protein [Blast X]	370.814	407.219	468.49	1116.98	9169.16	18964.2	30653.3
Brapa_ESTC003569	NHF	No significant similarity found	396.735	321.336	460.118	1030.24	547.209	427.406	652.022
Brapa_ESTC001819	AT5G47550	73% identity to cDNA from silique (BX833553)	129.086	107.469	183.072	1008.84	12154.9	7209.1	6436.84
Brapa_ESTC049183	L48180	Brassica rapa subsp. pekinensis anther-specific protein (BNA237)	202.406	87.7565	71.9942	959.254	8833.25	10995.1	9201.24
Brapa_ESTC049679	NHF	75% identity to Arabidopsis thaliana genomic DNA, chromosome 5	495.312	199.929	98.8501	955.53	2637.26	1706.69	58.288
Brapa_ESTC031691	AT1G31885	Transporter	162.993	158.277	153.186	942.072	5576.48	11724.1	70.326
Brapa_ESTC049201	NHF	Brassica rapa subsp. pekinensis clone KBrB091M07	318.763	361.961	162.612	917.754	1714.05	1379.62	415.097
Brapa_ESTC028078	EZ196927	TSA: Artemisia annua strain Artemis Contig10484	241.962	145.37	255.667	899.138	513.658	1871.94	15152.9
Brapa_ESTC034070	EU180578	Brassica rapa retrotransposon RK03	400.6	376.103	210.171	892.756	1664.55	522.785	120.365
Brapa_ESTC028605	NHF	Brassica rapa subsp. pekinensis clone KBrH006L19	759.784	513.929	622.544	835.594	733.118	8435.48	13024.1
Brapa_ESTC047079	AT1G58120	80% identity to unkown protein mRNA	240.762	236.968	308.624	830.929	560.437	1555.62	11954.3
Brapa_ESTC034487	NHF	Brassica rapa subsp. pekinensis clone KBrB069A23	462.408	310.246	223.891	820.277	976.659	1256.12	140.773
Brapa_ESTC050345	NHF	81% identity to Arabidopsis thaliana chromosome 2 BAC T6D20 genomic sequence	65.7926	87.8342	80.4603	803.227	637.663	8230.32	11875.1
Brapa_ESTC034065	AT5G22160	70% identity to unknown protein mRNA	243.32	376.94	146.943	795.294	2491.68	303.218	88.803
Brapa_ESTC047822	NHF	No significant similarity found	154.857	170.254	164.184	794.014	583.537	1325.39	6774.9
Brapa_ESTC007656	AT3G55252	79% identity to unknown protein mRNA	93.8005	138.395	152.483	783.343	521.935	2479.71	8985.88
Brapa_ESTC046916	AT1G76965	44% identity to unknown protein by BlastX	444.817	416.469	426.323	755.039	680.817	1518.97	11912.4
Brapa_ESTC048521	NHF	Vitis vinifera contig VV78X061745.7	125.457	96.5867	120.069	742.104	442.592	5326.9	15078.3
Brapa_ESTC028284	BX322795	Zebrafish DNA sequence from clone CH211-106E12 in linkage group B	4.7813	14.7067	12.0097	738.522	633.087	1238.79	520.182
Brapa_ESTC048377	EF523516	Brassica rapa MF14 mRNA	56.1568	104.609	126.609	722.078	533.024	1534.16	6583.97
Brapa_ESTC028986	AT5G28690	77% identity to unknown protein mRNA	168.324	108.754	127.916	699.979	398.309	1919.78	13571.9
Brapa_ESTC009256	AT5G06280	80% identitiy to Arabidopsis thaliana unknown protein mRNA	228.519	272.617	294.288	682.496	5414.42	3787.95	2710.08
Brapa_ESTC005930	AY208876	Brassica napus seed specific protein Bn15D14A mRNA	243.409	258.058	493.813	677.175	726.269	1158.04	656.376
Brapa_ESTC047095	Y08986	B.napus gene encoding oleosin-like protein	464.509	459.343	296.538	673.532	5700.42	27086.4	18217.2
Brapa_ESTC030106	AT1G23780	F-box family protein	214.102	269.219	159.752	672.784	4719.05	1178.24	150.532
Brapa_ESTC048431	AC180899	Brassica rapa S-47 SP11 gene for S locus protein 11	190.262	214.357	228.864	661.855	9346.05	10430.3	673.894
Brapa_ESTC003637	NHF	No significant similarity found	21.1028	85.0005	5.7253	646.54	1717.71	5326.9	413.932
Brapa_ESTC049169	NHF	No significant similarity found	165.825	231.415	301.358	639.816	720.182	1704.95	789.676
Brapa_ESTC038147	NHF	Brassica rapa subsp. pekinensis clone KBrH054E04	367.732	418.568	219.436	627.607	2139.72	1193.81	149.056
Brapa_ESTC047828	AT2G19000	83% identity to unknown protein mRNA	241.932	185.327	286.496	619.132	494.28	1312.85	10843.6
Brapa_ESTC003598	X60318	B.napus mRNA, homologous to phospholipid transfer proteins and amylase/protease inhibitors	11.1528	32.141	14.0826	584.339	7557.72	9298.29	810.213
Brapa_ESTC004354	AT4G08670	Protease inhibitor/seed storage/lipid transfer protein (LTP) family protein	61.3898	78.2159	78.7516	572.056	5498.31	12142.3	20526.2
Brapa_ESTC045350	NHF	Brassica rapa subsp. pekinensis clone KBrS003K07	335.448	474.007	289.626	555.387	1169.75	1438.15	1512.83
Brapa_ESTC033229	AT3G22057	76% identity to unknown protein mRNA	551.778	380.783	397.834	538.459	729.865	5696.21	16783.9
Brapa_ESTC017617	NHF	Brassica rapa subsp. pekinensis clone KBrB053D06	288.883	339.374	235.078	536.784	853.673	1347.01	3211.21
Brapa_ESTC029152	NHF	Brassica rapa subsp. pekinensis clone KBrB045I17	473.501	327.446	328.832	522.876	532.703	1650.62	890.657
Brapa_ESTC047078	NHF	No significant similarity found	136.629	125.96	129.907	519.663	301.537	1873.14	12943.2
Brapa_ESTC028489	AT4G16500	Cysteine protease inhibitor family protein/cystatin family protein mRNA	849.925	594.182	799.101	510.166	392.183	999.795	7911.09
Brapa_ESTC020325	NHF	73% identity to Genomic Sequence For Arabidopsis thaliana Clone T3P01 From Chromosome V	373.594	357.7	339.212	503.206	1225.83	604.592	6323.91
Brapa_ESTC047835	At3g13400	Putative pollen-specific protein mRNA	531.727	309.748	271.753	498.907	504.643	2000.92	6813.82
Brapa_ESTC031268	AT4G39675	53% identity to unknown protein by BlastX	315.422	298.244	696.516	497.727	2140.87	5185.07	11930.9
Brapa_ESTC047659	AT3G27416	74% identity to unknown protein mRNA	623.278	581.711	522.023	496.516	451.111	9063.09	23849.6
Brapa_ESTC047829	NHF	Brassica rapa subsp. pekinensis clone KBrH006L19	263.505	208.844	230.707	481.932	516.218	12684.1	26996
Brapa_ESTC016928	AT4G02050	Putative sugar transporter	379.349	394.657	637.26	481.403	6062.48	13944.6	7191.91
Brapa_ESTC047648	NHF	Brassica rapa subsp. pekinensis clone KBrB019O20	178.356	424.357	225.608	472.76	490.989	116.016	1733.96
Brapa_ESTC004275	NHF	79% identity to Arabidopsis thaliana chromosome 2 clone F15K20 map B68	650.324	371.238	402.546	472.657	459.004	1870.12	8670.48
Brapa_ESTC026999	EU912394	95% identity to B. napus WRKY21-1 transcription factor (WRKY21-1) mRNA	137.945	57.1671	182.889	470.5	275.77	2696.85	7049.2
Brapa_ESTC045158	At4g39120	Arabidopsis thaliana mRNA for inositol monophosphatase - like protein	241.866	377.006	529.706	466.219	587.864	1254.64	6195.24
Brapa_ESTC047686	EU941184	98% identity to Zea mays clone 1374976 mRNA sequence	453.47	606.514	481.832	464.753	787.301	2484.22	13219.3
Brapa_ESTC029658	EF079958	Brassica rapa oleosin-like protein mRNA	299.119	286	247.178	463.672	14699.1	20597.7	13045.5
Brapa_ESTC000796	L48180	B. rapa subsp. pekinensis anther-specific protein (BNA237) mRNA	26.3803	23.4285	12.0514	450.484	16992.2	21394	15256.4
Brapa_ESTC003668	NHF	No significant similarity found	253.309	230.307	85.0633	450.483	99.879	84.5893	1250.26
Brapa_ESTC046987	NHF	No significant similarity found	301.072	421.421	131.714	448.997	799.392	650.202	1124.71
Brapa_ESTC003524	NHF	Vitis vinifera contig VV78X075539.2	428.795	273.081	10.3516	444.469	781.6	1489.96	289.594
Brapa_ESTC050433	NHF	Brassica rapa subsp. pekinensis clone KBrB021P17	162.613	261.478	171.801	438.881	296.619	1663.35	12449.8
Brapa_ESTC050364	DQ244635	Zea mays clone 9793 mRNA sequence	486.017	311.562	433.092	428.482	500.373	792.007	2810.29
Brapa_ESTC032949	M76978	Contains similarity to maize transposon MuDR (GB:M76978)	494.793	379.53	387.285	428.372	5893.45	6223.34	1038.4
Brapa_ESTC048193	NHF	No significant similarity found	90.5159	106.693	110.639	405.453	217.603	544.402	4505.6
Brapa_ESTC034945	NHF	Brassica rapa subsp. pekinensis clone KBrB013M01	522.27	463.306	515.814	395.103	423.806	722.185	6163.67
Brapa_ESTC035910	EF423802	Brassica oleracea var. gemmifera defensin mRNA	513.4	549.58	423.3	394.649	291.43	13704.1	31964.5
Brapa_ESTC046915	NHF	No significant similarity found	640.681	481.746	438.661	392.324	411.086	699.229	6250.51
Brapa_ESTC003733	NHF	No significant similarity found	192.14	174.246	176.256	389.547	290.965	293.886	1223.72
Brapa_ESTC031172	NHF	Brassica rapa subsp. pekinensis clone KBrB021J09	406.449	422.807	470.662	369.395	362.326	390.673	1160.32
Brapa_ESTC030239	AT4G10890	85% identity to unknown protein mRNA	562.645	267.452	214.122	363.767	372.262	4728.37	13128.2
Brapa_ESTC049816	NHF	Brassica rapa subsp. pekinensis clone KBrH020D15	395.407	400.457	417.959	360.215	359.491	492.423	2042.23
Brapa_ESTC039971	NHF	Brassica rapa subsp. pekinensis clone KBrH020D15	408.389	474.041	408.829	353.34	321.577	623.802	3048.53
Brapa_ESTC038248	AT2G15510	Putative non-LTR retroelement reverse transcriptase	406.732	360.466	275.496	349.737	333.608	260.428	2256.64
Brapa_ESTC028286	AT2G42470	TRAF homology domain-containingprotein / MATH domain-containing protein	61.0385	116.474	59.806	346.998	1532.68	613.953	87.8677
Brapa_ESTC008117	EF158459	Brassica rapa cultivar ZUBajh97-01B unknown gene	419.99	428.166	348.642	346.442	237.094	20424.6	38246.2
Brapa_ESTC032956	AT2G24280	Serine carboxypeptidase S28 family protein	318.692	266.434	359.722	345.047	1931.61	5217.49	1307.07
Brapa_ESTC035325	AT1G25422	Unknowon protein	263.236	309.418	362.899	336.317	322.184	586.532	1450.33
Brapa_ESTC028469	AT5G23820	MD-2-related lipid recognition domain-containing protein	358.467	152.545	396.053	327.112	155.579	118.483	1318.4
Brapa_ESTC017402	EF158459	Brassica rapa cultivar ZUBajh97-01B unknown gene	448.829	404.889	402.166	325.222	297.436	18161.2	38575.4
Brapa_ESTC047207	NHF	Brassica rapa subsp. pekinensis clone KBrB060F02	414.948	523.727	346.492	318.529	237.318	1244.47	6487.94
Brapa_ESTC037544	XM002280360	Vitis vinifera similar to ZFWD1 (zinc finger WD40 repeat protein 1)	427.388	404.452	312.712	305.599	227.572	471.374	2588.44
Brapa_ESTC046907	NHF	No significant similarity found	214.679	180.483	216.323	305.004	225.817	1386.56	8230.67
Brapa_ESTC017622	AT1G32361	83% identity to protein binding / zinc ion binding (ATL1F) mRNA	146.781	187.197	141.343	304.551	3323.31	946.227	4748.63
Brapa_ESTC035599	AT4G13560	75% identity to UNE15 (unfertilized embryo sac 15) (UNE15) mRNA	441.707	405.199	288.009	304.436	191.094	4279.18	11944.4
Brapa_ESTC003611	AY028608	Brassica oleracea transcription factor-like protein (T2I1_290) gene; putative oleosin (GRP)	5.3205	6.447	6.1864	298.634	5047.58	13578.8	7751.86
Brapa_ESTC048240	NHF	Brassica rapa subsp. pekinensis clone KBrH003D18	251.734	226.113	216.96	297.577	201.524	14303.4	27840.4
Brapa_ESTC017651	AT3G09530	74% identity to ATEXO70H3 (exocyst subunit EXO70 family protein H3)	297.25	270.339	224.751	293.974	222.379	708.267	6113.74
Brapa_ESTC017377	EF079958	B. rapa oleosin-like protein mRNA	61.2524	52.4132	41.442	291.214	20368.2	32092.3	26603.4
Brapa_ESTC044315	AT4G21895	67% identity to DNA binding protein mRNA	465.482	402.883	412.086	286.276	476.483	1300.12	5515.32
Brapa_ESTC049260	NHF	Brassica rapa subsp. pekinensis clone KBrB081M20	375.799	372.246	321.034	285.474	231.404	1456.73	3291.18
Brapa_ESTC042749	AT1G76965	82% identity to At unknown protein mRNA	100.187	71.9774	90.7495	284.586	162.942	1936.99	12507.7
Brapa_ESTC038106	NHF	Brassica rapa subsp. pekinensis clone KBrB053D06	110.837	101.677	102.294	283.579	3045.35	2193.58	109.769
Brapa_ESTC029626	NHF	No significant similarity found	442.185	348.125	293.886	281.229	1227.01	2436.01	479.054
Brapa_ESTC050365	NHF	No significant similarity found	9.3805	20.5309	12.9441	278.385	141.613	1979.41	5482.25
Brapa_ESTC003536	NHF	No significant similarity found	31.8607	46.7187	40.2889	271.753	5691.19	10174.5	4413.88
Brapa_ESTC004812	NHF	No significant similarity found	178.965	197.483	156.749	268.864	117.389	253.789	3783.22
Brapa_ESTC015654	AT4G35700	64% identity to zinc finger (C2H2 type) family protein mRNA	103.42	202.779	128.88	268.786	175.99	2170.02	11453.2
Brapa_ESTC047819	NHF	No significant similarity found	144.321	220.014	199.751	264.818	135.149	531.109	7068.05
Brapa_ESTC030819	NHF	Reverse transcriptase (AAG51783)	328.971	399.394	353.436	263.858	207.117	179.342	1134.71
Brapa_ESTC050363	DQ244635	Zea mays clone 9793 mRNA sequence	222.264	170.04	186.007	257.929	210.319	500.262	1131.88
Brapa_ESTC041290	NHF	Brassica rapa subsp. pekinensis clone KBrB060F02	418.156	412.275	318.401	252.315	212.753	590.928	3191.02
Brapa_ESTC049651	AT5G18030	Auxin-responsive protein, putative	190.099	338.009	490.083	251.833	485.416	1096.64	554.403
Brapa_ESTC050434	NHF	Brassica rapa subsp. pekinensis clone KBrB021P17	196.893	179.531	197.403	251.34	211.499	439.452	4380.98
Brapa_ESTC028742	AT1G23600	77% identity to unknown protein mRNA	240.769	223.26	251.372	248.262	3033.29	12536.9	4003.47
Brapa_ESTC003622	X67142	B. napus C98 mRNA (oleosin)	6.8659	6.4698	5.3666	243.548	2299.22	5797.56	2695.13
Brapa_ESTC003680	NHF	No significant similarity found	60.6703	40.9496	29.6861	240.12	13449.9	22365.2	13737.5
Brapa_ESTC029014	NHF	No significant similarity found	461.783	262.066	298.373	237.293	217.567	255.903	1250.37
Brapa_ESTC030312	AT3G25655	76% identity to IDL1 (INFLORESCENCE DEFICIENT IN ABSCISSION (IDA)-LIKE 1) (IDL1) mRNA	281.431	311.49	240.845	236.255	195.748	448.592	8586.97
Brapa_ESTC045557	NHF	Brassica rapa subsp. pekinensis clone KBrB054G07	224.399	261.182	189.037	233.025	1232.02	1549.31	7463.74
Brapa_ESTC003913	NHF	Homo sapiens BAC clone RP11-290O12 from 4	192.801	182.88	429.594	223.994	498.99	520.488	1483.65
Brapa_ESTC009313	XM002516069	Ricinus communis conserved hypothetical protein	156.977	148.712	120.871	222.692	152.155	753.997	7051.4
Brapa_ESTC007884	EF079958	Brassica rapa oleosin-like protein mRNA	119.346	88.7071	135.18	219.659	9908.11	15426.8	11578.8
Brapa_ESTC030684	AT5G15140	Aldose 1-epimerase family protein	314.021	336.172	195.103	215.97	243.229	11258.1	22664.2
Brapa_ESTC028703	EF591297	Brassica rapa subsp. campestris pollen-expressed protein MF10 mRNA	250.294	264.754	209.15	214.717	370.957	16148.2	32690.3
Brapa_ESTC019415	AT1G07360	68% identity to zinc finger (CCCH-type) family protein / RNA recognition motif (RRM)-containing protein	126.757	179.864	140.808	212.342	671.293	490.17	2826.51
Brapa_ESTC028593	AT5G28690	77% identity to unknown protein mRNA	69.0088	83.2287	74.358	207.96	119.915	327.253	2755.19
Brapa_ESTC038882	NHF	genomic DNA, chromosome 3, BAC clone: F6H5	338.087	235.102	253.848	201.82	195.969	249.894	1865.6
Brapa_ESTC047842	NHF	Brassica rapa subsp. pekinensis clone KBrB038M13	79.2459	81.4201	70.3236	198.912	517.197	650.079	2717.86
Brapa_ESTC035671	AT4G21420	RNaseH	147.022	227.451	241.387	197.926	242.79	1167.18	3120.1
Brapa_ESTC050834	NHF	Brassica rapa subsp. pekinensis clone KBrH003E13	319.85	294.689	176.706	197.571	158.694	222.755	1195.31
Brapa_ESTC000518	X82020	B.nappus mRNA for oleosin (pol3)	96.1659	96.0716	64.5021	196.514	9338.23	20003.2	13503.7
Brapa_ESTC003655	AT1G50990	82% identity to unknown protein mRNA	66.8908	92.0996	139.192	195.118	2465.21	5898.69	3406.8
Brapa_ESTC047186	NHF	75% identity to Arabidopsis thaliana genomic DNA, chromosome 5	123.653	144.508	102.564	191.054	146.757	453.25	6304.64
Brapa_ESTC033147	AT2G01554	77% identity to unknown protein mRNA	225.482	266.483	171.581	186.599	785.896	3759.93	10919.3
Brapa_ESTC047605	NHF	Arabidopsis thaliana DNA chromosome 3, BAC clone T17J13	189.356	195.753	154.406	183.904	175.072	285.339	1623.56
Brapa_ESTC000792	NHF	Brassica napus tapetal oleosin-like (BnOlnB;4) gene, 5' upstream sequence with promoter activity	503.62	288.537	293.42	183.277	4588.12	32703.3	28366.2
Brapa_ESTC035231	NHF	Brassica rapa subsp. pekinensis clone KBrB048L11	185.024	157.244	189.46	182.64	165.737	375.036	3874.61
Brapa_ESTC004038	NHF	Brassica rapa subsp. pekinensis clone KBrH007D13	267.607	198.508	204.189	182.156	173.041	203.367	1217.59
Brapa_ESTC025861	NHF	63% identity to Arabidopsis thaliana clone asmbl_4924 unknown mRNA	12.2187	27.3874	39.9575	179.72	155.784	1598.26	5985.32
Brapa_ESTC047821	NHF	No significant similarity found	5.2162	18.1451	17.2542	179.118	130.5	759.18	3932.43
Brapa_ESTC048407	NHF	Brassica rapa subsp. pekinensis clone KBrB047A09	66.5605	70.1503	62.3896	177.612	137.214	1433.83	13010.2
Brapa_ESTC050952	NHF	No significant similarity found	259.982	186.733	170.004	173.927	152.912	273.165	2587.58
Brapa_ESTC038714	AT1G11470	69% identity to hypothetical protein mRNA	84.6922	86.2116	75.3291	166.737	1527.54	3274.85	550.879
Brapa_ESTC031076	AT1G32361	ATL1F; protein binding / zinc ion binding	104.102	92.4055	83.4201	164.8	1382.09	578.419	2586.17
Brapa_ESTC042894	NHF	Brassica rapa subsp. pekinensis clone KBrB039A19/Arabidopsis thaliana BAC T8M17	229.373	158.645	131.262	163.948	270.253	2690	9909.48
Brapa_ESTC029920	AT3G20200	Protein kinase family protein	151.182	170.467	176.871	163.164	196.642	267.973	1111.63
Brapa_ESTC027970	NHF	Arabidopsis thaliana DNA chromosome 3	197.197	186.087	150.515	161.452	170.8	5144.49	13569.8
Brapa_ESTC030977	NHF	Brassica rapa subsp. pekinensis clone KBrH003D18	230.177	173.331	174.346	160.214	136.452	1196.53	16291
Brapa_ESTC031768	AT3G28790	74% identity to unknown protein mRNA	159.074	160.997	237.183	159.736	263.502	9973.56	30869.6
Brapa_ESTC049846	NHF	No significant similarity found	97.943	291.026	105.062	159.156	91.3044	441.61	4247.8
Brapa_ESTC000310	AT3G53490	Unknowon protein	177.414	218.024	148.319	158.769	137.787	498.77	2988.44
Brapa_ESTC041686	NHF	No significant similarity found	185.136	159.116	147.037	155.612	121.666	3411.41	18870.7
Brapa_ESTC049189	DQ245067	Zea mays clone 12620 mRNA	72.039	95.2459	84.5987	150.775	14513.9	34125.9	22702.3
Brapa_ESTC028634	EU082023	Arabidopsis thaliana putative LTP-like protein (MF15) gene	168.719	137.023	161.703	150.207	140.202	6899.64	17291.3
Brapa_ESTC042533	NHF	Arabidopsis thaliana DNA chromosome 4, contig fragment No. 15	188.343	225.195	212.586	148.276	310.466	447.689	1017.59
Brapa_ESTC003515	NHF	No significant similarity found	180.6	166.624	84.9188	146.59	396.202	3888.28	5888.44
Brapa_ESTC017510	AT5G61720	45% identity with unknown protein by BlastX	113.616	156.42	87.5046	146.551	68.6308	961.013	12398.2
Brapa_ESTC050359	NHF	No significant similarity found	9.4616	13.8394	15.7959	142.832	66.3673	1975.22	3945.1
Brapa_ESTC000850	X52874	B. napus Bp4A and Bp4C genes expressed in early microspore development	156.22	168.434	152.087	142.752	144.339	7384.21	19679.2
Brapa_ESTC049758	NHF	Brassica rapa subsp. pekinensis clone KBrB043L15	60.6429	91.6989	57.0573	141.816	5763.44	16997.4	284.764
Brapa_ESTC008055	AT3G28790	74% identity to unknown protein mRNA	210.53	171.912	199.654	141.283	136.847	8584.05	32917.9
Brapa_ESTC047184	AT1G52343	88% identity to unknown protein mRNA	146.978	227.182	299.119	140.195	125.552	1465.58	4675.69
Brapa_ESTC043175	AT5G53592	74% identity to unknown protein mRNA	130.334	115.546	64.8235	138.993	110.123	115.701	2131.45
Brapa_ESTC028289	NHF	82% identity to Arabidopsis thaliana DNA chromosome 3, BAC clone F13I12	174.957	160.942	112.469	135.4	118.658	5028.9	11448.5
Brapa_ESTC000474	AT1G77570	DNA binding / transcription factor (48% identity by BlastX)	183.735	161.023	137.832	134.96	131.617	358.34	6366.66
Brapa_ESTC003951	AT1G13970	Unknown protein	76.8644	53.1551	26.2694	134.196	72.0874	176.133	1310.15
Brapa_ESTC028573	NHF	Brassica rapa subsp. pekinensis clone KBrB053D06	51.3335	52.9372	39.7335	133.944	1286.77	958.657	41.4699
Brapa_ESTC044595	AT4G18880	AT-HSFA4A	184.135	188.346	139.959	132.976	154.674	630.577	3048.74
Brapa_ESTC045781	S65812	RNA-directed DNA polymerase (retrotransposon)	118.754	125.223	118.278	132.91	115.292	521.134	6742.04
Brapa_ESTC032316	NHF	Arabidopsis thaliana DNA chromosome 4, contig fragment No. 23	177.119	138.62	107.001	131.597	168.651	2573.09	2425.45
Brapa_ESTC048160	NHF	Brassica rapa subsp. pekinensis clone KBrB072E02	97.9472	122.285	87.8493	130.098	3287.07	4778.25	172.739
Brapa_ESTC003506	NHF	No significant similarity found	151.182	153.111	295.199	129.88	128.533	1030.44	1436.39
Brapa_ESTC009315	AT3G25170	RALFL26 (ralf-like 26); signal transducer	31.8232	29.4154	30.6239	125.389	78.441	424.027	1620.68
Brapa_ESTC046553	AT5G61720	65% identity to unknown protein mRNA (NM_125566)	96.6452	118.322	93.2787	123.88	106.462	1161.17	13397.6
Brapa_ESTC037574	NHF	No significant similarity found	161.356	176.66	157.257	123.289	1150.86	1632.93	83.7007
Brapa_ESTC028028	X52874	B. napus Bp4A and Bp4C genes expressed in early microspore development	144.486	137.673	117.722	121.964	85.7216	6228.92	19390
Brapa_ESTC000877	X52874	B. napus Bp4A and Bp4C genes expressed in early microspore development	131.946	126.024	114.549	116.866	155.094	8920.61	22683.5
Brapa_ESTC030151	NHF	Unknown (self-incompatibility protein S1)	184.43	110.598	108.232	115.839	108.88	219.499	1365.04
Brapa_ESTC028603	NHF	Brassica rapa subsp. pekinensis clone KBrB016N13	299.55	132.87	138.167	113.148	89.437	1709.93	10075
Brapa_ESTC017247	AT3G28810	71% identity to unknown protein mRNA	114.228	122.024	93.3901	109.219	310.339	14597.1	23709
Brapa_ESTC003555	X82020	B.nappus mRNA for oleosin (pol3)	25.772	28.1171	20.9152	108.023	7918.12	20403.4	12031.2
Brapa_ESTC011072	AT3G12660	FLA14 (FASCICLIN-LIKE ARABINOGALACTAN PROTEIN 14 PRECURSOR) (FLA14) mRNA	98.2203	147.642	104.42	107.754	98.1815	8799.09	15424
Brapa_ESTC049845	NHF	No significant similarity found	54.8545	176.992	79.7568	107.568	61.8777	228.932	2365.43
Brapa_ESTC047110	EF158459	Brassica rapa cultivar ZUBajh97-01B unknown gene	85.2616	141.959	114.935	106.837	194.382	17597.6	33876.6
Brapa_ESTC047070	AT3G28790	69% identity to unknown proteim mRNA	155.821	125.167	131.216	106.771	186.371	12705.9	29969.6
Brapa_ESTC029004	AT5G02110	Cyclin-dependent protein kinase (CYCD7;1)	69.0654	68.7184	50.3966	106.69	55.203	384.646	2758.53
Brapa_ESTC028026	NHF	66% identity to Arabidopsis thaliana chromosome 2 clone T18E12 map CIC11A04	81.5459	100.9	95.844	103.279	67.9958	1871.64	11867.1
Brapa_ESTC048390	AT5G15970	Cold-regulated protein COR6.6 (KIN2)	64.9972	89.4802	85.533	101.667	952.944	6102.63	1100.55
Brapa_ESTC046908	NHF	80% identitiy to Arabidopsis thaliana chromosome I BAC F13O11 genomic sequence	87.1501	81.4201	86.4163	101.423	102.895	2430.01	18771.2
Brapa_ESTC025831	EF182129	78% identity to Arabidopsis unknown mRNA	55.55	72.8574	33.8468	101.326	55.2402	405.055	8644.87
Brapa_ESTC003675	AT5G50345	79% identity to unknown protein mRNA	100.042	127.786	70.2674	100.88	78.2944	1992.02	7470
Brapa_ESTC027126	X52874	B. napus Bp4A and Bp4C genes expressed in early microspore development	120.053	146.001	106.944	100.392	108.245	5527.53	14993.2
Brapa_ESTC047084	NHF	No significant similarity found	90.388	71.2474	87.1071	99.9967	87.5795	7457.3	22591.8
Brapa_ESTC003666	NHF	No significant similarity found	55.177	212.8	29.2156	99.1945	805.267	1695.3	143.85
Brapa_ESTC029000	NHF	No significant similarity found	70.7988	88.4954	70.5341	97.2141	91.651	323.231	3317.21
Brapa_ESTC005382	AT1G11765	72% identity to S1 self-incompatibility protein-related protein mRNA	10.4869	13.6238	9.7619	95.6194	65.4886	192.571	3038.55
Brapa_ESTC028558	NHF	Brassica rapa subsp. pekinensis clone KBrB036H12	121.519	32.8808	27.1096	94.0373	836.871	808.914	1384.89
Brapa_ESTC000886	NHF	75% identity to Arabidopsis thaliana chromosome 2 clone F25P17 map mi238	84.9273	116.383	82.1344	93.5159	75.3622	5431.01	15620.5
Brapa_ESTC044847	NHF	Brassica rapa subsp. pekinensis clone KBrB036M17	132.882	136.102	75.4178	92.4516	96.4201	3553.87	8568.85
Brapa_ESTC050423	NHF	No significant similarity found	21.3736	27.0134	12.7526	91.4339	69.0766	119.547	2332.83
Brapa_ESTC010372	AT5G16100	65% identity to unknown protein mRNA	51.7523	66.5776	40.1292	88.9471	68.786	441.754	4177.77
Brapa_ESTC000964	NHF	Brassica rapa subsp. pekinensis clone KBrB056I08	45.1289	67.0342	55.6089	88.8758	1917.44	2859.26	76.0059
Brapa_ESTC047318	AT2G32885	69% identity to unknown protein mRNA	27.7826	27.4896	17.7182	86.7687	76.1401	312.625	4882.31
Brapa_ESTC049911	NHF	No significant similarity found	71.8915	58.4963	41.9679	86.7556	67.6758	6004.12	25475.7
Brapa_ESTC047220	AT5G44610	MAP18 (Microtubule-associated Protein 18)	28.0018	35.3182	25.9869	85.863	52.8542	209.679	4271.3
Brapa_ESTC038086	AT1G66850	Protease inhibitor/seed storage/lipid transfer protein (LTP) family protein	91.0783	99.3873	92.3101	85.1501	169.703	10820.8	13992.4
Brapa_ESTC029651	Y08986	B.napus gene encoding oleosin-like protein	126.577	94.1595	76.4516	84.6068	1911.36	13901.1	7470.24
Brapa_ESTC028560	NHF	No significant similarity found	79.6873	72.384	64.9592	84.5301	56.028	323.753	3381.93
Brapa_ESTC049822	NHF	Brassica rapa subsp. pekinensis clone KBrB047M06	54.4393	94.9111	87.9759	83.2817	970.472	4023.98	2024.73
Brapa_ESTC027306	AT2G42010	PLDBETA1 (PHOSPHOLIPASE D BETA 1)	78.5118	104.809	82.111	82.0934	53.3149	100.934	1093.45
Brapa_ESTC003812	AT1G02790	PGA4 (POLYGALACTURONASE 4)	4.5296	8.2118	6.495	82.0687	51.9366	1475.44	7661.93
Brapa_ESTC047106	AT1G31173	miR167D (targets ARF family members ARF6 and ARF8)	53.5296	91.6478	462.373	80.6587	116.781	183.531	1177.38
Brapa_ESTC049725	AT1G22760	PAB3 (POLY(A) BINDING PROTEIN 3); RNA binding/translation initiation factor (PAB3)	35.0488	63.6422	30.5503	80.5182	422.94	2516.45	2743.53
Brapa_ESTC003800	NHF	Brassica rapa subsp. pekinensis clone KBrB016N13	64.7378	85.2459	70.4036	78.793	68.1961	7440.61	15701.2
Brapa_ESTC047089	NHF	Brassica rapa subsp. pekinensis clone KBrB065N20	101.309	89.2101	68.5132	78.4044	89.4153	7462.16	21330.1
Brapa_ESTC049821	NHF	Brassica rapa subsp. pekinensis clone KBrB047M06	134.563	109.849	91.643	75.833	492.579	2553.1	969.244
Brapa_ESTC011438	AT2G38110	71% identity to GPAT6 (GLYCEROL-3-PHOSPHATE ACYLTRANSFERASE 6)	80.1709	76.4516	86.943	75.1431	419.261	2507.53	369.858
Brapa_ESTC027967	NHF	Brassica rapa subsp. pekinensis clone KBrB021B05	100.325	84.6909	81.9273	74.6426	66.1506	8189.77	24139.4
Brapa_ESTC001200	AT5G46150	83% identity to LEM3 (ligand-effect modulator 3) family protein / CDC50 family protein mRNA	26.3274	31.5731	28.4414	71.0265	50.4615	651.769	5316.64
Brapa_ESTC003799	NHF	Brassica rapa subsp. pekinensis clone KBrB039A19	70.1511	85.9026	93.9398	70.0374	87.6699	9243.35	18762
Brapa_ESTC032985	AT3G45320	70% identity to unknown protein mRNA	73.868	58.4588	53.1722	69.6417	970.942	1151.75	71.0046
Brapa_ESTC025844	AT3G28790	68% identity to unknown protein mRNA	109.419	120.707	116.866	69.1974	58.1996	9527.15	22037.1
Brapa_ESTC050407	NHF	Brassica rapa subsp. pekinensis clone KBrB030F12	53.7981	44.9852	43.378	65.0681	46.4734	89.1842	1884.72
Brapa_ESTC028705	NHF	Brassica rapa subsp. pekinensis clone KBrS012H21	61.948	56.3906	44.6131	62.8215	58.5118	349.994	3116.74
Brapa_ESTC046974	AY028608	B. oleracea transcription factor-like protein (T2I1_290); putative oleosin (GRP1, 2, 3, 4, 5)	3.5942	5.3485	4.7708	58.1839	467.007	1942.1	587.643
Brapa_ESTC003588	NHF	Brassica rapa subsp. pekinensis clone KBrB023L08	63.6155	57.073	55.2579	57.6957	2850.65	10509.6	999.193
Brapa_ESTC003566	DQ245067	Zea mays clone 12620 mRNA	28.7719	39.3554	28.2562	57.3019	7359.64	18699.8	13148.3
Brapa_ESTC000793	EF158459	Brassica rapa cultivar ZUBajh97-01B unknown gene	57.0525	57.994	49.8292	52.7066	42.4762	3275.88	16867.3
Brapa_ESTC003533	NHF	No significant similarity found	36.4866	74.8162	47.8985	50.3966	167.415	9219.14	14551
Brapa_ESTC046139	AT5G46930	Invertase/pectin methylesterase inhibitor family protein	48.1798	77.2416	60.6437	50.0343	40.6084	55.5961	1065.5
Brapa_ESTC028008	AT5G15140	72% identity to aldose 1-epimerase family protein mRNA	34.5991	37.0032	27.2071	48.4013	52.9182	4017.61	8656.59
Brapa_ESTC005024	AT3G23955	68% identity to unknown protein mRNA	71.6784	70.6147	40.483	47.5315	53.2059	75.2302	1217.31
Brapa_ESTC027973	AT5G50345	77% identity to unknown protein mRNA	37.2398	43.7388	29.6334	46.3479	19.3086	1712.71	7997.01
Brapa_ESTC003724	AT5G52360	ADF10 (ACTIN DEPOLYMERIZING FACTOR 10)	9.1488	22.537	8.2854	43.754	87.8415	865.493	2353.33
Brapa_ESTC049797	NHF	Brassica rapa subsp. pekinensis clone KBrB080J22	21.1542	35.1567	26.458	42.5593	67.0076	7365.32	11792.9
Brapa_ESTC045196	NHF	Brassica rapa subsp. pekinensis clone KBrS004J05	49.2755	62.4804	60.2645	42.4379	46.9192	160.167	1625.27
Brapa_ESTC000539	NHF	Arabidopsis thaliana DNA chromosome 3, BAC clone F13I12	34.7337	65.8571	43.5169	41.1986	48.8395	1760.81	4117.99
Brapa_ESTC047120	NHF	Genomic sequence for Arabidopsis thaliana BAC F5A9 from chromosome 1	37.286	51.2129	28.8158	40.5346	40.7674	716.38	7911.64
Brapa_ESTC049769	EU082018	Brassica rapa subsp. chinensis cultivar Youdonger putative LTP-like protein (MF15yde) gene	59.7327	41.9546	37.4876	39.8347	88.2996	4701.2	8057.29
Brapa_ESTC003802	NHF	No significant similarity found	24.1414	39.523	18.7681	39.8082	55.5484	5695.94	12697.4
Brapa_ESTC003686	X82020	B.nappus mRNA for oleosin (pol3)	14.9967	14.3423	13.943	37.3346	4915.18	10027.4	7867.63
Brapa_ESTC049757	NHF	Brassica rapa subsp. pekinensis clone KBrB043L15	12.2848	28.4414	9.9143	36.5679	2253.85	6913.71	35.2508
Brapa_ESTC044848	NHF	Brassica rapa subsp. pekinensis clone KBrB036M17	29.4427	37.2434	24.8919	35.5577	30.5638	708.229	3106.94
Brapa_ESTC048239	NHF	Brassica rapa subsp. pekinensis clone KBrH003D18	10.6437	13.0381	7.6572	33.4395	19.0165	1134.02	3816.94
Brapa_ESTC027972	NHF	Arabidopsis thaliana DNA chromosome 3	27.8217	24.043	21.9258	33.2591	28.4925	2018.61	7483.12
Brapa_ESTC028263	NHF	No significant similarity found	35.7081	48.2971	32.2395	32.7066	38.9135	1030.99	6708.42
Brapa_ESTC003518	NHF	No significant similarity found	40.3269	38.8361	27.5299	30.6889	1223.47	10409.5	7598.5
Brapa_ESTC028735	NHF	No significant similarity found	24.7335	14.3259	12.8401	30.4486	701.696	3577.7	1658.67
Brapa_ESTC028273	NHF	No significant similarity found	32.6372	35.1513	15.6019	28.7551	1599.88	19978.6	10596.1
Brapa_ESTC049824	AT1G03982	Unknown protein	33.2434	30.0875	24.1416	27.5209	17.5477	48.7831	1092.97
Brapa_ESTC028733	NHF	No significant similarity found	35.6983	33.1489	45.8162	25.0934	61.1258	7517.26	16917.7
Brapa_ESTC028134	NHF	No significant similarity found	16.4166	21.6471	10.8846	24.579	85.0003	3634.77	7455.31
Brapa_ESTC003744	NHF	No significant similarity found	16.4893	12.7709	13.1229	22.1499	1122.98	12841.7	7528.29
Brapa_ESTC049190	DQ245067	Zea mays clone 12620 mRNA sequence	8.607	17.4762	11.0244	21.7084	4327.3	10227.2	6645.75
Brapa_ESTC049798	NHF	Brassica rapa subsp. pekinensis clone KBrB080J22	19.262	16.0637	11.0587	19.4512	27.5894	3727.83	9990.21
Brapa_ESTC028599	AT4G10603	Unknown protein of Arabidopsis (41% identity by BlastX)	14.6923	16.294	18.1276	18.5604	20.2256	468.826	4731.82
Brapa_ESTC029250	NHF	Arabidopsis thaliana genomic DNA, chromosome 5, TAC clone:K3G17	13.4972	12.8592	8.5423	18.528	16.4229	66.8103	1345.04
Brapa_ESTC028019	EU082008	B. oleracea var. alboglabra cultivar Baihua putative LTP-like protein (MF15bh) gene	7.8315	15.4772	9.0427	15.3857	20.0167	2823.64	8340.56
Brapa_ESTC003548	NHF	Arabidopsis thaliana DNA chromosome 4	10.4283	13.3245	9.3244	14.2779	17.0278	2522.74	4923.3
Brapa_ESTC049743	AT2G07560	73% identity to AHA6 (Arabidopsis H(+)-ATPase 6) mRNA	9.0957	12.6959	9.2276	13.4694	43.9715	3581.8	7053.72
Brapa_ESTC049277	NHF	No significant similarity found	11.484	18.7083	11.0966	13.3712	14.6251	1162.39	3553.76
Brapa_ESTC049198	NHF	Vitis vinifera contig VV78X114980.4	7.0583	8.0902	7.7142	10.4185	161.753	2063.26	430.039
Brapa_ESTC003547	EF660499	Homo sapiens nuclear receptor coactivator 1 (NCOA1) gene	5.6327	7.2316	6.1943	5.8373	117.365	4078.2	1864.23
		PI value
		>20,000
		14,000-19,999
		8,000-13,999
		4,000-7,999
		2,000-3,999
		1,000-1,999
		500-999
		<500
