# Supplementary material for: Comprehensive Analysis of Genic Male Sterility-Related Genes in Brassica rapa Using a Newly Developed Br300K Oligomeric Chip
Source: PLoS One. 2013 Sep 11;8(9):e72178. doi: 10.1371/journal.pone.0072178 (PMC3770635; doi:10.1371/journal.pone.0072178)
Supplement: Table S6 — List of specifically expressed genes in sterile buds that were initially classified as no hit found (NHF). All sequences were subjected to a repeated BLASTn search in NCBI. (XLSX) [file pone.0072178.s015.xlsx]

## Sheet: NHF-S
Table S6. List of specifically expressed genes in sterile buds that were initially classified as no hit found (NHF). All sequences were subjected to a repeated BLASTn search in NCBI.
B. rapa SEQ_ID	TAIR7_cds ID	Description, blastN	PI value
			S1	S2	S3	F1	F2	F3	F4
Brapa_ESTC051277	NHF	Brassica rapa subsp. pekinensis clone KBrH006C14	3934.5	3974.25	1093.82	721.753	427.489	331.209	354.716
Brapa_ESTC021606	AF073829	Retrotransposon romani-At-5, reverse transcriptase-like	1539.21	6762.89	1641.1	583.497	459.788	358.807	272.307
Brapa_ESTC051380	NHF	Brassica rapa subsp. pekinensis clone KBrH006L19	2241.52	1164.01	1067.21	994.469	845.468	678.863	732.103
Brapa_ESTC033322	ABD65099	Hypothetical protein 31.t00074 [Brassica oleracea].	2186.22	1430.14	1320.79	980.483	745.117	604.043	470.103
Brapa_ESTC046942	NHF	Brassica rapa subsp. campestris clone KBrH042F19	3235.79	1015.3	445.547	429.549	501.467	455.706	235.769
Brapa_ESTC047569	NHF	No signficant similarity found	2324.07	2875.58	740.796	531.066	688.656	411.149	412.546
Brapa_ESTC051278	NHF	Brassica rapa subsp. pekinensis clone KBrH006C14	1698.52	1913.63	530.187	556.686	448.213	458.197	368.736
Brapa_ESTC040814	AT5G55270	72% identity to unknown protein mRNA	1572.3	1267.15	334.061	129.18	110.639	107.405	90.3991
Brapa_ESTC018449	AB364385	Brassica rapa subsp. chinensis BcPR-4 mRNA for pathogenesis related protein 4	1553.92	3991.43	700.365	446.77	305.582	277.899	194.502
Brapa_ESTC004564	NHF	Arabidopsis thaliana DNA chromosome 4, BAC clone F23K16	1550.64	3498.13	769.649	114.605	131.864	134.769	96.2601
Brapa_ESTC028081	AT1G65500	72% identity to unknown protein mRNA	1517.31	1776.31	338.894	225.15	321.577	129.626	156.608
Brapa_ESTC037070	NHF	Brassica rapa subsp. pekinensis clone KBrH006C14	1246.33	1376.39	436.182	272.577	174.894	235.397	219.722
Brapa_ESTC043202	BAB01723	Arabidopsis unnamed protein	1137.93	3249.89	726.073	123.103	187.792	152.53	115.851
Brapa_ESTC029570	NHF	No signficant similarity found	1076.1	1617.4	538.472	466.707	401.842	348.323	267.814
Brapa_ESTC031007	AT1G21326	VQ motif-containing protein	1762.05	228.874	86.8644	229.059	72.2145	91.6043	119.382
Brapa_ESTC045705	NHF	Brassica rapa subsp. pekinensis clone KBrH013I08	1734.01	648.816	946.628	579.42	510.042	637.97	675.17
Brapa_ESTC033695	NHF	Brassica rapa subsp. pekinensis clone KBrB057L05	1623.14	697.752	495.332	500.879	520.437	404.402	261.373
Brapa_ESTC044345	NHF	Brassica rapa subsp. pekinensis clone KBrB075L03	1167.48	847.276	611.477	470.886	372.981	312.848	347.986
Brapa_ESTC036639	NHF	Brassica rapa subsp. pekinensis clone KBrH001J06	1136.69	835.39	721.465	479.186	410.114	281.582	260.792
Brapa_ESTC004120	NHF	No signficant similarity found	832.944	3841.16	3051.93	199.867	286.072	123.213	184.302
Brapa_ESTC046953	NHF	Brassica oleracea Contig B	881.757	3496.8	1772.28	277.612	361.166	297.69	177.087
Brapa_ESTC046640	NHF	Brassica rapa subsp. pekinensis clone KBrB036H12	412.23	3353.49	998.864	160.926	170.04	212.581	121.149
Brapa_ESTC037009	NHF	Brassica rapa subsp. pekinensis clone KBrB046C11	867.102	2917.04	835.815	346.642	376.516	359.577	256.759
Brapa_ESTC034701	NHF	Brassica rapa subsp. pekinensis clone KBrB072K21	789.94	2102.43	1015.13	320.447	380.831	369.661	470.579
Brapa_ESTC016412	NHF	Vitis vinifera hypothetical protein LOC100245261	222.664	1085.09	1280.45	123.856	192.728	498.563	264.866
Brapa_ESTC039076	NHF	Brassica rapa subsp. pekinensis clone KBrS012H21	809.298	1042.15	372.068	241.962	368.857	302.143	246.261
Brapa_ESTC036198	NHF	Brassica rapa subsp. pekinensis clone KBrB089H07	362.654	1045.39	410.045	185.646	132.85	88.183	98.2916
Brapa_ESTC039118	NHF	Brassica rapa subsp. pekinensis clone KBrS013H10	198.556	1402.2	561.127	174.715	248.754	183.167	101.33
		PI value
		>20,000
		14,000-19,999
		8,000-13,999
		4,000-7,999
		2,000-3,999
		1,000-1,999
		500-999
		<500
