# Supplementary material for: Comprehensive Analysis of Genic Male Sterility-Related Genes in Brassica rapa Using a Newly Developed Br300K Oligomeric Chip
Source: PLoS One. 2013 Sep 11;8(9):e72178. doi: 10.1371/journal.pone.0072178 (PMC3770635; doi:10.1371/journal.pone.0072178)
Supplement: Table S8 — Genes specifically expressed in fertile buds. (XLSX) [file pone.0072178.s017.xlsx]

## Sheet: F-specific
Table S8. Genes specifically expressed in fertile buds. (=Excel file 3)
Gene Id or At Locus	Proposed function	B. rapa SEQ_ID	PI value
			S1	S2	S3	F1	F2	F3	F4
AB010433	Brassica rapa PEC-1 mRNA for Lipid transfer protein	Brapa_ESTC003809	281.518	33.8121	13.914	1511.05	7499.96	12204	6140.89
ABD64929	Cystatin domain containing protein [Brassica oleracea]	Brapa_ESTC046172	352.186	234.97	339.484	1674.56	15870.8	10065.8	7319.46
ABD65063	B. oleracea hypothetical protein 27.t00041/AJ550021, Raphanus sativus D81Rfo (restorere-of-fertility)	Brapa_ESTC038214	385.02	452.032	368.326	305.977	661.86	1397.98	402.985
AC180899	Brassica rapa S-47 SP11 gene for S locus protein 11	Brapa_ESTC048431	190.262	214.357	228.864	661.855	9346.05	10430.3	673.894
AM456694	Vitis vinifera, contig VV78X153983	Brapa_ESTC035664	141.202	143.42	121.866	162.825	1022.2	186.704	63.6395
AT1G01310	Allergen V5/Tpx-1-related family protein	Brapa_ESTC009373	310.993	246.924	380.843	773.752	685.723	1075.28	9554.52
AT1G01310	Allergen V5/Tpx-1-related family protein	Brapa_ESTC032853	115.051	147.96	121.704	672.344	616.064	1055.26	10556.7
AT1G01310	Allergen V5/Tpx-1-related family protein	Brapa_ESTC009267	306.888	307.818	321.937	1198.31	771.292	2717.92	16157.1
AT1G01980	ATSEC1A; electron carrier	Brapa_ESTC009215	14.5729	27.1265	31.0889	144.648	70.8079	325.692	5661.75
AT1G01980	ATSEC1A; electron carrier	Brapa_ESTC009347	111.538	109.145	138.422	702.027	354.086	2182.55	14616.9
AT1G01980	ATSEC1A; electron carrier	Brapa_ESTC019392	325.209	229.916	295.499	621.299	437.452	1296.6	15887.2
AT1G02010	SEC1A; protein transporter	Brapa_ESTC016890	150.847	157.988	122.2	150.008	156.69	229.593	1047.65
AT1G02040	Zinc finger (C2H2 type) family protein	Brapa_ESTC017463	398.976	261.744	48.7396	252.861	63.0582	178.103	1774.04
AT1G02050	Chalcone and stilbene synthase family protein	Brapa_ESTC027131	192.23	281.944	120.88	6409.48	20254.6	20816.1	2315.24
AT1G02310	Glycosyl hydrolase family protein 5 / cellulase family protein / (1-4)-beta-mannan endohydrolase, putative	Brapa_ESTC005598	136.102	464.021	397.6	93.0716	100.434	68.0019	1227.25
AT1G02470	Unknown protein	Brapa_ESTC048284	36.3317	146.37	20.6496	1056.13	1985.23	1477.14	874.961
AT1G02790	PGA4 (POLYGALACTURONASE 4)	Brapa_ESTC003812	4.5296	8.2118	6.495	82.0687	51.9366	1475.44	7661.93
AT1G02790	PGA4 (POLYGALACTURONASE 4)	Brapa_ESTC008239	48.6934	54.2667	51.1266	883.187	578.642	5818.01	10914
AT1G02790	PGA4 (POLYGALACTURONASE 4)	Brapa_ESTC039243	143.085	109.348	119.659	238.253	177.682	2454.04	12564.3
AT1G02790	PGA4 (POLYGALACTURONASE 4)	Brapa_ESTC009221	14.3986	31.2353	39.4193	549.989	308.387	7593.31	14574.6
AT1G02790	PGA4 (POLYGALACTURONASE 4)	Brapa_ESTC028587	107.69	131.335	207.879	546.166	420.378	4181.79	16584.1
AT1G02790	PGA4 (POLYGALACTURONASE 4)	Brapa_ESTC007709	200.229	196.119	329.197	2087.53	1523.81	12389.3	34115.4
AT1G02820	Late embryogenesis abundant 3 family protein / LEA3 family protein	Brapa_ESTC013621	117.087	105.874	233.006	228.166	1019.92	554.592	593.665
AT1G03050	Epsin N-terminal homology (ENTH) domain-containing protein / clathrin assembly protein-related	Brapa_ESTC019254	399.298	348.562	385.58	473.047	375.103	997.349	7566.85
AT1G03982	Unknown protein	Brapa_ESTC049824	33.2434	30.0875	24.1416	27.5209	17.5477	48.7831	1092.97
AT1G04450	RIC3 (ROP-INTERACTIVE CRIB MOTIF-CONTAINING PROTEIN 3)	Brapa_ESTC021112	312.982	269.605	255.533	222.959	157.882	872.146	5092.39
AT1G04470	Unknown protein	Brapa_ESTC039299	97.2301	155.548	125.987	388.899	224.018	1077.7	10482.1
AT1G04470	Unknown protein	Brapa_ESTC047845	362.119	397.286	385.832	887.66	563.547	2477	11500.3
AT1G04500	Zinc finger CONSTANS-related	Brapa_ESTC017632	119.655	99.8016	85.4787	103.833	76.642	129.081	2518.13
AT1G04540	C2 domain-containing protein	Brapa_ESTC017497	127.386	133.07	133.597	308.672	197.189	594.851	9318.9
AT1G04670	Unknown protein	Brapa_ESTC015704	84.0216	79.3887	59.7061	73.3402	526.753	6806.59	8756.26
AT1G04700	Protein kinase family protein	Brapa_ESTC033230	221.199	225.556	286.593	257.627	293.306	321.562	1242.23
AT1G04890	Unknown protein	Brapa_ESTC017020	120.067	90.0487	102.184	78.1673	61.0699	156.197	2345.51
AT1G04890	Unknown protein	Brapa_ESTC028562	103.222	77.4754	96.7068	85.2068	52.7275	207.624	3014.15
AT1G04890	Unknown protein	Brapa_ESTC019201	152.229	157.719	106.457	162.514	75.0973	412.387	5912.61
AT1G05280	Fringe-related protein	Brapa_ESTC030665	108.673	344.635	90.0001	1228.57	2807.95	235.212	262.23
AT1G05577	Unknown protein	Brapa_ESTC020738	317.102	359.348	329.244	448.533	316.079	1771.16	2528.6
AT1G05630	5PTASE13/AT5PTASE13; inositol or phosphatidylinositol phosphatase	Brapa_ESTC012275	434.05	306.214	266.987	401.737	661.8	1207.05	497.754
AT1G05820	Protease-associated (PA) domain-containing protein	Brapa_ESTC030643	186.747	142.061	136.487	297.168	216.197	405.23	4605.55
AT1G05820	Protease-associated (PA) domain-containing protein	Brapa_ESTC019294	171.817	215.546	176.07	250.784	146.943	348.502	4970.99
AT1G05990	Calcium-binding protein, putative	Brapa_ESTC004359	37.6496	59.1677	58.4137	324.849	242.23	1372.1	5977.81
AT1G06250	Lipase class 3 family protein	Brapa_ESTC017220	403.665	462.479	418.673	1593.34	8872.45	11933	6412.99
AT1G06260	Cysteine proteinase, putative	Brapa_ESTC010620	72.8601	59.7861	45.5388	3945.68	18529.6	22677.1	2356.04
AT1G06260	Cysteine proteinase, putative	Brapa_ESTC038116	475.912	346.863	378.262	9138.07	20729.8	25213.6	4876.23
AT1G06260	Cysteine proteinase, putative	Brapa_ESTC027975	50.7922	62.1296	57.1359	2903.03	17219.9	27879.7	8025.16
AT1G06260	Cysteine proteinase, putative	Brapa_ESTC018323	128.522	138.392	108.939	4562.12	23608.1	31550.1	9105.06
AT1G06260	Cysteine proteinase, putative	Brapa_ESTC000762	347.82	330.15	322.996	5674.07	22738.5	28308.8	10208.1
AT1G06260	Cysteine proteinase, putative	Brapa_ESTC010932	146.514	161.744	137.804	4912.86	30640.4	36503.3	11471
AT1G06540	Unknown protein	Brapa_ESTC033852	279.191	213.803	303.2	415.395	313.643	510.122	1573.5
AT1G06970	ATCHX14 (cation/hydrogen exchanger 14); monovalent cation:proton antiporter	Brapa_ESTC030584	122.197	142.072	117.222	91.863	100.772	110.373	1285.96
AT1G06990	GDSL-motif lipase/hydrolase family protein	Brapa_ESTC030587	219.133	187.769	177.292	7250.99	31769.5	25352.8	6685.88
AT1G07360	Zinc finger (CCCH-type) family protein / RNA recognition motif (RRM)-containing protein	Brapa_ESTC019415	126.757	179.864	140.808	212.342	671.293	490.17	2826.51
AT1G07850	Fringe-related protein	Brapa_ESTC020613	159.238	170.134	194.545	139.309	234.896	3699.15	9823.96
AT1G08090	ATNRT2:1 (Arabidopsis thaliana high affinity nitrate transporter 2.1)	Brapa_ESTC020985	153.943	190.169	131.547	118.077	103.681	112.499	1220.94
AT1G08510	FATB (FATTY ACYL-ACP THIOESTERASES B)	Brapa_ESTC005825	118.356	276.976	480.595	399.39	409.847	626.293	1332.99
AT1G09380	Integral membrane family protein / nodulin MtN21-related	Brapa_ESTC017496	234.316	223.053	212.199	139.805	138.783	269.056	4187.25
AT1G09380	Integral membrane family protein / nodulin MtN21-related	Brapa_ESTC007796	227.023	214.797	206.345	183.979	151.441	293.72	4860.38
AT1G09580	Emp24/gp25L/p24 family protein	Brapa_ESTC039466	238.849	185.207	179.53	159.149	193.34	3577.15	15039
AT1G10620	Protein kinase family protein	Brapa_ESTC035855	123.723	109.292	86.5316	93.8787	67.2618	117.961	2681.61
AT1G10620	Protein kinase family protein	Brapa_ESTC027273	203.926	156.111	150.481	180.293	125.744	258.992	3653.25
AT1G10680	PGP10 (P-GLYCOPROTEIN 10)	Brapa_ESTC035840	294.448	193.008	217.145	270.618	938.032	1248.04	517.425
AT1G10770	Invertase/pectin methylesterase inhibitor family protein	Brapa_ESTC007659	24.5633	48.7777	30.153	231.624	121.029	1408.04	7952.3
AT1G10770	Invertase/pectin methylesterase inhibitor family protein	Brapa_ESTC009277	52.4783	103.576	94.2935	713.976	396.673	2902.01	10969.3
AT1G11070	Hydroxyproline-rich glycoprotein family protein	Brapa_ESTC048735	435.309	400.836	420.149	408.587	1386.53	464.137	344.46
AT1G11250	SYP125 (syntaxin 125); t-SNARE	Brapa_ESTC009308	311.021	339.621	273.282	407.332	258.992	633.684	7633.2
AT1G11340	S-locus lectin protein kinase family protein	Brapa_ESTC019429	447.498	427.611	474.394	2342.36	1940.44	482.885	442.078
AT1G11470	Hypothetical protein	Brapa_ESTC038714	84.6922	86.2116	75.3291	166.737	1527.54	3274.85	550.879
AT1G11765	S1 self-incompatibility protein-related protein	Brapa_ESTC005382	10.4869	13.6238	9.7619	95.6194	65.4886	192.571	3038.55
AT1G11770	FAD-binding domain-containing protein	Brapa_ESTC027290	218.432	152.31	241.719	909.87	529.706	2076.72	8339.33
AT1G11770	FAD-binding domain-containing protein	Brapa_ESTC026018	54.5599	73.5816	64.6813	387.009	228.833	805.974	8581.31
AT1G11770	FAD-binding domain-containing protein	Brapa_ESTC009261	181.086	193.166	243.279	792.154	592.69	1774.72	13385.4
AT1G11820	Catalytic/cation binding/hydrolase, hydrolyzing O-glycosyl compounds	Brapa_ESTC003923	28.2352	74.4113	55.1156	203.818	1349.62	229.196	37.0053
AT1G11990	Unknown protein	Brapa_ESTC027315	140.29	154.279	97.3149	310.244	200.023	743.29	8127.8
AT1G12010	1-aminocyclopropane-1-carboxylate oxidase, putative / ACC oxidase, putative	Brapa_ESTC004241	320.434	477.054	182.34	13640.9	26935.6	26905.6	5929.85
AT1G12150	Myosin heavy chain-related	Brapa_ESTC027314	399.229	332.211	226.157	297.55	138.004	413.492	6433.8
AT1G12860	Basic helix-loop-helix (bHLH) family protein / F-box family protein	Brapa_ESTC017479	86.499	88.4467	57.5689	756.606	7958.84	10239.2	2305.09
AT1G13080	CYP71B2 (CYTOCHROME P450 71B2)	Brapa_ESTC039531	272.977	241.387	387.15	192.42	307.96	1038.24	2941.24
AT1G13140	CYP86C3 (cytochrome P450, family 86, subfamily C, polypeptide 3)	Brapa_ESTC015676	484.674	263.139	163.033	11914.8	16713.8	23697.2	1357.77
AT1G13140	CYP86C3 (cytochrome P450, family 86, subfamily C, polypeptide 3)	Brapa_ESTC018300	492.689	407.627	227.783	13787.3	24355.1	21152.2	1838.52
AT1G13150	CYP86C4 (cytochrome P450, family 86, subfamily C, polypeptide 4)	Brapa_ESTC017588	164.943	157.246	130.022	4094.45	20352.2	18532.6	1519.96
AT1G13150	CYP86C4 (cytochrome P450, family 86, subfamily C, polypeptide 4)	Brapa_ESTC039536	193.324	136.525	94.6763	7248.17	23994.9	26642.9	3769.9
AT1G13635	Methyladenine glycosylase family protein	Brapa_ESTC009708	219.262	249.894	340.864	173.137	194.233	2468.17	3185.92
AT1G13890	SNAP30 (synaptosomal-associated protein 30)	Brapa_ESTC007986	148.434	179.757	138.474	222.582	155.007	596.026	8266.02
AT1G13890	SNAP30 (synaptosomal-associated protein 30)	Brapa_ESTC039620	146.277	123.562	127.548	234.406	153.956	600.786	9318.24
AT1G13970	Unknown protein	Brapa_ESTC003951	76.8644	53.1551	26.2694	134.196	72.0874	176.133	1310.15
AT1G13970	Unknown protein	Brapa_ESTC009303	252.605	193.8	306.995	408.07	220.494	1028.07	6090.31
AT1G14260	Zinc finger (C2H2 type) family protein	Brapa_ESTC049574	297.832	127.268	85.2114	544.359	1000.07	186.436	34.0391
AT1G14420	AT59 (Arabidopsis homolog of tomato LAT59); lyase/ pectate lyase	Brapa_ESTC019330	272.977	332.52	243.053	527.817	435.3	1571.62	6595.75
AT1G14420	AT59 (Arabidopsis homolog of tomato LAT59); lyase/ pectate lyase	Brapa_ESTC027276	275.726	244.194	235.703	768.073	625.518	2685.55	6613.72
AT1G14420	AT59 (Arabidopsis homolog of tomato LAT59); lyase/ pectate lyase	Brapa_ESTC009379	107.743	108.197	111.086	663.912	375.982	1518.18	7873.89
AT1G14420	AT59 (Arabidopsis homolog of tomato LAT59); lyase/ pectate lyase	Brapa_ESTC039628	291.796	304.419	350.71	1374.34	880.737	4754.99	12730
AT1G14420	AT59 (Arabidopsis homolog of tomato LAT59); lyase/ pectate lyase	Brapa_ESTC019322	242.817	210.74	345.879	1483.85	888.324	3994.07	18375.2
AT1G14420	AT59 (Arabidopsis homolog of tomato LAT59); lyase/ pectate lyase	Brapa_ESTC009294	108.197	125.625	161.246	1302.13	771.905	4059.42	23654.8
AT1G14686	Epsin N-terminal homology (ENTH) domain-containing protein / clathrin assembly protein-related	Brapa_ESTC035981	281.528	266.366	242.525	225.706	195.542	448.707	2200.44
AT1G15415	Unknown protein	Brapa_ESTC010628	153.373	252.407	290.899	188.467	161.467	5270.62	15610.9
AT1G16380	ATCHX1 (CATION/H+ EXCHANGER 1); monovalent cation:proton antiporter	Brapa_ESTC035025	308.12	330.277	268.252	255.003	196.756	609.747	8006.17
AT1G16760	Protein kinase family protein	Brapa_ESTC017193	325.735	287.896	273.659	246.786	165.943	291.034	2543.58
AT1G16760	Protein kinase family protein	Brapa_ESTC039636	192.367	235.737	178.332	291.128	141.18	478.356	7854.33
AT1G16980	ATTPS2 (Arabidopsis thaliana trehalose-phosphatase/synthase 2)	Brapa_ESTC039665	67.9136	120.596	60.3273	52.5279	220.142	1212.71	211.897
AT1G17030	Unknown protein	Brapa_ESTC017049	225.34	301.929	467.449	186.899	208.627	1669.85	4014.97
AT1G18100	E12A11; phosphatidylethanolamine binding	Brapa_ESTC038296	381.106	346.976	284.617	243.704	235.659	1988.37	399.651
AT1G18100	E12A11; phosphatidylethanolamine binding	Brapa_ESTC037947	319.93	256.115	252.061	182.709	255.992	3189.88	480.929
AT1G18280	Protease inhibitor/seed storage/lipid transfer protein (LTP) family protein	Brapa_ESTC038265	338.442	434.224	449.562	445.291	297.836	2813.76	5819.93
AT1G18520	TET11 (TETRASPANIN11)	Brapa_ESTC018090	185.864	138.164	124.514	157.882	1220.4	5298.82	1156.44
AT1G18520	TET11 (TETRASPANIN11)	Brapa_ESTC038281	207.96	198.61	161.971	222.387	671.446	4660.89	1730.32
AT1G18530	Calmodulin, putative	Brapa_ESTC038282	176.882	284.339	212.88	195.896	194.083	323.623	4204.47
AT1G18750	AGL102	Brapa_ESTC017031	117.224	122.227	142.321	98.2746	78.0134	217.37	3282.99
AT1G18990	Unknown protein	Brapa_ESTC019241	191.787	237.594	122.902	557.919	226.187	778.163	6028.7
AT1G19000	Myb family transcription factor	Brapa_ESTC001010	17.3938	27.1074	26.0745	4067.47	9219.14	8713.96	18.6309
AT1G19210	AP2 domain-containing transcription factor, putative	Brapa_ESTC003213	296.859	210.143	146.363	1780.7	291.864	224.924	186.709
AT1G19500	Unknown protein	Brapa_ESTC026011	56.7465	84.4569	78.9421	659.512	478.717	569.226	4188.86
AT1G19500	Unknown protein	Brapa_ESTC027323	98.9786	206.794	177.816	879.037	595.071	657.695	5325.11
AT1G19500	Unknown protein	Brapa_ESTC039737	154.975	139.308	144.781	392.374	310.802	529.469	6917.92
AT1G20080	C2 domain-containing protein	Brapa_ESTC039800	184.752	165.309	176.449	135.737	133.37	1397.74	5686.16
AT1G20120	Family II extracellular lipase, putative	Brapa_ESTC003556	45.9593	51.6657	51.4364	323.99	5870.09	12540.4	4934.09
AT1G20120	Family II extracellular lipase, putative	Brapa_ESTC008527	132.627	155.107	140.277	776.612	10451	14849.5	5381.47
AT1G20130	Family II extracellular lipase, putative	Brapa_ESTC010869	59.1206	80.4582	68.6778	9150.12	21718.5	18982.2	105.174
AT1G20130	Family II extracellular lipase, putative	Brapa_ESTC000842	4.656	9.5984	5.6331	296.85	3719.69	10407.7	2575.18
AT1G20130	Family II extracellular lipase, putative	Brapa_ESTC000950	66.5018	63.0894	35.5634	2535.96	19982.5	25039.5	3125.05
AT1G20130	Family II extracellular lipase, putative	Brapa_ESTC011093	52.4057	55.3443	55.2364	3861.5	13722.7	18012.4	4483.65
AT1G20130	Family II extracellular lipase, putative	Brapa_ESTC017410	233.872	77.4013	52.4503	9264.32	28233.9	32428.4	7689.26
AT1G20130	Family II extracellular lipase, putative	Brapa_ESTC007743	276.882	181.8	117.722	9521.94	35884.5	36250.4	8417.43
AT1G20130	Family II extracellular lipase, putative	Brapa_ESTC007731	47.8242	64.2935	32.3248	52.1064	51.4622	3105.13	14504.6
AT1G20132	Hydrolase, acting on ester bonds / lipase	Brapa_ESTC047743	48.7767	66.6904	55.0426	6091.16	12745.7	11951.7	104.832
AT1G20480	4-coumarate--CoA ligase family protein / 4-coumaroyl-CoA synthase family protein	Brapa_ESTC039784	115.685	94.5787	411.248	213.965	214.459	792.934	2424.12
AT1G20630	CAT1 (CATALASE 1); catalase	Brapa_ESTC007855	5.4601	8.9584	7.2474	16.8901	20.0652	1083.53	6428.21
AT1G20630	CAT1 (CATALASE 1); catalase	Brapa_ESTC017372	405.268	420.469	379.912	475.182	562.307	5684.53	17880
AT1G21140	Nodulin, putative	Brapa_ESTC022041	387.228	410.459	488.145	676.96	1173.25	1805.83	916.638
AT1G21140	Nodulin, putative	Brapa_ESTC020362	145.276	155.863	124.102	862.684	13968.3	19409.7	8588.91
AT1G22015	DD46; transferase, transferring hexosyl groups	Brapa_ESTC007794	68.4207	92.4547	61.8483	95.0059	1460.47	3004.53	228.99
AT1G22015	DD46; transferase, transferring hexosyl groups	Brapa_ESTC039914	113.626	136.357	116.866	154.102	2911.59	6498.28	819.712
AT1G22130	MADS-box family protein	Brapa_ESTC039939	180.804	134.734	143.755	101.229	92.7631	718.655	6735.04
AT1G22760	PAB3 (POLY(A) BINDING PROTEIN 3); RNA binding/translation initiation factor (PAB3)	Brapa_ESTC049725	35.0488	63.6422	30.5503	80.5182	422.94	2516.45	2743.53
AT1G22990	Heavy-metal-associated domain-containing protein / copper chaperone (CCH)-related	Brapa_ESTC000554	205.345	217.498	37.9438	1836.24	3444.77	2165.83	324.627
AT1G23240	Caleosin-related family protein	Brapa_ESTC008102	35.0613	37.0522	27.135	39.4681	45.7673	5582.38	6851.85
AT1G23350	Invertase/pectin methylesterase inhibitor family protein	Brapa_ESTC030079	344.086	266.624	359.309	306.04	372.167	1927.2	1009.04
AT1G23350	Invertase/pectin methylesterase inhibitor family protein	Brapa_ESTC009310	128.695	138.238	106.469	407.579	250.969	1013.66	8612.96
AT1G23510	Unknown protein	Brapa_ESTC017363	120.625	137.519	122.739	1440.72	12625.4	14579.6	5672.48
AT1G23540	Protein kinase family protein	Brapa_ESTC030089	430.169	449.34	359.409	351.112	540.544	3098.58	3780.32
AT1G23540	Protein kinase family protein	Brapa_ESTC027361	111.001	109.291	99.4854	198.086	117.121	489.914	4721.79
AT1G23560	Unknown protein	Brapa_ESTC025457	184.199	146.277	102.952	3331.75	15737.2	9994.38	654.339
AT1G23570	Unknown protein	Brapa_ESTC030090	171.022	153.577	206.34	158.769	737.385	13561.5	8039.51
AT1G23570	Unknown protein	Brapa_ESTC030091	242.264	146.212	222.231	170.467	4636.41	14172.6	8560.69
AT1G23570	Unknown protein	Brapa_ESTC030097	297.959	310.871	271.652	643.304	6274.17	19912.5	9524.86
AT1G23580	Unknown protein	Brapa_ESTC008202	421.124	211.484	203.099	2239.87	13572.5	33843.3	16696.6
AT1G23590	Unknown protein	Brapa_ESTC030095	278.532	210.894	209.136	254.533	3226.29	20017.5	12768.3
AT1G23590	Unknown protein	Brapa_ESTC007786	361.327	276.117	213.127	529.748	11818.8	25210.7	14425.2
AT1G23600	Unknown protein	Brapa_ESTC028742	240.769	223.26	251.372	248.262	3033.29	12536.9	4003.47
AT1G23600	Unknown protein	Brapa_ESTC051024	398.499	390.246	329.285	467.807	3720.73	8202.18	3055.81
AT1G23600	Unknown protein	Brapa_ESTC017200	178.199	129.642	175.362	111.102	609.355	11113	5505.73
AT1G23600	Unknown protein	Brapa_ESTC051023	259.286	246.314	173.055	491.157	11618	16711.2	8294.06
AT1G23600	Unknown protein	Brapa_ESTC016936	107.436	97.3879	99.1501	141.816	3089.56	15821.2	8865.53
AT1G23600	Unknown protein	Brapa_ESTC001754	85.3156	88.9067	71.4052	255.307	14910.4	19486.1	5426.74
AT1G23600	Unknown protein	Brapa_ESTC010741	210.673	194.547	186.262	652.483	18633.3	27108.9	9913.8
AT1G23730	Carbonic anhydrase, putative / carbonate dehydratase, putative	Brapa_ESTC007029	115.489	200.998	251.414	175.784	390.109	1204.37	2767.67
AT1G23770	F-box family protein	Brapa_ESTC018202	409.213	309.444	250.563	528.864	2417.77	1372.96	383.64
AT1G23780	F-box family protein	Brapa_ESTC038147	367.732	418.568	219.436	627.607	2139.72	1193.81	149.056
AT1G23780	F-box family protein	Brapa_ESTC001324	289.833	109.579	86.2051	1118.26	1386.21	1283.83	1456.52
AT1G24520	BCP1 (Brassica campestris pollen protein 1)	Brapa_ESTC009216	46.8465	80.5601	83.4201	472.195	261.507	1177.28	6860.26
AT1G25240	Epsin N-terminal homology (ENTH) domain-containing protein / clathrin assembly protein-related	Brapa_ESTC027313	48.9583	66.1785	51.7144	170.389	131.547	428.57	4643.02
AT1G25240	Epsin N-terminal homology (ENTH) domain-containing protein / clathrin assembly protein-related	Brapa_ESTC019203	157.367	196.784	190.496	348.146	240.347	621.051	10887.1
AT1G25422	Unknowon protein	Brapa_ESTC035325	263.236	309.418	362.899	336.317	322.184	586.532	1450.33
AT1G26480	GRF12 (GENERAL REGULATORY FACTOR 12); protein phosphorylated amino acid binding	Brapa_ESTC008225	403.081	461.752	302.928	441.281	313.452	4882.53	14960.4
AT1G26580	Myb family transcription factor / ELM2 domain-containing protein	Brapa_ESTC029013	100.374	137.673	116.866	118.326	140.053	197.548	1183.43
AT1G26580	Myb family transcription factor / ELM2 domain-containing protein	Brapa_ESTC040038	438.15	402.384	284.761	337.929	364.89	974.847	7192.93
AT1G27461	Unknown protein	Brapa_ESTC038986	387.814	383.324	310.482	217.24	139.082	1020.45	424.259
AT1G27500	Kinesin light chain-related	Brapa_ESTC038984	147.486	151.516	187.925	156.322	117.23	266.357	3452.88
AT1G28270	RALFL4 (RALF-LIKE 4)	Brapa_ESTC007827	41.9604	55.0022	35.3052	262.396	175.514	3463.79	9928.48
AT1G28270	RALFL4 (RALF-LIKE 4)	Brapa_ESTC007917	335.844	286.435	396.474	1442.69	987.202	10107	20881
AT1G28270	RALFL4 (RALF-LIKE 4)	Brapa_ESTC007624	117.634	107.007	164.657	1286.82	700.777	9876.11	21325.4
AT1G28430	CYP705A24 (cytochrome P450, family 705, subfamily A, polypeptide 24)	Brapa_ESTC007958	169.578	170.816	195.417	173.873	253.15	13836.3	12788.2
AT1G28430	CYP705A24 (cytochrome P450, family 705, subfamily A, polypeptide 24)	Brapa_ESTC049232	34.6961	52.8393	38.5299	73.2996	228.563	13588.3	13101
AT1G28430	CYP705A24 (cytochrome P450, family 705, subfamily A, polypeptide 24)	Brapa_ESTC007898	173.448	165.769	261.72	213.988	392.403	15525.7	14684.7
AT1G28430	CYP705A24 (cytochrome P450, family 705, subfamily A, polypeptide 24)	Brapa_ESTC049231	23.8322	35.1253	19.5794	42.0895	177.537	15461.1	15673.5
AT1G28550	AtRABA1i (Arabidopsis Rab GTPase homolog A1i); GTP binding	Brapa_ESTC040157	168.421	163.897	127.945	128.714	97.8168	444.423	7756.63
AT1G29090	Peptidase C1A papain family protein	Brapa_ESTC017757	157.012	153.465	145.731	376.657	7202.56	9375.06	1099.8
AT1G29140	Pollen Ole e 1 allergen and extensin family protein	Brapa_ESTC007664	29.7497	55.0168	34.5531	201.839	144.72	2610.72	9347.85
AT1G29230	CIPK18 (CIPK18); kinase	Brapa_ESTC040142	173.982	310.832	479.753	231.754	329.22	394.459	1563.7
AT1G30020	Unknown protein	Brapa_ESTC008646	19.7925	37.5636	20.9563	2388.09	5583.18	15191	248.076
AT1G30020	Unknown protein	Brapa_ESTC031806	75.4202	70.1503	71.5532	7368.72	20767.2	24501.5	662.292
AT1G30050	Unknown protein	Brapa_ESTC017022	188.312	242.034	156.484	156.717	116.039	710.5	6764.75
AT1G30050	Unknown protein	Brapa_ESTC040203	305.419	372.274	395.924	376.119	556.832	1352.6	8073.47
AT1G30350	Pectate lyase family protein	Brapa_ESTC007723	80.4187	115.503	106.212	75.6161	608.667	38644.9	35871.7
AT1G30350	Pectate lyase family protein	Brapa_ESTC044141	306.024	240.726	329.389	292.246	777.514	39714.7	37741.3
AT1G30710	FAD-binding domain-containing protein	Brapa_ESTC038560	402.659	371.572	333.094	262.616	1735.94	728.802	194.474
AT1G30860	Protein binding / zinc ion binding	Brapa_ESTC025458	179.864	213.594	264.309	650.021	9015.66	7827.85	4241.77
AT1G31173	miR167D (targets ARF family members ARF6 and ARF8)	Brapa_ESTC047106	53.5296	91.6478	462.373	80.6587	116.781	183.531	1177.38
AT1G31885	Transporter	Brapa_ESTC031691	162.993	158.277	153.186	942.072	5576.48	11724.1	70.326
AT1G31885	Major intrinsic family protein / MIP family protein	Brapa_ESTC011581	124.754	94.3471	88.8874	12766.8	32886.9	21544.4	115.099
AT1G32361	ATL1F; protein binding / zinc ion binding	Brapa_ESTC031076	104.102	92.4055	83.4201	164.8	1382.09	578.419	2586.17
AT1G32361	Protein binding / zinc ion binding (ATL1F)	Brapa_ESTC017622	146.781	187.197	141.343	304.551	3323.31	946.227	4748.63
AT1G33440	Proton-dependent oligopeptide transport (POT) family protein	Brapa_ESTC032540	200.195	211.858	461.652	319.197	911.031	1194.66	433.833
AT1G35190	Oxidoreductase, 2OG-Fe(II) oxygenase family protein	Brapa_ESTC000412	103.121	284.548	85.1501	521.496	1731.25	75.7874	44.5947
AT1G35490	bZIP family transcription factor	Brapa_ESTC009320	65.0895	53.6644	44.4334	219.308	136.342	576.479	5626.1
AT1G44000	Unknown protein	Brapa_ESTC008199	122.197	159.816	126.911	139.717	118.324	330.974	2050.57
AT1G44120	C2 domain-containing protein / armadillo/beta-catenin repeat family protein	Brapa_ESTC027322	444.391	236.656	413.081	373.054	289.833	283.579	1252.43
AT1G48020	Invertase/pectin methylesterase inhibitor family protein	Brapa_ESTC000154	76.9744	85.0216	111.844	634.538	323.541	1944.43	10556.3
AT1G48020	Invertase/pectin methylesterase inhibitor family protein	Brapa_ESTC038232	46.2839	61.519	33.9199	204.594	133.944	2866.45	11788.7
AT1G48020	Invertase/pectin methylesterase inhibitor family protein	Brapa_ESTC015678	47.1832	60.236	50.2083	163.983	104.308	1980.59	13910.6
AT1G48470	GLN1;5 (GLUTAMINE SYNTHETASE 1;5)	Brapa_ESTC007869	200.674	252.267	196.87	270.753	466.363	6659.96	8734.95
AT1G48590	C2 domain-containing protein	Brapa_ESTC009327	118.806	133.12	116.753	654.141	311.377	742.453	7645.42
AT1G48590	C2 domain-containing protein	Brapa_ESTC019388	205.361	264.34	256.929	1084.11	453.197	1373.94	10010.2
AT1G49290	Unknown protein	Brapa_ESTC026014	129.954	210.867	262.76	424.596	343.209	2308.7	8808.61
AT1G50310	Monosaccharide transporter (STP9)	Brapa_ESTC025541	50.274	68.6123	71.8631	43.2656	72.183	8347.56	12978.6
AT1G50310	Monosaccharide transporter (STP9)	Brapa_ESTC034265	408.8	241.624	241.624	239.213	467.007	12038.1	15364
AT1G50310	Monosaccharide transporter (STP9)	Brapa_ESTC025843	182.88	140.006	184.219	124.176	428.17	11882.7	18393.5
AT1G50990	Unknown protein	Brapa_ESTC003655	66.8908	92.0996	139.192	195.118	2465.21	5898.69	3406.8
AT1G50990	Protein kinase-related	Brapa_ESTC040363	85.403	116.419	178.078	249.158	4076.94	7945.13	4144.58
AT1G51410	Cinnamyl-alcohol dehydrogenase, putative (CAD)	Brapa_ESTC017184	139.99	240.532	110.403	2258.13	7070.42	3873.1	10355.8
AT1G51420	Sucrose-phosphatase, putative	Brapa_ESTC025187	310.939	345.467	211.092	412.546	377.69	812.068	2970.5
AT1G52343	Unknown protein	Brapa_ESTC047184	146.978	227.182	299.119	140.195	125.552	1465.58	4675.69
AT1G52570	PLDALPHA2 (PHOSPHLIPASE D ALPHA 2); phospholipase D	Brapa_ESTC008744	377.434	236.737	81.1201	3848.64	8213.88	13715.8	3293.93
AT1G52580	Rhomboid family protein	Brapa_ESTC040951	126.326	170.411	256.11	327.64	294.087	722.687	6074.74
AT1G52580	Rhomboid family protein	Brapa_ESTC026010	192.791	182.788	255.527	337.786	248.152	738.339	6105.7
AT1G52580	Rhomboid family protein	Brapa_ESTC019256	143.346	199.61	168.893	272.543	246.142	693.849	7497.4
AT1G52680	Late embryogenesis abundant protein-related / LEA protein-related	Brapa_ESTC000794	9.435	23.5427	8.7781	16.5892	14.1085	3871.84	12511.7
AT1G52680	Late embryogenesis abundant protein-related / LEA protein-related	Brapa_ESTC004349	137.832	171.746	184.152	181.183	354.579	6943.53	15212.6
AT1G52680	Late embryogenesis abundant protein-related / LEA protein-related	Brapa_ESTC040943	442.043	371.083	384.753	304.987	429.817	13890.5	30388.9
AT1G52940	ATPAP5/PAP5 (purple acid phosphatase 5)	Brapa_ESTC020319	279.944	281.886	107.056	1894.31	12100.1	10545.1	395.921
AT1G52940	ATPAP5/PAP5 (purple acid phosphatase 5)	Brapa_ESTC008653	283.704	317.738	185.927	1839.07	12854.4	10663.3	539.42
AT1G54070	Dormancy/auxin associated protein-related	Brapa_ESTC003909	218.097	139.659	340.864	615.276	382.114	431.627	3226.67
AT1G54560	XIE (Myosin-like protein XIE); motor/ protein binding	Brapa_ESTC008015	427.623	347.883	155.229	194.103	455.986	3587.92	6692.04
AT1G54620	Invertase/pectin methylesterase inhibitor family protein	Brapa_ESTC017851	188.333	182.926	136.51	142.453	136.045	5408.03	10993.9
AT1G54620	Invertase/pectin methylesterase inhibitor family protein	Brapa_ESTC046143	99.5161	130.596	114.807	125.771	144.607	4970.31	12472.7
AT1G54620	Invertase/pectin methylesterase inhibitor family protein	Brapa_ESTC046162	120.408	150.801	122.802	110.482	168.812	7378.39	15019.4
AT1G54870	Oxidoreductase	Brapa_ESTC008044	203.373	198.596	131.365	153.386	235.951	4129.78	5478.91
AT1G55210	Disease resistance response	Brapa_ESTC006455	105.558	59.7861	118.328	209.667	842.819	1143.07	121.61
AT1G55560	SKS14 (SKU5 Similar 14); copper ion binding / oxidoreductase	Brapa_ESTC005906	67.082	77.0844	89.4564	394.154	1992.93	2025.06	4676.76
AT1G55560	SKS14 (SKU5 Similar 14); copper ion binding / oxidoreductase	Brapa_ESTC047679	264.237	320.38	154.946	599.882	3822.41	3096.48	6822.55
AT1G55560	SKS14 (SKU5 Similar 14); copper ion binding / oxidoreductase	Brapa_ESTC027304	277.562	421.086	218.263	1843.12	7545.65	10736	17437.8
AT1G55570	SKS12 (SKU5 Similar 12); copper ion binding / oxidoreductase	Brapa_ESTC027291	198.671	167.387	141.198	324.924	329.61	2184.75	20447
AT1G55570	SKS12 (SKU5 Similar 12); copper ion binding / oxidoreductase	Brapa_ESTC019220	463.96	352.372	278.452	799.419	535.664	4285.55	22681.8
AT1G56360	ATPAP6/PAP6 (purple acid phosphatase 6)	Brapa_ESTC001744	9.4547	10.7727	5.887	653.859	5010.77	5442.69	269.962
AT1G57590	Carboxylic ester hydrolase	Brapa_ESTC007916	152.943	130.894	116.243	102.657	276.245	5376.34	11558.7
AT1G57590	Carboxylic ester hydrolase	Brapa_ESTC047629	245.169	225.273	274.674	170.821	536.047	9544.62	16331.2
AT1G57820	VIM1 (VARIANT IN METHYLATION 1)	Brapa_ESTC041268	269.818	226.819	157.77	214.373	438.019	451.689	2552.39
AT1G57820	VIM1 (VARIANT IN METHYLATION 1)	Brapa_ESTC019336	437.796	363.677	287.252	473.346	528.267	445.597	1713.94
AT1G58120	Unkown protein	Brapa_ESTC047079	240.762	236.968	308.624	830.929	560.437	1555.62	11954.3
AT1G58120	Unkown protein	Brapa_ESTC048376	138.095	149.847	174.829	430.66	313.643	771.74	6500.66
AT1G58120	Unkown protein	Brapa_ESTC048375	85.753	72.297	88.7659	334.649	189.09	685.436	6599.23
AT1G58120	Unkown protein	Brapa_ESTC026038	25.3923	49.1635	42.1937	327.229	148.15	1042.55	8020.55
AT1G58120	Unkown protein	Brapa_ESTC029043	202.133	249.104	265.372	1121.28	673.896	3027.71	17676.8
AT1G58120	Unkown protein	Brapa_ESTC009270	226.007	296.547	306.37	1083.73	636.097	3102.81	19314.6
AT1G60760	Invertase/pectin methylesterase inhibitor family protein	Brapa_ESTC019401	130.464	117.546	95.0739	146.32	90.673	273.326	6024.74
AT1G60900	U2 snRNP auxiliary factor large subunit, putative	Brapa_ESTC001182	111.769	128.723	136.673	375.374	277.045	563.103	7030.2
AT1G61563	RALFL8 (RALF-LIKE 8)	Brapa_ESTC006496	274.778	288.21	478.65	3511.69	2052.48	14079.9	33372.1
AT1G61566	RALFL19 (Rapid ALkalinization Factor (RALF)-Like 9)	Brapa_ESTC050387	84.0216	77.2287	112.849	1153.97	698.642	7528.05	24118.2
AT1G61566	RALFL19 (Rapid ALkalinization Factor (RALF)-Like 9)	Brapa_ESTC009214	295.351	282.324	496.326	3611.74	1902.28	14897.1	32073.8
AT1G61860	Protein kinase, putative	Brapa_ESTC019382	72.7859	107.69	88.5773	179.145	130.024	322.642	3636.37
AT1G62450	Rho GDP-dissociation inhibitor family protein	Brapa_ESTC017238	87.3308	120.705	130.092	202.532	328.163	3814.69	9453.61
AT1G63060	Unknown protein	Brapa_ESTC008013	212.494	172.403	148.434	261.377	789.482	7347.5	15487.1
AT1G63140	O-methyltransferase, putative	Brapa_ESTC017041	27.5894	39.8473	415.772	62.024	128.657	134.133	4692.92
AT1G63910	ATMYB103 (myb domain protein 103)	Brapa_ESTC031325	90.2269	131.183	373.69	102.053	129.049	848.157	1221.06
AT1G65240	Aspartyl protease family protein	Brapa_ESTC029012	197.01	251.378	140.984	427.594	346.466	251.469	2451.82
AT1G65240	Aspartyl protease family protein	Brapa_ESTC027275	256.102	265.039	215.955	832.24	562.61	454.231	4075.11
AT1G65590	Glycosyl hydrolase family 20 protein	Brapa_ESTC002982	101.284	115.417	277.579	606.324	1805.12	706.72	1031.9
AT1G66850	Protease inhibitor/seed storage/lipid transfer protein (LTP) family protein	Brapa_ESTC038086	91.0783	99.3873	92.3101	85.1501	169.703	10820.8	13992.4
AT1G67290	Glyoxal oxidase-related	Brapa_ESTC017188	188.276	203.386	219.769	1100.99	768.888	11860.9	30448.1
AT1G67290	Glyoxal oxidase-related	Brapa_ESTC030021	414.647	354.82	350.228	860.586	820.672	6957.51	31505.9
AT1G67540	Unknown protein	Brapa_ESTC005884	41.0706	70.0546	52.4196	65.8824	54.6574	132.99	3340.03
AT1G67540	Unknown protein	Brapa_ESTC022880	196.182	206.107	157.039	175.208	128.434	492.57	9852.4
AT1G68110	Epsin N-terminal homology (ENTH) domain-containing protein / clathrin assembly protein-related	Brapa_ESTC040357	131.958	111.991	80.5916	137.991	91.3485	220.279	3473.59
AT1G68630	Unknown protein	Brapa_ESTC031652	277.533	213.829	169.738	268.133	164.818	175.311	1168.08
AT1G68750	ATPPC4 (Arabidopsis thaliana phosphoenolpyruvate carboxylase 4)	Brapa_ESTC031636	138.04	177.927	175.684	107.602	200.246	2137.18	5152.97
AT1G68875	Unknown protein	Brapa_ESTC010469	162.834	81.6871	56.5254	8006.41	12443.6	17890.9	5587.63
AT1G69280	Unknown protein	Brapa_ESTC028719	136.784	169.546	102.469	170.103	94.3613	295.13	3977.01
AT1G69280	Unknown protein	Brapa_ESTC040418	163.577	163.26	134.593	242.65	167.546	456.076	5679.26
AT1G69540	DNA binding / transcription factor	Brapa_ESTC040452	184.553	103.122	107.885	138.752	185.057	675.81	3018.36
AT1G69680	Mog1 protein [Xenopus laevis]	Brapa_ESTC048754	110.495	82.4673	66.1505	143.499	8175.28	12910.2	247.724
AT1G69900	Unknown protein	Brapa_ESTC022765	213.778	431.469	352.068	258.362	168.876	161.021	1052.37
AT1G69940	ATPPME1; pectinesterase	Brapa_ESTC017215	345	304.659	319.118	316.756	227.704	10259.2	23165.5
AT1G69940	ATPPME1; pectinesterase	Brapa_ESTC008127	295.466	310.857	496.889	2116.82	1519.62	15585.6	32048
AT1G70790	C2 domain-containing protein	Brapa_ESTC019361	292.71	311.752	192.725	454.695	483.078	997.103	7405.77
AT1G71680	Amino acid permease	Brapa_ESTC016940	305.968	296.102	360.53	196.471	173.493	4050.28	16239.6
AT1G71680	Amino acid permease	Brapa_ESTC007803	81.4083	90.8628	147.492	87.1043	137.821	8196.99	22347.5
AT1G71680	Amino acid permease	Brapa_ESTC016920	373.83	283.219	314.516	225.802	223.8	8106.34	23493.2
AT1G72110	Unknown protein	Brapa_ESTC033148	38.2449	59.976	22.933	34.8801	518.043	1163.99	16.0232
AT1G72460	Leucine-rich repeat transmembrane protein kinase, putative	Brapa_ESTC040513	422.687	335.655	270.817	274.8	251.594	1039.31	6008.97
AT1G72960	Root hair defective 3 GTP-binding (RHD3) family protein	Brapa_ESTC035986	294.229	250.6	386.138	259.765	169.668	2313	6044.17
AT1G73080	PEPR1 (PEP1 RECEPTOR 1); ATP binding / kinase	Brapa_ESTC036026	62.76	64.4207	65.1349	114.483	101.924	78.3045	1451.72
AT1G73480	Hydrolase, alpha/beta fold family protein	Brapa_ESTC013789	42.3671	163.604	160.612	32.4282	44.4491	75.9354	1255.21
AT1G73860	Microtubule motor	Brapa_ESTC033648	212.066	230.863	166.346	195.463	490.734	2000.02	2518.29
AT1G73860	Microtubule motor	Brapa_ESTC037859	265.276	218.395	188.891	296.611	577.342	3271.95	6221.99
AT1G75160	Unknown protein	Brapa_ESTC019377	132.403	126.439	102.786	137.725	109.232	182.236	1486.89
AT1G75160	Unknown protein	Brapa_ESTC017574	204.127	156.083	89.3769	201.532	123.339	252.102	5258.74
AT1G75270	DHAR2; glutathione dehydrogenase (ascorbate)	Brapa_ESTC017758	159.812	315.739	337.739	169.546	451.233	1650.87	2172.64
AT1G75870	Unknown protein	Brapa_ESTC005380	239.452	192.833	221.547	370.037	1168.05	3423.34	7452.22
AT1G75910	EXL4 (extracellular lipase 4); acyltransferase/ carboxylic ester hydrolase/ lipase28506757 FORWARD	Brapa_ESTC008149	186.262	184.333	152.136	641.499	15639.5	23681.4	10078.1
At1G75930	EXL6 (acyltransferase/carboxylesterase/lipase)	Brapa_ESTC003525	31.1046	84.0687	31.7579	2366.43	8585.58	10824.3	6447
AT1G75930	EXL6 (acyltransferase/carboxylesterase/lipase)	Brapa_ESTC010981	124.07	254.479	115.182	11514	28979.2	29781.1	19623.6
AT1G75940	ATA27 (Arabidopsis thaliana anther 27); hydrolase, hydrolyzing O-glycosyl compounds	Brapa_ESTC007739	81.1359	55.2344	54.0322	7025.93	30328.8	23218.8	2860.09
AT1G75940	ATA27 (Arabidopsis thaliana anther 27); hydrolase, hydrolyzing O-glycosyl compounds	Brapa_ESTC004210	340.864	285.561	257.883	18341.9	32977.7	42273.6	12288.1
AT1G76370	Protein kinase, putative	Brapa_ESTC019375	29.4726	51.2378	21.8748	60.6115	46.1872	86.7687	1313.56
AT1G76370	Protein kinase, putative	Brapa_ESTC040553	117.825	122.055	133.212	108.133	99.2996	367.102	2056.02
AT1G76965	Unknown protein	Brapa_ESTC046916	444.817	416.469	426.323	755.039	680.817	1518.97	11912.4
AT1G76965	Unknown protein	Brapa_ESTC042749	100.187	71.9774	90.7495	284.586	162.942	1936.99	12507.7
AT1G77570	DNA binding / transcription factor	Brapa_ESTC000474	183.735	161.023	137.832	134.96	131.617	358.34	6366.66
AT1G77980	MADS-box family protein	Brapa_ESTC040634	212.957	169.183	223.959	138.45	210.736	1177.87	10344.1
AT1G78000	SULTR1;2 (SULFATE TRANSPORTER 1;2)	Brapa_ESTC014652	218.292	201.926	114.167	395.704	157.659	169.611	2074.36
AT1G78090	ATTPPB (TREHALOSE-6-PHOSPHATE PHOSPHATASE)	Brapa_ESTC001197	135.802	191.805	450.084	117.323	147.108	216.218	3065.94
AT1G78140	Methyltransferase-related	Brapa_ESTC040610	133.756	301.104	293.605	677.642	12125.4	20888.7	8485.02
AT1G78160	APUM7 (ARABIDOPSIS PUMILIO 7); RNA binding	Brapa_ESTC050003	77.5006	120.292	95.5358	131.211	415.638	1443.15	1062.7
AT1G78160	APUM7 (ARABIDOPSIS PUMILIO 7); RNA binding	Brapa_ESTC018051	281.919	247.068	230.943	306.839	1319.9	5862.69	6493.38
AT1G78160	APUM7 (ARABIDOPSIS PUMILIO 7); RNA binding	Brapa_ESTC017469	259.482	263.17	179.449	257.638	1828.98	7241.47	9260.25
AT1G78460	SOUL heme-binding family protein	Brapa_ESTC009244	398.601	336.07	409.135	1126.93	758.777	2244.16	18239.1
AT1G79150	Binding	Brapa_ESTC048682	143.566	140.27	125.077	218.96	145.08	900.652	6364.56
AT1G79150	Binding	Brapa_ESTC048681	451.477	447.707	490.34	639.107	489.698	1419.09	12127.7
AT1G79400	ATCHX2 (CATION/H+ EXCHANGER 2); monovalent cation:proton antiporter	Brapa_ESTC040713	183.182	184.199	140.053	135.727	97.6788	368.138	2837.42
AT1G79860	ATROPGEF12/MEE64/ROPGEF12 (KINASE PARTNER PROTEIN-LIKE, maternal effect embryo arrest 64)	Brapa_ESTC026045	64.9583	64.1284	67.9289	198.212	119.676	400.056	4983.01
AT1G79860	ATROPGEF12/MEE64/ROPGEF12 (KINASE PARTNER PROTEIN-LIKE, maternal effect embryo arrest 64)	Brapa_ESTC009359	191.974	197.157	179.976	328.781	245.467	892.776	8311.78
AT1G79860	ATROPGEF12/MEE64/ROPGEF12 (KINASE PARTNER PROTEIN-LIKE, maternal effect embryo arrest 64)	Brapa_ESTC040867	284.88	205.005	177.482	496.466	331.891	1040.89	9422.82
AT1G79910	Unknown protein	Brapa_ESTC007821	202.521	221.502	168.901	357.799	337.468	4970.51	17603
AT1G80510	Amino acid transporter family protein	Brapa_ESTC019314	147.522	129.248	45.746	370.314	117.769	186.428	1533.22
AT1G80660	Symbols: AHA9 | AHA9 (Arabidopsis H(+)-ATPase 9); hydrogen-exporting ATPase, phosphorylative mechanism | chr1:30321119-30324840 REVERSE	Brapa_ESTC020242	418.33	234.023	114.788	743.736	232.263	7877.01	14793.2
AT2G01500	Symbols: WOX6, PFS2, HOS9 | HOS9/PFS2 (HIGH EXPRESSION OF OSMOTICALLY RESPONSIVE GENE 9); transcription factor | chr2:224469-225996 REVERSE	Brapa_ESTC033158	471.179	372.961	377.205	1135.69	9171.93	2761.63	170.706
AT2G01554	Unknown protein	Brapa_ESTC033147	225.482	266.483	171.581	186.599	785.896	3759.93	10919.3
AT2G01610	Invertase/pectin methylesterase inhibitor family protein	Brapa_ESTC033170	118.155	100.909	165.389	97.7018	103.308	181.183	2419.4
AT2G01620	MEE11 (maternal effect embryo arrest 11)	Brapa_ESTC033150	339.991	332.81	328.977	367.075	272.276	922.514	2504.38
AT2G01620	MEE11 (maternal effect embryo arrest 11)	Brapa_ESTC009363	175.999	174.629	199.474	514.913	320.567	2688.88	13157.2
AT2G02140	LCR72/PDF2.6 (Low-molecular-weight cysteine-rich 72); protease inhibitor	Brapa_ESTC030303	114.153	101.689	124.514	78.0412	82.1687	522.929	9392.47
AT2G02720	Pectate lyase family protein	Brapa_ESTC028567	330.037	329.483	249.183	273.817	225.241	561.324	5033.81
AT2G02720	Pectate lyase family protein	Brapa_ESTC009351	103.152	100.434	74.483	341.563	179.083	603.324	6295.4
AT2G02720	Pectate lyase family protein	Brapa_ESTC009231	99.9212	121.587	93.7673	502.938	341.868	1026.85	8898.7
AT2G02720	Pectate lyase family protein	Brapa_ESTC026015	203.246	200.495	163.227	694.391	407.34	1518.8	11372.6
AT2G02720	Pectate lyase family protein	Brapa_ESTC042247	386.198	314.55	349.268	1015.12	692.706	1759.75	11998.2
AT2G02960	Zinc finger (C3HC4-type RING finger) family protein	Brapa_ESTC029032	418.395	488.814	473.832	627.426	485.056	886.243	7705.53
AT2G03060	AGL102	Brapa_ESTC019197	203.136	167.974	215.167	266.228	338.791	337.72	1006.98
AT2G03360	Serine carboxypeptidase	Brapa_ESTC037293	96.8731	285.041	117.722	66.5555	59.8332	273.991	1917.04
AT2G03740	LEA domain-containing protein	Brapa_ESTC028257	147.838	232.737	116.626	13033.8	28257.5	38319.9	12220.7
AT2G03740	LEA domain-containing protein	Brapa_ESTC000823	54.8033	134.563	12.04	4259.39	9443.87	17342	2513.28
AT2G03740	LEA domain-containing protein	Brapa_ESTC001850	8.662	10.505	7.3362	3515.44	14090.4	17471.6	5427.07
AT2G03740	LEA domain-containing protein	Brapa_ESTC029298	480.592	488.47	355.319	18142.8	32914.9	38517.7	14640.2
AT2G03830	Unknown protein	Brapa_ESTC028035	61.1047	66.1593	44.4003	778.958	4761.55	11612.3	3685.23
AT2G03980	GDSL-motif lipase/hydrolase family protein	Brapa_ESTC025896	225.562	157.244	211.102	243.047	4934.26	10569.1	525.659
AT2G03980	GDSL-motif lipase/hydrolase family protein	Brapa_ESTC026051	133.657	60.7713	36.6971	343.659	133.254	509.292	3885.83
AT2G03980	GDSL-motif lipase/hydrolase family protein	Brapa_ESTC019325	144.54	103.188	94.1639	534.717	3224.19	6538.83	7100.24
AT2G03980	GDSL-motif lipase/hydrolase family protein	Brapa_ESTC009337	254.612	198.268	263.582	1466.43	713.229	3343.61	20069.5
AT2G03980	GDSL-motif lipase/hydrolase family protein	Brapa_ESTC030427	404.34	336.753	427.337	2099.03	994.1	4456.61	20785.5
AT2G04800	Unknown protein	Brapa_ESTC047023	268.935	383.529	162.658	375.412	1052.08	245.633	94.3493
AT2G05160	Zinc finger (CCCH-type) family protein / RNA recognition motif (RRM)-containing protein	Brapa_ESTC017399	268.408	299.802	235.828	341.014	1694.02	2121.33	1546.53
AT2G05160	Zinc finger (CCCH-type) family protein / RNA recognition motif (RRM)-containing protein	Brapa_ESTC042313	338.776	390.848	322.636	570.722	2250.4	3299.44	2127.85
AT2G05790	Glycosyl hydrolase family 17 protein	Brapa_ESTC007538	72.358	67.6448	28.2092	5513.66	18102.8	28347.8	6976.93
AT2G07560	AHA6 (Arabidopsis H(+)-ATPase 6)	Brapa_ESTC049743	9.0957	12.6959	9.2276	13.4694	43.9715	3581.8	7053.72
AT2G07560	AHA6 (ARABIDOPSIS H(+)-ATPASE 6)	Brapa_ESTC042291	145.149	147.752	137.849	112.499	371.872	15457.6	25008.3
AT2G13350	C2 domain-containing protein	Brapa_ESTC010843	15.438	38.5099	17.2447	26.8022	28.7361	67.1033	1112.56
AT2G13350	C2 domain-containing protein	Brapa_ESTC050399	97.4225	117.925	110.373	224.34	133.734	719.648	6763.01
AT2G13350	C2 domain-containing protein	Brapa_ESTC042308	178.651	265.199	256.038	562.005	359.056	2316.67	9911.91
AT2G13350	C2 domain-containing protein	Brapa_ESTC027320	298.624	272.247	307.891	660.104	410.928	2916.34	15368
AT2G13570	CCAAT-box binding transcription factor, putative	Brapa_ESTC042264	479.998	310.323	352.56	276.871	244.949	4101.08	14497
AT2G15510	Putative non-LTR retroelement reverse transcriptase	Brapa_ESTC038248	406.732	360.466	275.496	349.737	333.608	260.428	2256.64
AT2G15880	Leucine-rich repeat family protein / extensin family protein	Brapa_ESTC048530	73.2579	78.6388	88.775	399.74	256.992	719.026	11908
AT2G15910	CSL zinc finger domain-containing protein	Brapa_ESTC033752	313.084	445.293	402.054	222.692	317.284	2348.23	7515.09
AT2G16730	BGAL13 (beta-galactosidase 13)	Brapa_ESTC019310	188.752	181.368	243.26	229.709	250.373	998.11	9845.05
AT2G16730	BGAL13 (beta-galactosidase 13)	Brapa_ESTC007699	139.706	99.9916	105.404	259.674	207.53	863.246	11235.8
AT2G16730	BGAL13 (beta-galactosidase 13)	Brapa_ESTC009266	238.483	274.014	326.054	1146.66	693.127	4150.31	23686.8
AT2G16750	Protein kinase family protein	Brapa_ESTC037083	205.878	204.613	211.588	303.325	611.602	1174.44	1689.94
AT2G16750	Protein kinase family protein	Brapa_ESTC016919	156.436	256.513	420.149	708.389	3820.46	1528.67	5891.82
AT2G17180	Zinc finger (C2H2 type) family protein	Brapa_ESTC017158	227.511	259.419	233.145	270.227	207.77	1247.88	9223.86
AT2G17660	Nitrate-responsive NOI protein, putative	Brapa_ESTC009240	40.79	64.2959	43.3815	76.1959	36.5024	176.71	2298.96
AT2G17660	Nitrate-responsive NOI protein, putative	Brapa_ESTC019298	247.293	456.895	138.293	277.769	219.698	337.61	3460.96
AT2G18080	EDA2 (embryo sac development arrest 2); serine-type peptidase	Brapa_ESTC041020	114.174	127.933	96.9549	97.2077	104.467	193.499	1153.07
AT2G18130	ATPAP11/PAP11 (purple acid phosphatase 11)	Brapa_ESTC041017	224.506	241.513	159.888	3008.59	18283.5	17846.2	366.02
AT2G19000	Unknown protein	Brapa_ESTC047828	241.932	185.327	286.496	619.132	494.28	1312.85	10843.6
AT2G19000	Glycine-rich protein	Brapa_ESTC026055	10.7964	9.5226	9.6976	28.9801	23.3202	167.646	1408.92
AT2G19050	GDSL-motif lipase/hydrolase family protein	Brapa_ESTC019358	244.265	159.102	367.546	232.005	625.133	351.61	1379.57
AT2G19060	GDSL-motif lipase/hydrolase family protein	Brapa_ESTC019277	112.912	93.673	256.621	152.868	382.56	234.048	1095.1
AT2G19070	Transferase family protein	Brapa_ESTC008208	9.4116	24.9816	19.3401	2622.52	13348	16093.2	9063.95
AT2G19070	Transferase family protein	Brapa_ESTC016987	320.626	246.912	203.844	9762.75	26047	24086.8	19271.8
AT2G19070	Transferase family protein	Brapa_ESTC015756	88.5806	101.072	66.5677	8410.07	34732.9	25941.2	20932.7
AT2G19330	Leucine-rich repeat family protein	Brapa_ESTC007810	243.012	281.944	164.59	198.108	394.055	3496.86	16459.2
AT2G19770	PRF5 (PROFILIN5); actin binding / actin monomer binding	Brapa_ESTC017429	41.0586	80.2348	50.7959	86.0051	79.5616	1601.32	8993.7
AT2G19770	PRF5 (PROFILIN5); actin binding / actin monomer binding	Brapa_ESTC017093	434.816	382.754	281.323	402.158	496.214	5074.13	11991
AT2G19770	PRF5 (PROFILIN5); actin binding / actin monomer binding	Brapa_ESTC007960	412.214	299.119	212.449	324.205	487.914	8410.7	20181.3
AT2G19980	Allergen V5/Tpx-1-related family protein	Brapa_ESTC037372	300.372	313.399	217.118	222.466	988.262	3380.23	1854.72
AT2G19980	Allergen V5/Tpx-1-related family protein	Brapa_ESTC011070	313.557	272.15	265.546	236.069	261.943	11742.2	27618.4
AT2G20430	RIC6 (ROP-INTERACTIVE CRIB MOTIF-CONTAINING PROTEIN 6)	Brapa_ESTC041178	126.326	157.049	107.674	135.34	95.5998	291.239	3708.12
AT2G20430	RIC6 (ROP-INTERACTIVE CRIB MOTIF-CONTAINING PROTEIN 6)	Brapa_ESTC037880	266.982	245.972	249.428	313.229	202.391	548.683	8323.61
AT2G21140	ATPRP2 (PROLINE-RICH PROTEIN 2)	Brapa_ESTC028788	717.327	888.082	1443.74	11580.8	26663.7	12286.3	541.709
AT2G21480	Protein kinase family protein	Brapa_ESTC050378	39.0206	41.6633	73.5616	194.645	339.769	399.164	3987.64
AT2G21480	Protein kinase family protein	Brapa_ESTC050377	101.09	117.527	216.547	388.025	637.818	796.982	5938.04
AT2G21740	Unknown protein	Brapa_ESTC041059	157.758	198.933	180.119	210.729	1418.44	638.737	193.667
AT2G21890	Mannitol dehydrogenase, putative	Brapa_ESTC041058	53.601	76.3273	32.6372	212.133	2009.67	1069.75	411.164
AT2G22180	Hydroxyproline-rich glycoprotein family protein	Brapa_ESTC005381	48.182	42.772	23.572	88.1571	39.1947	240.213	3772.45
AT2G22180	Hydroxyproline-rich glycoprotein family protein	Brapa_ESTC027302	456.868	332.83	263.402	512.576	328.659	1399.75	11064.1
AT2G22190	Trehalose-phosphatase	Brapa_ESTC022226	394.201	231.864	453.782	670.342	748.286	1265.73	415.456
AT2G22290	AtRABH1d (Arabidopsis Rab GTPase homolog H1d)	Brapa_ESTC041099	123.26	112.045	178.832	82.6084	114.658	301.609	1692.76
AT2G22310	ATUBP4 (UBIQUITIN-SPECIFIC PROTEASE 4)	Brapa_ESTC041101	214.008	250.294	260.293	282.594	237.142	1014.28	2498.8
AT2G22860	ATPSK2 (PHYTOSULFOKINE 2 PRECURSOR); growth factor	Brapa_ESTC005000	51.5716	280.032	85.1501	42.4135	36.7519	272.387	5628.53
AT2G23620	Esterase, putative	Brapa_ESTC017520	267.289	141.484	226.847	643.907	459.579	1334.8	6213.69
AT2G23660	LOB domain family protein / lateral organ boundaries domain family protein (LBD10)	Brapa_ESTC019352	277.18	312.577	268.404	244.592	1075.97	2313.46	5000.9
AT2G23800	GGPS2 (GERANYLGERANYL PYROPHOSPHATE SYNTHASE 2); farnesyltranstransferase	Brapa_ESTC009700	91.2759	96.8238	63.0681	146.046	332.706	3602.93	1795.43
AT2G23900	Glycoside hydrolase family 28 protein / polygalacturonase (pectinase) family protein	Brapa_ESTC011332	116.149	105.195	134.062	344.183	330.293	5573.32	26343.4
AT2G23900	Glycoside hydrolase family 28 protein / polygalacturonase (pectinase) family protein	Brapa_ESTC027329	356.611	318.056	432.642	1241.1	948.263	12303.5	32914.9
AT2G24280	Serine carboxypeptidase S28 family protein	Brapa_ESTC032956	318.692	266.434	359.722	345.047	1931.61	5217.49	1307.07
AT2G24320	Unknown protein	Brapa_ESTC020321	251.195	256.016	167.763	357.368	324.577	408.133	4594.12
AT2G24320	Unknown protein	Brapa_ESTC022840	375.209	327.452	350.975	319.913	223.816	468.006	4729.36
AT2G24370	Kinase	Brapa_ESTC027343	22.6998	34.8801	30.5923	49.2396	37.5841	189.356	2731.32
AT2G24370	Kinase	Brapa_ESTC019292	189.037	169.366	158.196	231.249	160.926	713.966	7549.48
AT2G24450	FLA3 | fasciclin-like arabinogalactan family protein	Brapa_ESTC009274	114.124	136.126	89.5301	494.137	263.087	2983.98	8640.24
AT2G25150	Transferase family protein	Brapa_ESTC025209	39.4996	49.9546	33.621	2259.68	6589.98	5803.24	80.4534
AT2G25150	Transferase family protein	Brapa_ESTC044657	243.803	278.093	271.307	9611.82	23685.3	20783.1	591.829
AT2G25150	Transferase family protein	Brapa_ESTC008348	345.923	343.792	267.896	13352.7	29708.1	27959.9	606.853
AT2G25150	Transferase family protein	Brapa_ESTC049283	16.2073	20.1104	10.3192	1897.51	12324.6	13293	626.36
AT2G25150	Transferase family protein	Brapa_ESTC003644	94.7996	111.643	103.433	210.949	3877.99	8791.09	661.331
AT2G25290	Octicosapeptide/Phox/Bem1p (PB1) domain-containing protein / tetratricopeptide repeat (TPR)-containing protein	Brapa_ESTC041261	383.723	436.006	489.436	507.257	436.083	809.665	3057.07
AT2G25600	SPIK (SHAKER POLLEN INWARD K+ CHANNEL); cyclic nucleotide binding / inward rectifier potassium channel/ potassium channel	Brapa_ESTC041235	67.9289	83.2885	64.3869	149.564	278.966	416.676	3333.2
AT2G25890	Glycine-rich protein / oleosin	Brapa_ESTC027006	121.243	94.5787	64.328	208.403	566.594	6057.16	10145.1
AT2G26450	Pectinesterase family protein	Brapa_ESTC009281	107.219	108.129	122.748	434.499	280.976	670.019	8062.74
AT2G26450	Pectinesterase family protein	Brapa_ESTC019329	195.134	225.93	260.167	1280.22	714.346	2531.35	14295.5
AT2G26490	Transducin family protein / WD-40 repeat family protein	Brapa_ESTC017291	197.548	151.422	170.706	196.943	142.684	284.84	5576.88
AT2G27180	Unknown protein	Brapa_ESTC027305	210.166	174.058	175.087	265.944	661.583	782.725	2487.31
AT2G27670	Unknown protein	Brapa_ESTC003520	28.2123	36.14	34.8945	38.2637	1238.45	6371.99	926.383
AT2G27670	Unknown protein	Brapa_ESTC028285	116.955	86.1334	75.8796	298.929	9481.45	16017.5	4138.39
AT2G27670	Unknown protein	Brapa_ESTC017734	107.536	204.879	130.991	449.707	6855.19	14975.1	5089.43
AT2G27670	Unknown protein	Brapa_ESTC006476	154.816	162.514	138.014	655.579	16380.8	24937.9	7830.73
AT2G27670	Unknown protein	Brapa_ESTC017743	246.317	305.128	180.121	1230.18	18764	29786.7	10103.7
AT2G28180	ATCHX8 (cation/hydrogen exchanger 8); monovalent cation:proton antiporter	Brapa_ESTC030990	493.888	409.09	383.603	407.636	289.305	427.262	3144.09
AT2G28440	Proline-rich family protein	Brapa_ESTC031856	174.923	212.477	125.368	376.547	1099.49	1429.76	1222.93
AT2G28640	ATEXO70H5 (exocyst subunit EXO70 family protein H5)	Brapa_ESTC019331	78.1844	87.2428	81.785	132.559	106.775	116.353	2473.05
AT2G28680	Cupin family protein	Brapa_ESTC017437	136.222	280.039	75.0049	350.659	3230.02	4923.96	420.676
AT2G29230	Mutator-like transposase	Brapa_ESTC039107	214.753	202.337	183.37	206.579	786.817	1679.31	224.959
AT2G30240	ATCHX13 (cation/H+ exchanger 13); monovalent cation:proton antiporter	Brapa_ESTC041525	156.292	140.47	140.095	117.103	105.275	432.649	8073.56
AT2G30290	Vacuolar sorting receptor, putative	Brapa_ESTC017464	370.357	295.28	216.009	276.102	344.726	3075.61	10253.9
AT2G30505	Unknown protein	Brapa_ESTC009300	186.484	148.089	150.964	289.688	178.938	606.519	5343.94
AT2G31085	CLE6 (CLAVATA3/ESR-RELATED 6); receptor binding	Brapa_ESTC041589	178.791	268.753	377.12	226.001	810.947	1222.52	395.872
AT2G31100	Lipase, putative	Brapa_ESTC021123	215.584	244.617	187.469	575.114	8639.47	11038.6	3871.83
AT2G31100	Lipase, putative	Brapa_ESTC017575	170.948	167.117	201.626	413.178	2922.88	7389.88	4900.57
AT2G31100	Lipase, putative	Brapa_ESTC025890	437.604	388.482	391.852	1004.8	11091.2	14459.6	5881.24
AT2G31345	Unknown protein	Brapa_ESTC041380	418.087	300.214	311.505	279.004	262.414	505.812	2991.16
AT2G31500	CPK24 (calcium-dependent protein kinase 24)	Brapa_ESTC027298	60.7058	77.5159	75.0045	159.394	128.34	405.929	3281.22
AT2G31500	CPK24 (calcium-dependent protein kinase 24)	Brapa_ESTC027341	31.543	58.8979	28.1349	214.073	84.0813	444.246	4229.36
AT2G31500	CPK24 (calcium-dependent protein kinase 24)	Brapa_ESTC041393	94.7289	108.901	66.0773	355.509	192.935	704.841	7025.02
AT2G31500	CPK24 (calcium-dependent protein kinase 24)	Brapa_ESTC028999	194.356	241.75	152.642	476.182	284.42	1100.31	8218.13
AT2G31500	CPK24 (calcium-dependent protein kinase 24)	Brapa_ESTC010825	160.362	236.8	155.701	403.007	230.164	792.976	8646.86
AT2G31500	CPK24 (calcium-dependent protein kinase 24)	Brapa_ESTC019311	326.342	334.189	253.659	1157.83	625.133	2820.75	16898.6
AT2G31980	Cysteine proteinase inhibitor-related	Brapa_ESTC000515	28.8417	66.1833	37.7254	6046.94	12962.8	19547.7	13840.5
AT2G31980	Cysteine proteinase inhibitor-related	Brapa_ESTC013587	443.753	483.214	458.402	15534.9	39068.3	42625.5	20305.9
AT2G31980	Cysteine proteinase inhibitor-related	Brapa_ESTC007955	62.575	79.2459	68.3225	87.1659	296.467	24183.2	25456
AT2G31985	Unknown protein	Brapa_ESTC017144	68.151	78.1463	50.9056	80.3386	67.3718	530.142	2631.92
AT2G32360	Ubiquitin family protein	Brapa_ESTC018322	382.022	152.136	11.0135	1505.66	1707.86	958.212	152.278
AT2G32670	ATVAMP725 (Arabidopsis thaliana vesicle-associated membrane protein 725)	Brapa_ESTC041462	176.61	236.42	253.532	192.627	494.49	1482.38	3238.4
AT2G32885	Unknown protein	Brapa_ESTC047318	27.7826	27.4896	17.7182	86.7687	76.1401	312.625	4882.31
AT2G32890	RALFL17 (RALF-LIKE 17)	Brapa_ESTC028014	27.8673	104.093	118.88	37.3495	132.062	5020.73	10163.3
AT2G33270	Thioredoxin family protein	Brapa_ESTC041634	162.2	174.677	152.912	323.532	238.228	624.713	4428.31
AT2G33420	Unknown protein	Brapa_ESTC019317	220.782	197.707	172.434	225.61	185.577	345.766	3136.11
AT2G33420	Unknown protein	Brapa_ESTC041615	147.22	123.025	126.912	234.087	169.214	454.094	4578.06
AT2G33460	RIC1 (ROP-INTERACTIVE CRIB MOTIF-CONTAINING PROTEIN 1)	Brapa_ESTC041618	296.503	240.932	276.17	385.769	252.309	1466.94	9201.31
AT2G33670	MLO5 (MILDEW RESISTANCE LOCUS O 5); calmodulin binding	Brapa_ESTC041638	175.771	156.042	186.211	195.019	234.65	1091.42	9273.96
AT2G33690	Late embryogenesis abundant protein, putative / LEA protein, putative	Brapa_ESTC032897	487.067	422.213	380.71	420.381	480.516	2719.53	7268.57
AT2G33690	Late embryogenesis abundant protein, putative / LEA protein, putative	Brapa_ESTC041641	346.788	226.644	230.017	226.007	328.276	2489.5	7831.63
AT2G33775	RALFL19 (RALF-LIKE 19)	Brapa_ESTC009302	203.004	180.381	292.548	1261.51	764.348	2884.89	16220.6
AT2G33775	RALFL19 (RALF-LIKE 19)	Brapa_ESTC005287	195.833	237.086	331.968	1175.17	668.777	3032.63	18259.8
AT2G33820	Mitochondrial substrate carrier family protein (BAC1)	Brapa_ESTC049856	130.05	100.035	143.277	130.445	195.028	3213.23	858.437
AT2G33870	ArRABA1h (Arabidopsis Rab GTPase homolog A1h)	Brapa_ESTC032877	205.073	203.69	175.612	196.927	149.85	599.974	7759.95
AT2G33870	ArRABA1h (Arabidopsis Rab GTPase homolog A1h)	Brapa_ESTC019391	493.201	348.544	414.921	406.35	347.737	994.157	11989.7
AT2G34010	Unknown protein	Brapa_ESTC032881	220.083	146.389	189.102	312.802	819.601	1159.89	739.692
AT2G35210	AGD10/MEE28/RPA (ROOT AND POLLEN ARFGAP, maternal effect embryo arrest 28)	Brapa_ESTC010384	341.741	297.959	320.434	470.627	317.039	1334.44	9876.69
AT2G35765	Unknown protein	Brapa_ESTC028153	202.769	232.512	198.963	873.375	577.403	1150.28	7305.2
AT2G36020	HVA22J | abscisic acid-responsive HVA22 family protein	Brapa_ESTC010313	37.217	67.578	61.6112	128.817	95.3025	1413.53	7066.72
AT2G36020	HVA22J | abscisic acid-responsive HVA22 family protein	Brapa_ESTC019259	89.1635	154.296	123.45	270.737	177.229	1643.75	7703.26
AT2G36020	HVA22J | abscisic acid-responsive HVA22 family protein	Brapa_ESTC000150	311.802	242.35	254.632	716.618	411.173	1657.9	9102.44
AT2G36020	HVA22J | abscisic acid-responsive HVA22 family protein	Brapa_ESTC011123	456.612	338.404	395.673	605.264	419.308	2646.49	10675.2
AT2G36020	HVA22J | abscisic acid-responsive HVA22 family protein	Brapa_ESTC019225	132.274	146.429	90.0387	343.996	266.213	3932.51	12778.9
AT2G37370	Unknown protein	Brapa_ESTC037978	449.329	427.736	349.436	458.022	587.767	874.466	2120.91
AT2G37370	Unknown protein	Brapa_ESTC035414	430.332	496.262	293.752	475.086	616.382	886.227	2939.94
AT2G37670	WD-40 repeat family protein	Brapa_ESTC041773	408.564	238.976	395.598	285.276	468.769	699.527	1765.44
AT2G38110	GPAT6 (GLYCEROL-3-PHOSPHATE ACYLTRANSFERASE 6)	Brapa_ESTC011438	80.1709	76.4516	86.943	75.1431	419.261	2507.53	369.858
AT2G38905	Hydrophobic protein, putative / low temperature and salt responsive protein, putative	Brapa_ESTC049927	90.1573	106.613	112.737	164.862	958.415	2482.74	667.594
AT2G38910	CPK20 (calcium-dependent protein kinase 20)	Brapa_ESTC042024	168.711	129.244	134.83	136.452	113.828	183.026	1589.66
AT2G38920	SPX (SYG1/Pho81/XPR1) domain-containing protein / zinc finger (C3HC4-type RING finger) protein-related	Brapa_ESTC017182	185.136	249.814	191.873	1676.8	10234.7	3159.71	2859.05
AT2G39420	Esterase/lipase/thioesterase family protein	Brapa_ESTC029494	165.912	189.442	161.922	223.927	283.127	322.595	1334.2
AT2G39420	Esterase/lipase/thioesterase family protein	Brapa_ESTC026359	192.105	320.039	226.736	263.152	396.516	460.547	2906.78
AT2G40116	Phosphoinositide-specific phospholipase C family protein	Brapa_ESTC020217	121.244	131.469	111.577	147.404	114.34	159.404	1747.96
AT2G40116	Phosphoinositide-specific phospholipase C family protein	Brapa_ESTC044045	240.751	187.326	189.838	209.903	145.853	336.61	3247.23
AT2G40116	Phosphoinositide-specific phospholipase C family protein	Brapa_ESTC017615	493.089	472.15	420.183	336.279	282.056	386.88	3612.91
AT2G40320	Steroid hormone receptor/ transcription factor	Brapa_ESTC017561	246.53	321.947	442.704	209.784	399.133	2183.58	1595.87
AT2G40850	Phosphatidylinositol 3- and 4-kinase family protein	Brapa_ESTC008107	246.66	222.582	200.482	254.37	186.309	397.77	5212.81
AT2G40850	Phosphatidylinositol 3- and 4-kinase family protein	Brapa_ESTC019409	151.821	170.129	148.434	306.568	210.695	1274.76	6742.52
AT2G40850	Phosphatidylinositol 3- and 4-kinase family protein	Brapa_ESTC026031	124.208	96.3503	94.8001	187.471	137.502	850.255	8238.16
AT2G40850	Phosphatidylinositol 3- and 4-kinase family protein	Brapa_ESTC037564	325.485	251.023	201.768	482.356	323.87	2082.49	16788.3
AT2G40990	Zinc finger (DHHC type) family protein	Brapa_ESTC019299	177.059	229.783	218.332	227.182	142.343	293.494	2638.31
AT2G40990	Zinc finger (DHHC type) family protein	Brapa_ESTC020657	317.944	318.817	280.615	404.873	254.432	413.933	4932.29
AT2G41210	Phosphatidylinositol-4-phosphate 5-kinase family protein	Brapa_ESTC035948	81.6101	69.8384	58.9928	65.517	41.2327	337.44	5714.29
AT2G41905	AGP23 (ARABINOGALACTAN-PROTEIN 23); pollen-specific arabinogalacta protein BAN102 [Brassica rapa]	Brapa_ESTC048519	252.118	279.309	456.084	2743.67	2236.52	16289.9	28701.5
AT2G41905	AGP23 (ARABINOGALACTAN-PROTEIN 23); pollen-specific arabinogalacta protein BAN102 [Brassica rapa]	Brapa_ESTC028027	200.058	287.896	396.395	2407.97	2145.56	13578.6	29632.8
AT2G41970	Protein kinase, putative	Brapa_ESTC041966	168.009	261.783	128.245	2185.48	4005.29	279.69	3066.88
AT2G42005	Amino acid transporter family protein	Brapa_ESTC011564	407.271	431.975	364.867	859.463	618.698	1031.23	11141.9
AT2G42010	PLDBETA1 (PHOSPHOLIPASE D BETA 1)	Brapa_ESTC027306	78.5118	104.809	82.111	82.0934	53.3149	100.934	1093.45
AT2G42470	TRAF homology domain-containingprotein / MATH domain-containing protein	Brapa_ESTC028286	61.0385	116.474	59.806	346.998	1532.68	613.953	87.8677
AT2G43230	Serine/threonine protein kinase, putative	Brapa_ESTC050347	129.042	123.936	82.4028	143.925	76.5768	311.913	1350.28
AT2G43230	Serine/threonine protein kinase, putative	Brapa_ESTC027325	81.0351	75.2453	74.1016	169.956	81.9273	471.086	2738.64
AT2G43230	Serine/threonine protein kinase, putative	Brapa_ESTC009349	144.084	195.418	108.67	336.15	124.347	607.42	3807.2
AT2G43820	GT/UGT74F2 (UDP-GLUCOSYLTRANSFERASE 74F2)	Brapa_ESTC012731	231.406	468.117	264.942	279.492	644.004	1225.28	583.785
AT2G44160	MTHFR2 (METHYLENETETRAHYDROFOLATE REDUCTASE 2)	Brapa_ESTC017701	160.452	239.087	412.07	323.707	479.253	2168.33	3424.02
AT2G45130	SPX (SYG1/Pho81/XPR1) domain-containing protein	Brapa_ESTC015697	188.873	234.226	173.596	462.246	5904.54	7927.66	366.429
AT2G45610	Unknown protein	Brapa_ESTC035916	130.943	117.211	117.45	109.321	92.9097	1506.25	6560.44
AT2G45800	LIM domain-containing protein	Brapa_ESTC009380	317.864	261.191	205.34	601.974	368.637	2229.64	17660.5
AT2G46210	Delta-8 sphingolipid desaturase, putative	Brapa_ESTC019238	203.674	234.974	237.606	553.075	345.277	1816.84	11178.8
AT2G46210	Delta-8 sphingolipid desaturase, putative	Brapa_ESTC009262	143.742	303.514	235.086	669.007	435.437	3320.47	12020.8
AT2G46360	Unknown protein	Brapa_ESTC028077	66.8313	60.4634	83.0499	215.897	133.091	205.798	3062.41
AT2G46680	ATHB-7 (ARABIDOPSIS THALIANA HOMEOBOX 7)	Brapa_ESTC025877	159.497	178.538	211.863	1724.63	1145.64	13036.9	23715.3
AT2G46880	ATPAP14/PAP14; acid phosphatase/ protein serine/threonine phosphatase	Brapa_ESTC017958	132.274	180.365	63.0949	963.7	6977.17	2862.05	68.7124
AT2G46880	ATPAP14/PAP14; acid phosphatase/ protein serine/threonine phosphatase	Brapa_ESTC018010	287.563	283.461	83.4213	3159.31	15449.4	6797.28	167.647
AT2G47030	Pectinesterase family protein	Brapa_ESTC001194	93.1784	82.9021	143.803	1586.86	1069.44	8966.54	20307.2
AT2G47040	VGD1 (VANGUARD1); pectinesterase	Brapa_ESTC047221	85.2984	131.034	158.622	1189.17	715.852	7000.11	17418.9
AT2G47040	VGD1 (VANGUARD1); pectinesterase	Brapa_ESTC009301	136.02	132.611	136.342	1308.91	672.816	9251.28	19826.2
AT2G47040	VGD1 (VANGUARD1); pectinesterase	Brapa_ESTC017681	244.779	204.992	317.913	1949.95	1026.59	10511.2	32076.4
AT2G47040	VGD1 (VANGUARD1); pectinesterase	Brapa_ESTC027331	153.577	192.613	293.584	3361.07	2011.6	17910.4	36138.2
AT2G47040	VGD1 (VANGUARD1); pectinesterase	Brapa_ESTC007956	303.172	201.037	454.896	3053.89	1858.12	17496.9	41385.5
AT2G47050	Invertase/pectin methylesterase inhibitor family protein	Brapa_ESTC007925	26.3322	57.2422	67.0233	263.481	136.149	2376.75	10940.3
AT2G47050	Invertase/pectin methylesterase inhibitor family protein	Brapa_ESTC001202	67.9978	93.7824	131.567	1036.45	736.373	6570.29	16600.2
AT2G47360	Unknown protein	Brapa_ESTC042221	132.516	162.166	255.436	168.783	116.769	1731.46	1957.48
AT2G47670	Invertase/pectin methylesterase inhibitor family protein	Brapa_ESTC042188	233.894	238.864	375.563	166.486	176.91	759.292	13291.2
AT3G01085	Protein kinase family protein	Brapa_ESTC026065	196.182	158.567	134.371	422.325	498.566	586.532	4882.96
AT3G01085	Protein kinase family protein	Brapa_ESTC042396	427.704	377.309	334.689	460.054	367.163	797.434	6411.45
AT3G01085	Protein kinase family protein	Brapa_ESTC009360	252.403	293.693	282.296	556.863	565.742	1414.04	10420.9
AT3G01230	Unknown protein	Brapa_ESTC028069	125.092	132.37	119.105	358.579	209.026	860.129	5611.78
AT3G01230	Unknown protein	Brapa_ESTC042397	228.737	188.706	173.602	667.293	310.391	1642.5	9938.97
AT3G01230	Unknown protein	Brapa_ESTC029016	118.041	113.433	165.09	436.181	254.927	1158.78	11031.9
AT3G01240	Unknown protein	Brapa_ESTC026022	23.9373	42.8158	24.579	249.926	194.352	855.468	4314.07
AT3G01240	Unknown protein	Brapa_ESTC009254	290.984	243.122	372.053	1272.02	802.929	2903.06	13030.3
AT3G01240	Unknown protein	Brapa_ESTC028068	116.419	95.52	138.228	847.339	418.659	2872.63	13218.1
AT3G01240	Unknown protein	Brapa_ESTC042399	93.8944	99.9777	93.3562	811.419	396.401	3212.34	16428.8
AT3G01240	Unknown protein	Brapa_ESTC019367	128.514	110.15	184.496	1136.53	618.768	2849.1	16650.2
AT3G01240	Unknown protein	Brapa_ESTC016868	168.624	194.352	238.176	1912.91	979.134	4671.05	18341.9
AT3G01250	Unknown protein	Brapa_ESTC017677	29.2596	51.6657	37.0993	34.6477	32.1805	445.572	7357.26
AT3G01270	Pectate lyase family protein	Brapa_ESTC009342	487.309	320.976	283.356	726.62	540.081	866.358	4723.37
AT3G01270	Pectate lyase family protein	Brapa_ESTC026034	79.5269	127.229	113.557	848.896	414.262	3736.52	15470.7
AT3G01270	Pectate lyase family protein	Brapa_ESTC008189	140.69	146.071	168.8	806.94	507.572	4326.8	20359.9
AT3G01270	Pectate lyase family protein	Brapa_ESTC042401	207.77	263.032	266.178	1719.76	937.003	6991.22	24625
AT3G01328	Unknown protein	Brapa_ESTC001189	172.621	182.448	204.326	1249.67	660.703	7982.87	19196.9
AT3G01700	AGP11 (ARABINOGALACTAN PROTEIN 11)	Brapa_ESTC001198	93.5048	126.769	200.791	1427.39	763.673	6245.18	15556
AT3G02480	ABA-responsive protein-related	Brapa_ESTC003693	42.4314	49.0502	91.0483	80.3087	125.113	6584.48	9531.67
AT3G02810	Protein kinase family protein	Brapa_ESTC026044	113.061	122.198	100.017	268.816	155.076	503.643	5255.33
AT3G02810	Protein kinase family protein	Brapa_ESTC042485	246.169	236.888	321.901	481.517	362.163	898.137	7025.07
AT3G02970	Phosphate-responsive 1 family protein	Brapa_ESTC008040	85.533	64.3227	53.8386	88.0701	79.4044	209.974	1500.63
AT3G02970	Phosphate-responsive 1 family protein	Brapa_ESTC042492	101.689	150.404	156.956	151.149	122.463	383.324	4428.29
AT3G03272	Encodes a ECA1 gametogenesis related family protein	Brapa_ESTC042501	119.874	119.185	130.44	161.023	2959.09	1614.59	78.6562
AT3G03430	Polcalcin, putative / calcium-binding pollen allergen, putative	Brapa_ESTC042503	437.373	391.499	360.757	394.957	394.864	6924.26	20631.1
AT3G03430	Polcalcin, putative / calcium-binding pollen allergen, putative	Brapa_ESTC006474	195.496	217.496	203.037	281.8	301.499	9433.01	23394.1
AT3G03760	LOB domain protein 20 / lateral organ boundaries domain protein 20 (LBD20)	Brapa_ESTC008313	7.5356	19.4073	8.1463	656.963	5300.26	5633.53	407.847
AT3G03760	LOB domain protein 20 / lateral organ boundaries domain protein 20 (LBD20)	Brapa_ESTC042519	298.01	254.463	209.891	6335.53	18152.9	13969.8	1189.04
AT3G03800	SYP131 (syntaxin 131); t-SNARE	Brapa_ESTC029028	72.8973	82.6905	47.3312	142.053	107.477	252.316	2327.25
AT3G03900	Adenylylsulfate kinase, putative	Brapa_ESTC020433	107.527	106.767	413.749	165.085	229.389	1074.31	3043.64
AT3G04150	Germin-like protein, putative	Brapa_ESTC042545	60.3116	79.8284	56.0613	63.6981	52.4261	802.77	1083.08
AT3G04360	C2 domain-containing protein	Brapa_ESTC020674	153.113	134.402	157.91	142.453	167.216	205.849	3410.97
AT3G04700	Unknown protein	Brapa_ESTC026050	46.411	66.4976	66.982	371.038	181.15	547.991	5169
AT3G04700	Unknown protein	Brapa_ESTC028073	224.933	210.404	266.187	835.635	505.262	2520.7	15294.1
AT3G04700	Unknown protein	Brapa_ESTC016877	185.935	211.921	242.993	1241.4	802.862	3596.28	16430.5
AT3G04700	Unknown protein	Brapa_ESTC028983	97.4045	102.752	146.376	1201.15	598.324	2746.05	19417.8
AT3G05140	Protein kinase family protein	Brapa_ESTC042593	92.1977	91.1544	73.9834	77.213	78.8002	100.879	1772.09
AT3G05580	Serine/threonine protein phosphatase, putative	Brapa_ESTC027111	108.343	136.159	74.8473	102.894	61.0699	187.931	1880.93
AT3G05580	Serine/threonine protein phosphatase, putative	Brapa_ESTC027346	174.066	192.907	305.256	314.859	310.64	441.959	2892.1
AT3G05610	Pectinesterase family protein	Brapa_ESTC008173	23.9818	31.4588	20.4805	1930.39	9959.67	16050.9	10692.6
AT3G05725	Unknown protein	Brapa_ESTC021124	94.9259	116.419	113.277	135.737	103.974	471.006	2507.21
AT3G06020	Unknown protein	Brapa_ESTC018946	383.152	378.404	420.629	970.34	1553.27	152.73	455.701
AT3G06020	Unknown protein	Brapa_ESTC023922	233.858	258.111	359.96	869.579	1668.07	150.233	500.693
AT3G06260	GATL4 (Galacturonosyltransferase-like 4); polygalacturonate 4-alpha-galacturonosyltransferase/ transferase, transferring glycosyl groups / transferase, transferring hexosyl groups	Brapa_ESTC026046	82.4333	99.9916	107.068	180.693	114.184	303.913	3605.95
AT3G06260	GATL4 (Galacturonosyltransferase-like 4); polygalacturonate 4-alpha-galacturonosyltransferase/ transferase, transferring glycosyl groups / transferase, transferring hexosyl groups	Brapa_ESTC019384	271.331	351.206	386.389	443.962	363.942	627.872	5431.28
AT3G06260	GATL4 (Galacturonosyltransferase-like 4); polygalacturonate 4-alpha-galacturonosyltransferase/ transferase, transferring glycosyl groups / transferase, transferring hexosyl groups	Brapa_ESTC011488	190.326	228.696	233.852	439.577	306.778	661.506	6088.1
AT3G06260	GATL4 (Galacturonosyltransferase-like 4); polygalacturonate 4-alpha-galacturonosyltransferase/ transferase, transferring glycosyl groups / transferase, transferring hexosyl groups	Brapa_ESTC019287	440.186	463.663	418.034	796.929	433.802	1369.12	9918.77
AT3G06490	MYB108 (BOTRYTIS-SUSCEPTIBLE1, myb domain protein 108)	Brapa_ESTC024559	161.023	221.598	188.119	165.253	171.07	253.06	2156.03
AT3G06830	Pectinesterase family protein	Brapa_ESTC027294	112.82	101.277	99.9335	129.215	93.7415	111.344	1448.41
AT3G06830	Pectinesterase family protein	Brapa_ESTC025419	37.6228	63.9083	46.411	42.0507	21.4788	79.2459	2231.94
AT3G06830	Pectinesterase family protein	Brapa_ESTC026016	98.0831	111.941	110.99	165.871	166.389	349.15	5713.68
AT3G06830	Pectinesterase family protein	Brapa_ESTC042619	258.609	173.959	184.544	173.612	210.707	490.606	6503.42
AT3G07250	Nuclear transport factor 2 (NHF2) family protein / RNA recognition motif (RRM)-containing protein	Brapa_ESTC037489	380.053	354.213	299.507	327.089	432.135	1581.79	4897.97
AT3G07490	AGD11 (ARF-GAP DOMAIN 11); calcium ion binding	Brapa_ESTC015711	80.0532	93.3243	72.3307	83.6472	150.048	1486.07	3292.25
AT3G07820	Polygalacturonase 3 (PGA3) / pectinase	Brapa_ESTC009239	185.822	202.974	296.61	1678.4	962.856	11029.9	38114.9
AT3G07830	Polygalacturonase, putative / pectinase, putative	Brapa_ESTC000552	30.2933	30.4487	35.1567	302.34	291.911	6239.1	11211.2
AT3G07840	Polygalacturonase, putative / pectinase, putative	Brapa_ESTC025822	61.1893	55.7019	44.8399	560.144	362.186	5197.42	8461.92
AT3G07840	Polygalacturonase, putative / pectinase, putative	Brapa_ESTC008394	193.172	255.4	290.832	1596.74	1137.88	17418.6	31423.9
AT3G07840	Polygalacturonase, putative / pectinase, putative	Brapa_ESTC013597	377.712	365.83	440.896	1672.46	1272.61	14101.2	32741.2
AT3G07840	Polygalacturonase, putative / pectinase, putative	Brapa_ESTC007902	345.565	427.199	498.768	2145.55	1396.19	17391.6	36855.3
AT3G07840	Polygalacturonase, putative / pectinase, putative	Brapa_ESTC026049	251.393	218.587	306.024	2078.98	1401.38	16238	38593.7
AT3G07850	Exopolygalacturonase / galacturan 1,4-alpha-galacturonidase / pectinase	Brapa_ESTC008094	130.053	132.234	126.594	174.674	260.018	13206.5	33363.8
AT3G07850	Exopolygalacturonase / galacturan 1,4-alpha-galacturonidase / pectinase	Brapa_ESTC028667	187.689	135.07	154.054	223.69	288.166	13464.3	36704.9
AT3G08560	VHA-E2 (VACUOLAR H+-ATPASE SUBUNIT E ISOFORM 2)	Brapa_ESTC007883	6.5067	19.4301	14.9991	13.6199	24.445	1284.94	5109.2
AT3G09390	MT2A (METALLOTHIONEIN 2A)	Brapa_ESTC028231	20.8164	27.9281	21.266	323.097	3518.08	5732.88	3926.69
AT3G09390	MT2A (METALLOTHIONEIN 2A)	Brapa_ESTC008236	79.993	101.301	83.0673	407.418	274.79	3386.52	9447.04
AT3G09530	ATEXO70H3 (exocyst subunit EXO70 family protein H3)	Brapa_ESTC017651	297.25	270.339	224.751	293.974	222.379	708.267	6113.74
AT3G09530	ATEXO70H3 (exocyst subunit EXO70 family protein H3)	Brapa_ESTC033427	230.839	277.932	311.131	330.372	320.32	1782.8	8695.92
AT3G09550	Ankyrin repeat family protein	Brapa_ESTC033429	401.447	367.802	237.483	244.986	263.94	814.102	2684.87
AT3G10470	Zinc finger (C2H2 type) family protein	Brapa_ESTC017600	219.006	248.742	195.555	175.237	158.233	286.119	4713.87
AT3G10470	Zinc finger (C2H2 type) family protein	Brapa_ESTC020520	410.307	469.939	402.531	375.362	386.256	790.872	5681.13
AT3G10470	Zinc finger (C2H2 type) family protein	Brapa_ESTC036074	200.512	178.45	137.105	134.619	109.308	382.513	6504.29
AT3G10525	Unknown protein	Brapa_ESTC003891	96.116	93.8077	211.36	133.264	185.372	317.462	1220.86
AT3G11430	ATGPAT5/GPAT5 (GLYCEROL-3-PHOSPHATE ACYLTRANSFERASE 5)	Brapa_ESTC016969	132.079	188.786	157.729	97.7216	62.0938	98.4212	1589.05
AT3G11430	ATGPAT5/GPAT5 (GLYCEROL-3-PHOSPHATE ACYLTRANSFERASE 5)	Brapa_ESTC027319	190.483	353.943	285.276	161.111	96.6887	195.853	4121.5
AT3G11430	ATGPAT5/GPAT5 (GLYCEROL-3-PHOSPHATE ACYLTRANSFERASE 5)	Brapa_ESTC026953	118.04	297.832	222.743	143.626	76.4677	114.832	5004.82
AT3G11740	Unknown protein	Brapa_ESTC008120	63.9748	69.2002	53.3157	127.851	126.844	507.01	2043.82
AT3G12145	FLR1 (FLOR1); enzyme inhibitor	Brapa_ESTC026995	172.583	259.849	157.882	211.055	450.739	5836.49	9506.04
AT3G12660	FLA14 (FASCICLIN-LIKE ARABINOGALACTAN PROTEIN 14 PRECURSOR) (FLA14)	Brapa_ESTC011072	98.2203	147.642	104.42	107.754	98.1815	8799.09	15424
AT3G12660	FLA14 | fasciclin-like arabinogalactan family protein	Brapa_ESTC010943	125.403	115.546	114.24	85.7721	107.944	10089.3	21196.8
AT3G12660	FLA14 | fasciclin-like arabinogalactan family protein	Brapa_ESTC042884	311.158	296.642	369.718	300.624	299.539	13257.2	25309.5
AT3G12690	Protein kinase, putative	Brapa_ESTC042881	416.777	312.086	491.134	321.37	283.563	1174.47	11950.9
AT3G13065	Leucine-rich repeat transmembrane protein kinase, putative	Brapa_ESTC019302	114.04	134.69	114.523	135.773	90.7245	361.562	4530.44
AT3G13065	Leucine-rich repeat transmembrane protein kinase, putative	Brapa_ESTC049875	110.445	151.51	127.714	173.133	115.812	974.986	5847.31
AT3G13065	Leucine-rich repeat transmembrane protein kinase, putative	Brapa_ESTC049876	290.403	302.603	231.864	331.643	195.16	1777.42	10019.3
AT3G13065	Leucine-rich repeat transmembrane protein kinase, putative	Brapa_ESTC042834	244.447	248.324	226.398	282.858	203.864	1587.11	10505.6
AT3G13227	Serine-rich protein-related	Brapa_ESTC019306	249.504	230.863	204.769	262.916	217.802	809.974	7400.02
AT3G13227	Serine-rich protein-related	Brapa_ESTC007835	116.99	129.532	125.687	188.737	120.692	1258.02	8125.47
AT3G13227	Serine-rich protein-related	Brapa_ESTC033270	430.315	447.28	405.903	427.997	296.516	1784.19	12357.6
AT3G13390	SKS11 (SKU5 Similar 11); copper ion binding / oxidoreductase	Brapa_ESTC009259	6.3279	19.6743	9.4542	124.373	68.5483	1387.77	8064.13
AT3G13390	SKS11 (SKU5 Similar 11); copper ion binding / oxidoreductase	Brapa_ESTC001190	56.31	77.0162	60.5245	564.004	295.351	7914.93	21880.9
AT3G13390	SKS11 (SKU5 Similar 11); copper ion binding / oxidoreductase	Brapa_ESTC009286	64.3093	88.7028	86.2155	209.912	125.303	9441.26	25259.7
AT3G13390	SKS11 (SKU5 Similar 11); copper ion binding / oxidoreductase	Brapa_ESTC010507	302.759	331.991	288.403	1138.51	889.086	8316.31	29681.5
At3g13400	Putative pollen-specific protein	Brapa_ESTC047835	531.727	309.748	271.753	498.907	504.643	2000.92	6813.82	169 bp
AT3G13400	SKS13 (SKU5 Similar 13); copper ion binding / oxidoreductase	Brapa_ESTC009253	42.5363	75.9233	116.897	1075.8	610.679	7773.77	12899.5
AT3G13400	SKS13 (SKU5 Similar 13); copper ion binding / oxidoreductase	Brapa_ESTC028993	99.1816	127.436	134.03	957.832	754.1	6545.3	15752.6
AT3G13400	SKS13 (SKU5 Similar 13); copper ion binding / oxidoreductase	Brapa_ESTC009330	223.659	242.293	383.737	4698.04	2209.47	17108.8	38125.3
AT3G13400	SKS13 (SKU5 Similar 13); copper ion binding / oxidoreductase	Brapa_ESTC047843	245.612	281.45	371.676	2633.83	1736.31	15206.5	39514.3
AT3G13672	Seven in absentia (SINA) family protein	Brapa_ESTC021782	238.145	495.706	482.882	239.928	192.283	293.601	1180.16
AT3G13850	LOB domain family protein / lateral organ boundaries domain family protein (LBD22)	Brapa_ESTC019316	279.613	162.612	127.671	197.869	133.086	882.387	6845.82
AT3G14040	Exopolygalacturonase / galacturan 1,4-alpha-galacturonidase / pectinase	Brapa_ESTC028006	321.915	252.062	315.26	306.8	358.372	1395.07	9828.91
AT3G14040	Exopolygalacturonase / galacturan 1,4-alpha-galacturonidase / pectinase	Brapa_ESTC010586	189.291	202.127	142.274	203.53	390.205	10991.7	24524.3
AT3G14040	Exopolygalacturonase / galacturan 1,4-alpha-galacturonidase / pectinase	Brapa_ESTC042779	221.732	259.513	199.484	218.292	399.372	11018.6	27692.3
AT3G14490	Terpene synthase/cyclase family protein	Brapa_ESTC042958	146.514	149.847	129.422	138.208	140.053	174.404	1625.61
AT3G14990	4-methyl-5(b-hydroxyethyl)-thiazole monophosphate biosynthesis protein, putative	Brapa_ESTC050421	50.2442	56.9317	45.6157	56.5372	63.6156	116.552	2078.62
AT3G14990	4-methyl-5(b-hydroxyethyl)-thiazole monophosphate biosynthesis protein, putative	Brapa_ESTC050422	182.561	164.576	175.853	147.404	146.03	239.146	2819.17
AT3G15310	Unknown protein	Brapa_ESTC046536	381.182	218.193	280.51	558.467	425.478	1642.49	1210.65
AT3G15310	Unknown protein	Brapa_ESTC041728	348.1	169.262	289.784	253.882	263.817	1009.42	2150.21
AT3G15400	ATA20 (Arabidopsis thaliana anther 20)	Brapa_ESTC011491	50.8391	42.0299	61.8483	54.4237	4894.06	21478.8	18611.6
AT3G15400	ATA20 (Arabidopsis thaliana anther 20)	Brapa_ESTC049145	319.882	261.61	118.427	5698.12	20387	35537.5	28914.1
AT3G15510	ANAC056/ATNAC2 (Arabidopsis thaliana NAC domain containing protein 2)	Brapa_ESTC031160	300.033	479.769	323.182	352.066	390.051	1465.72	1146.15
AT3G15510	ANAC056/ATNAC2 (Arabidopsis thaliana NAC domain containing protein 2)	Brapa_ESTC000813	28.835	57.5349	114.209	243.244	3068.95	4859.3	2590.8
AT3G15890	Protein kinase family protein	Brapa_ESTC036298	355.632	439.188	370.996	576.523	780.256	1421.01	548.755
AT3G16300	Integral membrane family protein	Brapa_ESTC004718	425.434	286.387	219.436	1030.39	306.972	218.389	150.194
AT3G16350	Myb family transcription factor	Brapa_ESTC043068	246.37	296.357	312.054	283.447	242.324	362.326	1743.55
AT3G17060	Pectinesterase family protein	Brapa_ESTC009255	116.626	143.344	125.447	377.472	241.158	699.404	9332.89
AT3G17060	Pectinesterase family protein	Brapa_ESTC009333	113.736	163.981	139.694	976.182	607.101	2089.32	9460.52
AT3G17060	Pectinesterase family protein	Brapa_ESTC019399	149.361	165.787	175.609	604.592	436.808	1567.58	17444.3
AT3G17220	Invertase/pectin methylesterase inhibitor family protein	Brapa_ESTC017267	91.2172	116.491	128.974	156.688	119.002	2248.67	17551.6
AT3G17630	ATCHX19 (CATION/H+ EXCHANGER 19)	Brapa_ESTC016933	98.6087	93.4844	102.343	80.0528	110.119	5467.9	11069.1
AT3G17760	Glutamate decarboxylase, putative	Brapa_ESTC016981	258.199	294.183	197.403	286.016	882.214	922.106	1697.45
AT3G17980	C2 domain-containing protein	Brapa_ESTC011532	41.2898	55.0617	67.8548	382.943	252.309	829.668	5185.53
AT3G17980	C2 domain-containing protein	Brapa_ESTC043131	217.1	218.182	206.586	766.684	474.531	1598.44	6965.6
AT3G18360	VQ motif-containing protein	Brapa_ESTC017044	207.932	147.07	174.164	96.673	472.569	3393.73	6565.78
AT3G18520	HDA15 (histone deacetylase 15)	Brapa_ESTC005900	147.27	185.864	104.927	4780.22	8578.93	6654.84	73.8553
AT3G18570	Glycine-rich protein / oleosin	Brapa_ESTC043156	312.943	334.649	274.487	213.253	215.514	2019.9	10113.2
AT3G18810	Protein kinase family protein	Brapa_ESTC034631	263.167	239.044	330.353	365.65	310.272	985.335	5284.72
AT3G18810	Protein kinase family protein	Brapa_ESTC009246	122.802	181.309	250.652	424.223	294.784	757.163	6861.94
AT3G18810	Protein kinase family protein	Brapa_ESTC019269	112.638	162.448	306.04	426.309	321.103	879.786	7703.52
AT3G19230	Leucine-rich repeat family protein	Brapa_ESTC035036	158.685	156.42	144.579	154.24	110.594	397.96	4164.01
AT3G19310	Phospholipase C	Brapa_ESTC007768	84.3843	111.052	84.6219	238.633	183.297	409.58	5091.91
AT3G19310	Phospholipase C	Brapa_ESTC027332	301.404	290.607	279.382	745.532	461.979	1421.87	11185.5
AT3G20190	Leucine-rich repeat transmembrane protein kinase, putative	Brapa_ESTC019246	476.413	382.048	474.775	609.642	500.144	748.969	4972.08
AT3G20200	Protein kinase family protein	Brapa_ESTC029920	151.182	170.467	176.871	163.164	196.642	267.973	1111.63
AT3G20220	Auxin-responsive protein, putative	Brapa_ESTC029942	115.011	90.8173	139.236	334.928	218.294	724.943	5080.18
AT3G20220	Auxin-responsive protein, putative	Brapa_ESTC027278	406.224	355.197	461.698	957.661	556.822	1639.37	8386.68
AT3G20530	Protein kinase family protein	Brapa_ESTC029039	161.753	144.023	95.7059	162.834	96.5616	202.144	1395.64
AT3G20530	Protein kinase family protein	Brapa_ESTC032802	304.797	305.563	284.607	281.719	240.009	620.892	3805.24
AT3G20530	Protein kinase family protein	Brapa_ESTC019234	153.802	208.704	175.944	269.78	210.985	498.99	4849.2
AT3G20530	Protein kinase family protein	Brapa_ESTC013633	314.984	300.108	243.086	353.68	301.326	554.264	5232.57
AT3G20580	COBL10 | phytochelatin synthetase-related	Brapa_ESTC032781	189.037	150.213	203.962	284.372	223.423	535.469	2027.47
AT3G20580	COBL10 | phytochelatin synthetase-related	Brapa_ESTC019227	204.974	220.516	199.847	262.115	176.698	356.182	5807.04
AT3G20580	COBL10 | phytochelatin synthetase-related	Brapa_ESTC048192	335.642	296.91	276.261	414.579	284.272	864.355	6309.64
AT3G20580	COBL10 | phytochelatin synthetase-related	Brapa_ESTC026059	207.69	265.466	166.992	459.343	310.802	783.249	7335.15
AT3G20580	COBL10 | phytochelatin synthetase-related	Brapa_ESTC030332	284.403	231.447	210.134	362.188	235.659	563.31	7355.93
AT3G20580	COBL10 | phytochelatin synthetase-related	Brapa_ESTC019353	356.017	358.035	283.885	478.478	289.711	853.836	9816.23
AT3G20740	FIE (FERTILIZATION-INDEPENDENT ENDOSPERM 1)	Brapa_ESTC010419	306.623	312.804	319.113	885.314	2142.55	1661.11	347.103
AT3G20865	AGP40 (ARABINOGALACTAN-PROTEIN 40)	Brapa_ESTC030338	303.084	353.692	342.009	1054.35	830.16	5858.17	21955.8
AT3G21570	Similar to Os01g0384800	Brapa_ESTC007637	87.8507	124.514	140.444	240.063	168.113	1154.27	9634.1
AT3G21620	Early-responsive to dehydration protein-related / ERD protein-related	Brapa_ESTC049058	260.736	185.461	259.657	198.631	532.657	1212.94	148.78
AT3G21700	GTP binding	Brapa_ESTC028080	76.3865	103.547	301.242	261.879	207.413	603.217	6105.22
AT3G21780	UGT71B6 (UDP-glucosyl transferase 71B6); UDP-glycosyltransferase/ abscisic acid glucosyltransferase/ transferase, transferring glycosyl groups	Brapa_ESTC027171	475.287	394.914	346.23	1098.23	753.403	504.503	209.526
AT3G21910	Receptor-like protein kinase-related	Brapa_ESTC008393	318.279	486.182	333.521	5343.42	21082.7	23920.6	3863.85
AT3G21910	Receptor-like protein kinase-related	Brapa_ESTC017477	159.894	209.227	131.133	9589.41	23197.4	28492.1	5853.96
AT3G21910	Receptor-like protein kinase-related	Brapa_ESTC017133	118.184	184.368	99.5914	5911.98	18441.3	16652.7	6510.32
AT3G21910	Receptor-like protein kinase-related	Brapa_ESTC025860	521.134	893.243	305.562	8499.91	22768.4	30180.5	6543.37
AT3G21910	Receptor-like protein kinase-related	Brapa_ESTC008289	16.5266	64.408	16.6186	3682.12	6916.8	12975.8	1200.69
AT3G21920	Pollen coat receptor kinase, putative /receptor-like kinase-related	Brapa_ESTC028841	78.8974	118.974	98.4973	4650.56	18776	14337.1	6021.58
AT3G21930	Receptor-like protein kinase-related	Brapa_ESTC003608	146.555	236.818	263.652	8315.05	18247.1	13979.7	3747.52
AT3G21990	Receptor-like protein kinase-related	Brapa_ESTC028017	361.05	416.466	341.006	3810.2	10581.9	8280.27	8545.88
AT3G22040	Receptor-like protein kinase-related	Brapa_ESTC033231	58.7136	68.1961	49.1945	44.0758	40.4334	1592.2	4232.09
AT3G22040	Receptor-like protein kinase-related	Brapa_ESTC017378	100.715	104.472	117.832	76.833	97.4344	2739.58	6238.43
AT3G22040	Receptor-like protein kinase-related	Brapa_ESTC033220	86.4216	132.36	96.783	96.0478	137.214	4815.26	8023.42
AT3G22040	Receptor-like protein kinase-related	Brapa_ESTC007964	273.497	278.231	243.832	170.23	191.129	3317.2	10444
AT3G22050	Receptor-like protein kinase-related	Brapa_ESTC003650	7.0691	21.3468	12.04	14.3717	11.422	1284.17	3799.82
AT3G22057	Unknown protein	Brapa_ESTC033229	551.778	380.783	397.834	538.459	729.865	5696.21	16783.9
AT3G22510	Unknown protein	Brapa_ESTC009361	155.356	116.34	151.31	256.706	180.326	483.134	6671.87
AT3G22560	GCN5-related N-acetyltransferase (GNAT) family protein	Brapa_ESTC022864	300.876	239.543	243.79	282.691	310.25	286.276	1741.97
AT3G22650	F-box family protein	Brapa_ESTC032263	69.3856	69.4532	52.5279	67.1976	44.8443	477.786	5540.47
AT3G23430	PHO1 (PHOSPHATE 1)	Brapa_ESTC005484	188.692	186.236	175.309	338.512	1194.44	939.919	661.912
AT3G23955	Unknown protein	Brapa_ESTC005024	71.6784	70.6147	40.483	47.5315	53.2059	75.2302	1217.31
AT3G24720	Protein kinase family protein	Brapa_ESTC006454	170.601	156.681	191.672	271.45	251.293	205.918	1964.9
AT3G25170	RALFL26 (ralf-like 26); signal transducer	Brapa_ESTC009315	31.8232	29.4154	30.6239	125.389	78.441	424.027	1620.68
AT3G25655	IDL1 (INFLORESCENCE DEFICIENT IN ABSCISSION (IDA)-LIKE 1) (IDL1)	Brapa_ESTC030312	281.431	311.49	240.845	236.255	195.748	448.592	8586.97
AT3G25830	ATTPS-CIN (TERPENE SYNTHASE-LIKE SEQUENCE-1,8-CINEOLE); myrcene/(E)-beta-ocimene synthase	Brapa_ESTC027682	396.768	423.01	404.657	915.773	1114.34	191.831	576.329
AT3G26110	BCP1 (Brassica campestris pollen protein 1)	Brapa_ESTC001598	10.1491	23.6886	9.9125	138.686	71.8156	256.768	4453.42
AT3G26125	CYP86C2 (cytochrome P450, family 86, subfamily C, polypeptide 2)	Brapa_ESTC025853	369.245	212.879	222.006	3249.89	15246.8	18585.6	11694
AT3G26125	CYP86C2 (cytochrome P450, family 86, subfamily C, polypeptide 2)	Brapa_ESTC017240	254.504	203.612	165.213	3193.93	18280.9	21758.8	12116.2
AT3G26125	CYP86C2 (cytochrome P450, family 86, subfamily C, polypeptide 2)	Brapa_ESTC016934	225.037	145.802	106.594	3122.72	21792.5	22771.1	13046.1
AT3G26440	Unknown protein	Brapa_ESTC005514	181.198	281.875	175.419	187.773	131.402	310.403	1030.37
AT3G26440	Unknown protein	Brapa_ESTC036366	375.722	444.909	262.277	264.223	172.723	462.822	1822.93
AT3G26820	Esterase/lipase/thioesterase family protein	Brapa_ESTC018145	100.095	96.2672	81.8393	2554.24	12050.1	9751.47	2165.04
AT3G26840	Esterase/lipase/thioesterase family protein	Brapa_ESTC025832	38.8263	79.0716	157.545	2819.25	13040.4	11785.3	4553.91
AT3G27416	Unknown protein	Brapa_ESTC047659	623.278	581.711	522.023	496.516	451.111	9063.09	23849.6
AT3G27440	Uracil phosphoribosyltransferase, putative / UMP pyrophosphorylase, putative / UPRTase, putative	Brapa_ESTC043366	311.218	289.121	240.291	408.288	1296.18	1550.29	2957.55
AT3G28750	Unknown protein	Brapa_ESTC019214	211.609	272.785	468.047	2149.94	1582.12	14176.6	31742.5
AT3G28770	Unknown protein	Brapa_ESTC031799	35.5037	31.3036	26.1899	208.745	184.214	64.2793	1927.33
AT3G28780	Unknown protein	Brapa_ESTC031801	104.561	86.3259	80.4884	74.3813	86.2504	142.491	3547.05
AT3G28780	Unknown protein	Brapa_ESTC031800	69.1261	66.1438	58.4366	39.9413	30.6239	639.184	11549
AT3G28780	Unknown protein	Brapa_ESTC037135	296.771	271.167	259.657	398.617	295.12	11111.5	27166.9
AT3G28780	Unknown protein	Brapa_ESTC007660	278.01	227.453	193.428	197.368	215.616	9235.21	37806.4
AT3G28790	Unknown protein	Brapa_ESTC025844	109.419	120.707	116.866	69.1974	58.1996	9527.15	22037.1
AT3G28790	Unknown proteim	Brapa_ESTC047070	155.821	125.167	131.216	106.771	186.371	12705.9	29969.6
AT3G28790	Unknown protein	Brapa_ESTC031768	159.074	160.997	237.183	159.736	263.502	9973.56	30869.6
AT3G28790	Unknown protein	Brapa_ESTC008055	210.53	171.912	199.654	141.283	136.847	8584.05	32917.9
AT3G28790	Unknown protein	Brapa_ESTC007947	106.976	83.4432	106.34	181.293	406.187	6121.56	14237.6
AT3G28790	Unknown protein	Brapa_ESTC028023	44.1819	55.4227	42.776	449.154	325.262	10031.2	15973.8
AT3G28790	Unknown protein	Brapa_ESTC031771	184.915	168.656	126.514	111.298	100.811	10741.9	24360.9
AT3G28790	Unknown protein	Brapa_ESTC029024	120.209	123.723	145.547	611.706	603.946	12989	31424.3
AT3G28790	Unknown protein	Brapa_ESTC028079	369.71	417.562	365.166	2126.96	1376.77	22400.8	37582.2
AT3G28810	Unknown protein	Brapa_ESTC017247	114.228	122.024	93.3901	109.219	310.339	14597.1	23709
AT3G28830	Unknown protein	Brapa_ESTC028010	83.874	78.0895	76.1316	210.326	208.284	5772.25	14554.4
AT3G28840	Unknown protein	Brapa_ESTC037138	273.356	206.626	183.562	159.5	175.224	10390.1	25950.4
AT3G28840	Unknown protein	Brapa_ESTC001695	251.145	266.925	279.324	146.88	173.354	11382	38260.8
AT3G28850	Glutaredoxin family protein	Brapa_ESTC031772	171.974	211.468	310.383	173.133	179.026	237.396	1653.52
AT3G28980	Unknown protein	Brapa_ESTC032585	389.323	369.498	293.905	352.708	598.072	17253.7	30274.4
AT3G29040	Receptor-like protein kinase-related	Brapa_ESTC033778	82.9901	135.704	113.941	507.18	687.103	4575.73	5927.82
AT3G29060	EXS family protein / ERD1/XPR1/SYG1 family protein	Brapa_ESTC037828	49.1656	51.6459	37.2527	129.642	122.718	209.376	1557.08
AT3G29070	Protein carrier	Brapa_ESTC031795	358.78	226.998	323.26	302.118	250.374	1805.04	6045.98
AT3G29090	Pectinesterase family protein	Brapa_ESTC016974	52.9898	71.1579	34.083	277.372	985.487	1188.99	383.477
AT3G43120	Auxin-responsive protein-related	Brapa_ESTC000155	99.1901	58.5065	107.366	175.179	210.613	852.098	4869.82
AT3G43120	Auxin-responsive protein-related	Brapa_ESTC047688	318.244	279.754	406.777	422.124	582.755	1811.75	6417.18
AT3G43120	Auxin-responsive protein-related	Brapa_ESTC008233	194.863	151.897	181.695	331.017	393.469	1665.24	8521.52
AT3G43550	Carboxylic ester hydrolase/ lipase	Brapa_ESTC011330	60.3097	63.6541	62.1551	56.2224	60.0648	65.1349	3545.12
AT3G43860	Gglycosyl hydrolase family 9 protein	Brapa_ESTC009371	66.5279	80.4776	93.3276	395.832	263.854	782.818	6124.78
AT3G43860	Gglycosyl hydrolase family 9 protein	Brapa_ESTC009354	47.5518	51.5035	59.9244	362.02	275.899	758.802	6431.35
AT3G45320	Unknown protein	Brapa_ESTC032985	73.868	58.4588	53.1722	69.6417	970.942	1151.75	71.0046
AT3G45810	Ferric reductase-like transmembrane component family protein	Brapa_ESTC027345	16.8369	15.227	16.5087	19.2369	23.3851	56.5958	1437.02
AT3G45870	Integral membrane family protein / nodulin MtN21-related	Brapa_ESTC028553	354.435	310.545	273.817	456.936	268.877	767.086	1821.4
AT3G47570	Leucine-rich repeat transmembrane protein kinase, putative	Brapa_ESTC031864	199.216	175.944	182.689	170.557	163.576	1103.88	369.07
AT3G49170	EMB2261 (EMBRYO DEFECTIVE 2261); binding	Brapa_ESTC043465	415.772	383.463	343.007	599.73	746.117	1060.26	11558.5
AT3G49540	Unknown protein	Brapa_ESTC050395	122.641	140.291	198.594	311.816	296.23	905.718	2763.58
AT3G49540	Unknown protein	Brapa_ESTC033122	360.646	285.753	435.596	1134.29	709.276	1889.67	11967.2
AT3G49540	Unknown protein	Brapa_ESTC028065	50.3338	111.065	154.704	1211.4	928.742	7728.71	15311
AT3G49620	DIN11 (DARK INDUCIBLE 11); oxidoreductase	Brapa_ESTC026957	262.379	303.854	437.222	423.395	1704.72	7988.45	13786.1
AT3G49620	DIN11 (DARK INDUCIBLE 11); oxidoreductase	Brapa_ESTC008104	281.992	198.5	379.082	318.614	1512.21	9087.17	15100.1
AT3G50390	Transducin family protein / WD-40 repeat family protein	Brapa_ESTC017132	228.838	216.323	206.23	179.864	175.244	215.897	1340.67
AT3G50390	Transducin family protein / WD-40 repeat family protein	Brapa_ESTC033046	341.356	265.134	227.072	251.784	190.827	419.1	3595.15
AT3G50560	Short-chain dehydrogenase/reductase (SDR) family protein	Brapa_ESTC048441	106.5	108.172	137.771	84.6123	422.676	1310.43	86.6587
AT3G51000	Epoxide hydrolase, putative	Brapa_ESTC028586	333.011	252.322	278.919	2199.71	11281.9	18599.7	4950.52
AT3G51000	Epoxide hydrolase, putative	Brapa_ESTC020709	172.692	432.563	360.53	1958.48	13659.4	18014	6745.36
AT3G51000	Epoxide hydrolase, putative	Brapa_ESTC010457	165.747	205.953	167.158	8237.91	24295.4	36900.7	18330.4
AT3G51070	Dehydration-responsive protein-related	Brapa_ESTC036185	150.062	191.838	142.755	118.547	92.4673	3835.04	11447.9
AT3G51370	Protein phosphatase 2C, putative / PP2C, putative	Brapa_ESTC004581	142.184	134.35	92.9861	299.356	1696.63	538.039	593.34
AT3G51370	Protein phosphatase 2C, putative / PP2C, putative	Brapa_ESTC051517	291.864	354.55	267.022	272.93	463.189	286.276	1398.26
AT3G51590	LTP12 (LIPID TRANSFER PROTEIN 12)	Brapa_ESTC049901	113.992	238.93	118.273	7624.03	21750.1	17386.8	1925.15
AT3G51590	LTP12 (LIPID TRANSFER PROTEIN 12)	Brapa_ESTC001664	24.8142	78.9587	51.459	6489.3	14169.2	17417.9	2550.34
AT3G51590	LTP12 (LIPID TRANSFER PROTEIN 12)	Brapa_ESTC000864	74.9009	223.294	109.02	16421.7	23797	27846	2813.12
AT3G51600	LTP5 (LIPID TRANSFER PROTEIN 5)	Brapa_ESTC020781	404.182	303.643	155.268	1053.85	525.627	243.333	73.4673
AT3G52270	ATP binding / RNA polymerase II transcription factor	Brapa_ESTC043573	71.0234	57.2133	47.6535	65.1319	84.8029	469.574	1663.18
AT3G52270	ATP binding / RNA polymerase II transcription factor	Brapa_ESTC019307	91.1115	99.4816	67.2336	92.7201	79.5616	1001.97	3928.34
AT3G52440	Dof-type zinc finger domain-containing protein	Brapa_ESTC043586	167.064	141.509	158.657	124.208	128.974	777.816	3296.12
AT3G52600	ATCWINV2 (ARABIDOPSIS THALIANA CELL WALL INVERTASE 2)	Brapa_ESTC005384	144.763	135.532	230.464	278.529	278.529	370.359	2574.05
AT3G52600	ATCWINV2 (ARABIDOPSIS THALIANA CELL WALL INVERTASE 2)	Brapa_ESTC009304	164.954	182.944	229.404	388.594	330.454	1034.93	8741.29
AT3G52620	Unknown protein	Brapa_ESTC049897	236.274	220.505	246.841	264.783	274.911	1900.28	13335.9
AT3G52930	Fructose-bisphosphate aldolase, putative	Brapa_ESTC049813	21.3772	20.4464	26.2997	475.195	288.462	3366.74	9813.11
AT3G53080	Galactose-binding lectin family protein	Brapa_ESTC038800	115.563	119.855	98.1516	109.15	108.841	2560.15	7363.07
AT3G53490	Unknowon protein	Brapa_ESTC000310	177.414	218.024	148.319	158.769	137.787	498.77	2988.44
AT3G53620	ATPPA4 | inorganic pyrophosphatase, putative (soluble) / pyrophosphate phospho-hydrolase, putative / PPase, putative	Brapa_ESTC046948	248.491	193.768	155.056	294.597	1707	2255.69	225.906
AT3G53620	ATPPA4 | inorganic pyrophosphatase, putative (soluble) / pyrophosphate phospho-hydrolase, putative / PPase, putative	Brapa_ESTC005596	247.736	221.288	248.071	389.791	723.183	1010.47	420.403
AT3G53720	ATCHX20 (CATION/H+ EXCHANGER 20); monovalent cation:proton antiporter	Brapa_ESTC043715	219.643	260.296	477.778	325.853	1058.53	618.948	817.731
AT3G54240	Hydrolase, alpha/beta fold family protein	Brapa_ESTC010992	85.0613	113.648	111.514	102.284	72.9249	294.522	10259
AT3G54800	Pleckstrin homology (PH) domain-containing protein / lipid-binding START domain-containing proteinFORWARD	Brapa_ESTC009372	164.039	202.348	155.469	224.072	160.452	437.912	4577.67
AT3G54800	Pleckstrin homology (PH) domain-containing protein	Brapa_ESTC019372	205.444	218.563	179.53	412.466	317.044	939.489	6398.5
AT3G54800	Pleckstrin homology (PH) domain-containing protein	Brapa_ESTC043655	94.4844	76.7949	66.6755	359.04	175.521	1237.17	8009.86
AT3G54800	Pleckstrin homology (PH) domain-containing protein	Brapa_ESTC009321	347.997	280.292	312.188	510.335	305.275	1447.53	9315.1
AT3G54800	Pleckstrin homology (PH) domain-containing protein	Brapa_ESTC007998	161.127	179.413	121.61	460.052	263.594	1462.83	9660.36
AT3G54800	Pleckstrin homology (PH) domain-containing protein	Brapa_ESTC026023	231.019	218.182	202.818	492.927	346.08	1858.83	9693.39
AT3G54800	Pleckstrin homology (PH) domain-containing protein	Brapa_ESTC026042	75.5959	86.4216	70.4845	307.589	182.007	1174.83	10258.5
AT3G54800	Pleckstrin homology (PH) domain-containing protein	Brapa_ESTC019349	225.482	223.26	235.659	735.324	420.707	2147.28	12162.3
AT3G55100	ABC transporter family protein	Brapa_ESTC007807	157.039	43.7569	33.5782	928.976	11383.3	19061.2	9007.28
AT3G55252	Unknown protein	Brapa_ESTC007656	93.8005	138.395	152.483	783.343	521.935	2479.71	8985.88
AT3G55252	Unknown protein	Brapa_ESTC009329	524.665	444.333	651.387	2127.12	1292.57	4018.56	12823.1
AT3G55890	Yippee family protein	Brapa_ESTC003836	55.6897	49.4958	37.3508	201.406	2718.74	2055.19	90.1816
AT3G56180	Unknown protein	Brapa_ESTC035533	196.846	158.992	150.344	410.26	222.676	357.006	2716.15
AT3G56180	Unknown protein	Brapa_ESTC029038	228.966	224.698	146.819	343.113	210.089	416.809	2737.59
AT3G56180	Unknown protein	Brapa_ESTC009366	200.05	222.164	195.733	639.737	336.359	719.606	4559.97
AT3G56180	Unknown protein	Brapa_ESTC008041	324.12	335.473	282.329	818.473	439.518	1031.98	4980.9
AT3G56460	Oxidoreductase, zinc-binding dehydrogenase family protein	Brapa_ESTC035556	199.929	163.737	159.07	127.924	160.214	188.214	2195.77
AT3G56960	Phosphatidylinositol-4-phosphate 5-kinase family protein	Brapa_ESTC036112	175.562	155.604	121.748	123.272	82.673	232.893	2805.81
AT3G56960	Phosphatidylinositol-4-phosphate 5-kinase family protein	Brapa_ESTC036110	105.604	116.326	76.6543	101.148	90.2753	312.546	3829.3
AT3G57140	SDP1-LIKE (SDP1-LIKE)	Brapa_ESTC036129	344.726	314.243	204.114	198.85	272.634	502.53	5259.33
AT3G57200	GCN5-related N-acetyltransferase (GNAT) family protein	Brapa_ESTC047846	238.739	144.897	338.69	350.499	2890.34	1008.79	519.594
AT3G57690	AGP23 (ARABINOGALACTAN-PROTEIN 23)	Brapa_ESTC028155	221.77	184.306	395.166	2322.79	2272.72	11763.9	19939.3
AT3G58310	Receptor-like protein kinase-related	Brapa_ESTC021028	292.174	224.344	221.627	211.31	314.402	2433.64	5052.39
AT3G58360	Meprin and TRAF homology domain-containing protein / MATH domain-containing protein	Brapa_ESTC008303	384.811	344.725	361.81	479.474	2306.53	1004.48	347.69
AT3G58820	F-box family protein	Brapa_ESTC038927	356.847	316.117	324.021	425.96	1498.31	823.308	127.514
AT3G59830	Ankyrin protein kinase, putative	Brapa_ESTC043910	89.3716	87.0373	76.6064	84.7455	88.183	224.767	3005.59
AT3G59830	Ankyrin protein kinase, putative	Brapa_ESTC027327	170.04	120.786	106.859	264.508	282.122	424.158	3516.24
AT3G59830	Ankyrin protein kinase, putative	Brapa_ESTC031832	231.754	213.698	181.452	369.15	354.494	660.996	5612.96
AT3G59960	ASHH4 | SET domain-containing protein	Brapa_ESTC031827	126.609	152.436	112.981	126.232	153.924	315.53	3071.81
AT3G60450	Unknown protein	Brapa_ESTC043965	420.192	483.977	370.625	444.57	485.782	932.632	1286.37
AT3G60570	ATEXPB5 (ARABIDOPSIS THALIANA EXPANSIN B5)	Brapa_ESTC010701	54.8734	51.9116	62.4996	493.515	276.436	634.257	4845.87
AT3G60570	ATEXPB5 (ARABIDOPSIS THALIANA EXPANSIN B5)	Brapa_ESTC019390	260.483	154.736	128.802	841.119	477.514	1008.76	7750.02
AT3G60570	ATEXPB5 (ARABIDOPSIS THALIANA EXPANSIN B5)	Brapa_ESTC017085	215.038	218.206	334.332	1065.17	700.544	1598.09	11332.4
AT3G61070	PEX11E	Brapa_ESTC011408	434.927	314.402	283.914	1735.98	12857.8	16792.5	3677.58
AT3G61160	Shaggy-related protein kinase beta / ASK-beta (ASK2)	Brapa_ESTC005304	120.713	149.255	126.514	199.315	415.024	2879.05	2705.29
AT3G61160	Shaggy-related protein kinase beta / ASK-beta (ASK2)	Brapa_ESTC010492	276.742	328.006	244.981	1199.86	8379.54	21547.9	17849.3
AT3G61170	Pentatricopeptide (PPR) repeat-containing protein	Brapa_ESTC031605	97.4319	81.196	75.2154	303.054	1481.1	5598.89	6148.34
AT3G61230	LIM domain-containing protein	Brapa_ESTC017023	74.563	30.9968	19.2659	58.5166	60.2029	113.404	1452.36
AT3G61230	LIM domain-containing protein	Brapa_ESTC017855	298.957	168.912	162.616	243.816	155.91	813.959	10908.2
AT3G62170	VGDH2 (VANGUARD 1 HOMOLOG 2); pectinesterase	Brapa_ESTC000162	133.227	119.337	183.162	831.698	554.356	5261.75	14562.4
AT3G62170	VGDH2 (VANGUARD 1 HOMOLOG 2); pectinesterase	Brapa_ESTC011048	81.1683	75.6467	92.3101	1313.25	1003.74	7163.95	14929.3
AT3G62170	VGDH2 (VANGUARD 1 HOMOLOG 2); pectinesterase	Brapa_ESTC011233	85.1422	119.356	84.5301	208.293	156.769	4027.77	15825.8
AT3G62170	VGDH2 (VANGUARD 1 HOMOLOG 2); pectinesterase	Brapa_ESTC017840	484.534	393.254	469.404	2148.61	1546.97	14068.6	32334.3
AT3G62170	VGDH2 (VANGUARD 1 HOMOLOG 2); pectinesterase	Brapa_ESTC010367	209.574	215.679	258.12	2706.61	1607.96	18194.2	33866.1
AT3G62170	VGDH2 (VANGUARD 1 HOMOLOG 2); pectinesterase	Brapa_ESTC017194	454.302	404.681	438.192	1203.91	907.609	12588.6	38141.7
AT3G62180	Invertase/pectin methylesterase inhibitor family protein	Brapa_ESTC017808	224.627	255.632	166.389	585.444	817.331	2422.77	7948.36
AT3G62180	Invertase/pectin methylesterase inhibitor family protein	Brapa_ESTC002602	431.896	337.213	251.879	713.119	558.083	2089.94	9268.39
AT3G62640	Unknown protein	Brapa_ESTC009280	78.2841	108.048	101.182	443.846	199.276	927.762	9628.26
AT3G62640	Unknown protein	Brapa_ESTC038330	119.739	124.086	103.133	412.097	221.334	919.75	9882.45
AT3G62710	Glycosyl hydrolase family 3 protein	Brapa_ESTC009374	255.023	321.506	432.528	752.374	478.452	1675.88	13779.8
AT3G62850	Zinc finger protein-related	Brapa_ESTC035169	238.513	329.817	311.757	388.228	934.199	680.605	1053.13
AT3G63440	ATCKX6/ATCKX7/CKX6 (CYTOKININ OXIDASE/DEHYDROGENASE 6); cytokinin dehydrogenase	Brapa_ESTC016257	347.945	230.602	395.128	591.356	1006.8	513.483	243.816
AT3G63460	EMB2221 (EMBRYO DEFECTIVE 2221)	Brapa_ESTC048516	18.533	20.8535	39.0062	232.627	149.24	3481.55	6999.85
AT3G63460	EMB2221 (EMBRYO DEFECTIVE 2221)	Brapa_ESTC048515	43.7962	51.2615	102.469	981.697	504.134	8326.69	16426.1
AT4G00350	MATE efflux family protein	Brapa_ESTC032533	111.249	73.2294	115.128	93.7673	89.1147	246.976	5565.98
AT4G01140	Unknown protein	Brapa_ESTC032297	231.128	257.757	234.974	171.781	154.863	457.139	1949.64
AT4G01230	Reticulon family protein (RTNLB7)	Brapa_ESTC032313	170.163	123.831	153.433	150.056	560.966	2920.55	4526.86
AT4G01470	GAMMA-TIP3/TIP1;3 (tonoplast intrinsic protein 1;3); water channel	Brapa_ESTC008212	52.3857	47.3273	76.0696	51.677	143.167	5215.26	11441.6
AT4G01470	GAMMA-TIP3/TIP1;3 (tonoplast intrinsic protein 1;3); water channel	Brapa_ESTC028695	230.794	208.717	291.113	213.024	316.642	6794.57	25645.4
AT4G01883	Unknown protein	Brapa_ESTC049775	261.736	278.861	308.075	869.023	2011.46	1203.57	782.522
AT4G02050	Putative sugar transporter	Brapa_ESTC016928	379.349	394.657	637.26	481.403	6062.48	13944.6	7191.91
AT4G02140	Unknown protein	Brapa_ESTC000799	180.547	151.753	154.373	121.133	132.286	3849.1	9544.88
AT4G02250	Invertase/pectin methylesterase inhibitor family protein	Brapa_ESTC017166	131.172	245.127	224.674	346.309	321.946	1671.63	15135.2
AT4G02250	Invertase/pectin methylesterase inhibitor family prote	Brapa_ESTC045243	407.816	357.072	475.843	1838.19	1107.67	6001.61	24023.8
AT4G02650	Epsin N-terminal homology (ENTH) domain-containing protein / clathrin assembly protein-related	Brapa_ESTC030851	141.18	140.117	94.8225	232.756	121.467	291.402	3556.53
AT4G03070	AOP1 (2-oxoglutarate?dependent dioxygenase 1.1)	Brapa_ESTC006265	145.813	226.054	480.315	148.689	157.554	303	1035.11
AT4G03290	Calcium-binding protein, putative	Brapa_ESTC010845	48.0055	82.7166	55.2344	233.051	151.734	900.61	5334.84
AT4G03380	Unknown protein	Brapa_ESTC029282	297.507	290.223	245.701	650.02	2321.68	384.293	209.784
AT4G03620	Myosin heavy chain-related	Brapa_ESTC022835	117.015	97.6472	122.898	172.542	129.04	643.42	5721.75
AT4G03620	Myosin heavy chain-related	Brapa_ESTC032333	202.023	153.732	153.149	225.887	167.849	674.542	6657.93
AT4G04760	Sugar transporter family protein	Brapa_ESTC050082	20.6787	22.1499	10.49	120.339	1035.89	516.75	10.854
AT4G04760	Sugar transporter family protein	Brapa_ESTC049717	39.1694	44.1819	36.3927	628.767	3262.29	2306.07	62.0906
AT4G04760	Sugar transporter family protein	Brapa_ESTC050081	130.182	64.4244	94.5149	939.126	5834.35	6303.96	688.317
AT4G04760	Sugar transporter family protein	Brapa_ESTC026987	210.135	177.032	132.466	4464.81	15432.6	16802	1570.96
AT4G08670	Protease inhibitor/seed storage/lipid transfer protein (LTP) family protein	Brapa_ESTC004354	61.3898	78.2159	78.7516	572.056	5498.31	12142.3	20526.2
AT4G08670	Protease inhibitor/seed storage/lipid transfer protein (LTP) family protein	Brapa_ESTC026462	370.814	407.219	468.49	1116.98	9169.16	18964.2	30653.3
AT4G10260	pfkB-type carbohydrate kinase family protein	Brapa_ESTC033103	101.528	111.679	87.0373	85.3579	834.816	6048.81	2181.33
AT4G10500	Oxidoreductase, 2OG-Fe(II) oxygenase family protein	Brapa_ESTC027921	254.904	217.835	66.763	282.221	5385.91	11372.2	2789.17
AT4G10603	Unknown protein	Brapa_ESTC028599	14.6923	16.294	18.1276	18.5604	20.2256	468.826	4731.82
AT4G10890	Unknown protein	Brapa_ESTC030239	562.645	267.452	214.122	363.767	372.262	4728.37	13128.2
AT4G11030	Long-chain-fatty-acid--CoA ligase, putative / long-chain acyl-CoA synthetase, putative	Brapa_ESTC030260	473.65	361.452	234.628	459.639	877.782	3649.71	6617.71
AT4G11030	Long-chain-fatty-acid--CoA ligase, putative / long-chain acyl-CoA synthetase, putative	Brapa_ESTC017722	428.483	217.37	163.808	300.752	899.233	4251.22	9319.57
AT4G11420	EIF3A (eukaryotic translation initiation factor 3A)	Brapa_ESTC039001	457.418	467.719	415.647	758.089	1287.43	300.056	367.181
AT4G13230	Late embryogenesis abundant domain-containing protein / LEA domain-containing protein	Brapa_ESTC017273	43.9604	53.5171	55.6261	42.3357	47.7291	2324.05	10451.3
AT4G13450	Universal stress protein (USP) family protein	Brapa_ESTC027068	57.8092	70.5945	39.6655	61.247	40.1292	208.8	3765.02
AT4G13560	UNE15 (unfertilized embryo sac 15) (UNE15)	Brapa_ESTC035599	441.707	405.199	288.009	304.436	191.094	4279.18	11944.4
AT4G13560	UNE15 (unfertilized embryo sac 15)	Brapa_ESTC015738	7.1874	8.9304	8.8223	9.131	17.2098	334.718	2044.31
AT4G13560	UNE15 (unfertilized embryo sac 15)	Brapa_ESTC007901	85.403	69.736	69.516	73.4673	1029.39	12446.6	19876.2
AT4G13560	UNE15 (unfertilized embryo sac 15)	Brapa_ESTC017413	240.197	191.656	166.085	166.216	168.988	9358.55	24404.6
AT4G13880	Leucine-rich repeat family protein	Brapa_ESTC032706	405.717	419.646	494.579	559.215	493.606	442.912	1116.23
AT4G14315	Unknown protein	Brapa_ESTC029300	15.9957	26.8275	155.803	39.476	19.1406	157.992	2312.64
AT4G14780	Protein kinase, putative	Brapa_ESTC007787	321.82	324.088	324.255	802.715	4241.21	6701.74	3973.35
AT4G14815	Protease inhibitor/seed storage/lipid transfer protein (LTP) family protein	Brapa_ESTC034888	191.587	141.673	161.643	660.003	1953.67	191.007	137.753
AT4G14815	Protease inhibitor/seed storage/lipid transfer protein (LTP) family protein	Brapa_ESTC004330	83.5624	188.214	112.372	8194.61	22971.4	22826.6	1506.83
AT4G15200	Formin homology 2 domain-containing protein / FH2 domain-containing protein	Brapa_ESTC035682	107.962	110.884	102.799	136.214	381.091	2409.51	1832.9
AT4G16500	Cysteine protease inhibitor family protein/cystatin family protein	Brapa_ESTC028489	849.925	594.182	799.101	510.166	392.183	999.795	7911.09
AT4G16500	Cysteine protease inhibitor family protein/cystatin family protein	Brapa_ESTC012237	153.847	175.784	277.226	173.912	95.0767	349.882	4106.25
AT4G17210	Myosin heavy chain-related	Brapa_ESTC019274	410.399	400.842	496.037	555.376	429.861	426.133	2796.15
AT4G17340	DELTA-TIP2/TIP2;2 (tonoplast intrinsic protein 2;2); water channel	Brapa_ESTC038404	194.229	243.307	272.844	183.405	297.16	1013.75	477.271
AT4G17615	CBL1 (CALCINEURIN B-LIKE PROTEIN 1); calcium ion binding	Brapa_ESTC003251	358.517	246.145	236.494	556.923	960.896	522.193	1028.1
AT4G17690	Peroxidase, putative	Brapa_ESTC038768	275.676	191.434	231.199	218.718	183.324	895.322	9253.64
AT4G17690	Peroxidase, putative	Brapa_ESTC026013	105.007	100.078	119.442	187.182	136.214	1318.05	14810.8
AT4G17690	Peroxidase, putative	Brapa_ESTC038050	166.624	176.726	134.626	265.879	194.119	1704.86	18563.7
AT4G17920	Zinc finger (C3HC4-type RING finger) family protein	Brapa_ESTC035172	94.2969	115.229	70.406	80.3024	50.2038	435.447	1473.81
AT4G18050	PGP9 (P-GLYCOPROTEIN 9); ATPase, coupled to transmembrane movement of substances	Brapa_ESTC021871	265.737	361.168	362.246	545.905	342.533	1339.34	1951.92
AT4G18596	Pollen Ole e 1 allergen and extensin family protein	Brapa_ESTC044263	271.016	281.503	246.199	1058.09	751.492	3748.8	10005.8
AT4G18596	Pollen Ole e 1 allergen and extensin family protein	Brapa_ESTC007645	93.3706	126.944	181.07	809.814	469.395	2691.03	13630.7
AT4G18596	Pollen Ole e 1 allergen and extensin family protein	Brapa_ESTC029019	187.309	177.748	214.189	956.189	740.1	3213.83	14188.8
AT4G18596	Pollen Ole e 1 allergen and extensin family protein	Brapa_ESTC009224	133.692	182.651	212.049	959.16	824.01	3886.61	16673.6
AT4G18596	Pollen Ole e 1 allergen and extensin family protein	Brapa_ESTC026025	115.577	169.984	196.34	1442.97	758.163	5005.34	18431.3
AT4G18880	AT-HSFA4A	Brapa_ESTC044595	184.135	188.346	139.959	132.976	154.674	630.577	3048.74
AT4G18920	Unknown protein	Brapa_ESTC044178	224.957	214.392	202.642	150.847	161.1	2422.45	7299.93
AT4G19645	Unknown protein	Brapa_ESTC027209	132.143	270.149	46.4891	1284.09	5203.51	1400.32	132.944
AT4G19645	Unknown protein	Brapa_ESTC003881	196.849	296.406	147.896	1750	5034.31	1499.59	526.913
AT4G20460	NAD-dependent epimerase/dehydratase family protein	Brapa_ESTC027866	266.402	327.897	211.535	479.61	891.777	1394.42	781.8
AT4G21323	Subtilase family protein	Brapa_ESTC019286	112.663	100.88	67.5909	199.594	96.1659	233.66	2455.01
AT4G21323	Subtilase family protein	Brapa_ESTC019369	220.679	200.995	177.036	297.07	187.47	475.244	4061.93
AT4G21323	Subtilase family protein	Brapa_ESTC026062	156.727	198.33	145.959	503.492	324.029	1202.26	8518.86
AT4G21323	Subtilase family protein	Brapa_ESTC009322	222.033	244.214	195.573	622.689	327.254	1216.18	10221.9
AT4G21323	Subtilase family protein	Brapa_ESTC009332	186.057	188.079	376.92	347.166	249.436	747.348	5995.2
AT4G21380	ARK3 (Arabidopsis Receptor Kinase 3); kinase	Brapa_ESTC004577	100.056	129.368	53.7761	577.834	3641.74	3809.29	423.216
AT4G21420	RNaseH	Brapa_ESTC035671	147.022	227.451	241.387	197.926	242.79	1167.18	3120.1
AT4G21760	BGLU47 (Beta-glucosidase 47); hydrolase, hydrolyzing O-glycosyl compounds	Brapa_ESTC047034	313.229	305.403	204.453	332.389	1095.49	274.434	149.402
AT4G21895	DNA binding protein	Brapa_ESTC044315	465.482	402.883	412.086	286.276	476.483	1300.12	5515.32
AT4G21900	MATE efflux family protein	Brapa_ESTC044314	366.578	455.957	372.579	322.863	512.122	924.257	4063.35
AT4G21900	MATE efflux family protein	Brapa_ESTC009338	281.61	487.679	178.53	448.072	609.182	1730.11	9194.52
AT4G22165	F-box family protein	Brapa_ESTC027146	113.26	207.72	180.681	1742.16	3211.84	471.422	180.8
AT4G22165	F-box family protein	Brapa_ESTC045813	103.393	232.056	162.841	1976.99	3354.19	292.375	196.459
AT4G22680	MYB85 (myb domain protein 85)	Brapa_ESTC044348	195.681	248.383	370.264	159.736	127.215	991.433	1930.68
AT4G23560	Glycosyl hydrolase family 9 protein	Brapa_ESTC044430	476.873	346.705	391.584	477.803	426.59	642.951	10240.2
AT4G24170	Kinesin motor family protein	Brapa_ESTC036672	208.658	270.912	155.99	380.786	564.067	168.446	2753.13
AT4G24230	ACBP3 (ACYL-COA-BINDING DOMAIN 3)	Brapa_ESTC036645	401.96	309.057	261.524	635.769	1002.3	272.838	180.994
AT4G24240	WRKY7 (WRKY DNA-binding protein 7)	Brapa_ESTC036646	175.182	156.769	134.665	314.929	1549.66	196.209	98.8659
AT4G24640	APPB1; pectinesterase inhibitor	Brapa_ESTC033815	79.2459	68.8901	67.5234	66.2914	47.3249	60.7058	2121.28
AT4G24770	RBP31 (31-KDA RNA BINDING PROTEIN); RNA binding	Brapa_ESTC013155	367.769	424.189	409.722	429.452	881.701	1138.94	608.803
AT4G25040	Integral membrane family protein	Brapa_ESTC028652	213.134	252.483	335.547	177.53	309.944	4136.83	10422.7
AT4G25040	Integral membrane family protein	Brapa_ESTC026938	329.268	328.185	388.063	254.37	292.18	3417.51	11982.9
AT4G25490	CBF1 (C-REPEAT/DRE BINDING FACTOR 1)	Brapa_ESTC010993	495.61	406.682	472.934	1053.05	531.194	496.303	423.054
AT4G25950	VATG3 (VACUOLAR ATP SYNTHASE G3, VACUOLAR ATP SYNTHASE SUBUNIT G 3)	Brapa_ESTC044700	255.051	199.604	217.992	153.017	476.48	4781.44	6780.08
AT4G26590	ATOPT5 (oligopeptide transporter 5)	Brapa_ESTC008260	37.0411	47.5161	78.7516	35.7063	263.302	1600.92	1889.46
AT4G26740	ATS1 (ARABIDOPSIS THALIANA SEED GENE 1); calcium ion binding	Brapa_ESTC012534	152.784	118.785	97.8345	99.9916	82.1546	1286.46	1039.33
AT4G27370	VIIIB (Myosin-like protein VIIB); motor	Brapa_ESTC019290	194.356	150.5	212.657	178.639	167.638	251.838	2504.57
AT4G27480	Glycosyltransferase family 14 protein / core-2/I-branching enzyme family protein	Brapa_ESTC044533	117.929	139.51	158.219	90.0664	142.707	431.501	1387.9
AT4G27480	Glycosyltransferase family 14 protein / core-2/I-branching enzyme family protein	Brapa_ESTC025854	158.562	119.683	128.333	228.893	503.674	437.54	7532.66
AT4G27580	Unknown protein	Brapa_ESTC009217	284.88	297.61	288.403	832.384	470.054	1505.21	11756
AT4G27790	Calcium-binding EF hand family protein	Brapa_ESTC019376	32.0893	50.4843	59.3263	213.182	122.912	455.926	4963.51
AT4G27790	Calcium-binding EF hand family protein	Brapa_ESTC009317	146.933	137.843	187.559	230.974	150.286	447.404	4984.43
AT4G28090	SKS10 (SKU5 Similar 10); copper ion binding / oxidoreductase	Brapa_ESTC008675	115.753	102.343	82.8316	970.368	17607	21496.4	2104.99
AT4G28395	ATA7 (Arabidopsis thaliana anther 7)	Brapa_ESTC011088	16.5839	113.389	37.0468	5607.36	10401.1	11853.5	304.253
AT4G29250	Transferase family protein	Brapa_ESTC049749	9.9016	20.9732	15.5263	1684.33	5596.02	7648.52	886.069
AT4G29250	Transferase family protein	Brapa_ESTC008391	223.35	261.841	257.739	16534.2	29946.7	27546.9	10700.9
AT4G29370	Kelch repeat-containing F-box family protein	Brapa_ESTC044634	414.38	443.534	396.645	250.483	792.697	1178.2	684.617
AT4G29460	Phospholipase A2 gamma, secretory low molecular weight	Brapa_ESTC009383	24.9871	41.7213	34.2029	140.281	72.8224	301.488	3270.55
AT4G29680	Type I phosphodiesterase/nucleotide pyrophosphatase family protein	Brapa_ESTC044642	420.133	431.592	451.182	310.609	727.519	1224.53	591.301
AT4G29780	Unknown protein	Brapa_ESTC005143	369.757	347.915	459.312	1326.37	654.512	742.826	897.353
AT4G30140	GDSL-motif lipase/hydrolase family protein	Brapa_ESTC016082	122.603	120.145	383.832	77.2493	96.0401	60.5188	1118.42
AT4G30770	Prothymosin alpha-related	Brapa_ESTC019414	200.083	173.117	154.832	174.788	127.313	456.34	5610.71
AT4G31230	Protein kinase family protein	Brapa_ESTC019206	242.181	164.036	196.373	242.737	220.584	190.704	1362.84
AT4G32280	IAA29 (indoleacetic acid-induced protein 29)	Brapa_ESTC044790	485.666	301.013	172.22	584.548	549.883	523.992	2151.37
AT4G32620	Nucleic acid binding	Brapa_ESTC044836	238.548	272.762	128.356	352.356	182.549	437.996	6385.19
AT4G33110	Coclaurine N-methyltransferase, putative	Brapa_ESTC008340	410.236	400.514	371.162	609.8	1646.34	1676.63	652.804
AT4G33150	LKR (SACCHAROPINE DEHYDROGENASE)	Brapa_ESTC048929	75.0267	56.6554	44.5128	1588.51	2560.45	2354.58	1683.83
AT4G33230	Pectinesterase family protein	Brapa_ESTC044869	247.943	219.164	204.326	191.75	167.57	377.372	6000.63
AT4G33355	Lipid binding	Brapa_ESTC000114	285.849	255.359	198.678	195.015	244.214	15957.6	26144.8
AT4G33380	Unknown protein	Brapa_ESTC044967	443.577	275.885	249.072	335.959	206.97	943.404	8029.31
AT4G33390	Unknown protein	Brapa_ESTC044861	214.051	239.087	151.021	186.467	259.926	431.532	5012.15
AT4G34380	Transducin family protein / WD-40 repeat family protein	Brapa_ESTC019373	219.53	185.119	164.339	169.31	164.832	239.711	3720.76
AT4G34380	Transducin family protein / WD-40 repeat family protein	Brapa_ESTC019262	458.288	374.498	317.198	257.208	313.26	418.767	5235.1
AT4G34440	Protein kinase family protein	Brapa_ESTC044991	195.798	190.882	156.182	143.895	109.463	472.829	5048.8
AT4G34510	KCS2 (3-ketoacyl-CoA synthase 2); acyltransferase	Brapa_ESTC017633	129.336	159.544	107.547	193.26	162.627	1613.2	19031.2
AT4G34580	Transporter	Brapa_ESTC044978	155.612	123.088	433.974	128.974	168.324	113.368	1452.05
AT4G35010	BGAL11 (beta-galactosidase 11)	Brapa_ESTC007643	45.6194	57.0444	75.4202	252.309	192.34	2666.38	12658.1
AT4G35010	BGAL11 (beta-galactosidase 11)	Brapa_ESTC028620	210.898	235.203	251.782	713.386	635.288	4416.77	17459.2
AT4G35010	BGAL11 (beta-galactosidase 11)	Brapa_ESTC009381	167.651	187.741	223.934	709.764	413.28	6235.23	17700.5
AT4G35010	BGAL11 (beta-galactosidase 11)	Brapa_ESTC019413	112.609	157.309	187.167	692.557	532.588	6346.04	19417.6
AT4G35010	BGAL11 (beta-galactosidase 11)	Brapa_ESTC026008	407.104	386	361.849	1708.06	1108.96	11628.2	23314.4
AT4G35180	LHT7 (LYS/HIS TRANSPORTER 7); amino acid permease	Brapa_ESTC026048	84.6744	115.195	76.6916	164.727	97.4248	328.525	4231.01
AT4G35180	LHT7 (LYS/HIS TRANSPORTER 7); amino acid permease	Brapa_ESTC030481	411.195	410.549	402.626	537.279	416.923	923.786	8298.8
AT4G35180	LHT7 (LYS/HIS TRANSPORTER 7); amino acid permease	Brapa_ESTC009336	348.134	335.021	383.523	437.926	404.196	971.257	8309.92
AT4G35650	Isocitrate dehydrogenase, putative / NAD+ isocitrate dehydrogenase, putative	Brapa_ESTC036777	316.512	217.589	174.215	221.903	470.922	5886.52	12418.1
AT4G35700	Zinc finger (C2H2 type) family protein	Brapa_ESTC015654	103.42	202.779	128.88	268.786	175.99	2170.02	11453.2
AT4G36490	SEC14 cytosolic factor, putative / phosphoglyceride transfer protein, putative	Brapa_ESTC009269	193.134	137.773	157.499	388.594	288.469	652.927	8384.5
AT4G37160	SKS15 (SKU5 Similar 15); copper ion binding	Brapa_ESTC034150	159.182	189.604	147.026	138.643	1027.5	563.103	99.2759
AT4G37160	SKS15 (SKU5 Similar 15); copper ion binding	Brapa_ESTC034148	126.184	118.64	95.8001	148.93	3742.2	5419.2	268.786
AT4G37420	Unknown protein	Brapa_ESTC027112	104.851	91.5607	75.4618	71.4233	150.931	999.244	1781.2
AT4G37840	Hexokinase, putative	Brapa_ESTC029644	250.832	225.739	207.703	208.039	288.995	1453.11	3038.17
AT4G37900	Glycine-rich protein	Brapa_ESTC003574	331.134	320.816	151.229	12550.6	30423.6	31674.7	861.183
AT4G37900	Glycine-rich protein	Brapa_ESTC028555	435.319	310.743	254.431	1278.86	14940.5	14615.4	892.896
AT4G37900	Glycine-rich protein	Brapa_ESTC008349	185.753	94.6021	39.0607	1969.81	20996.2	16950.6	1558.18
AT4G37950	Lyase	Brapa_ESTC025845	72.3233	73.3402	36.8436	67.6989	72.5739	6479.02	16500.1
AT4G37950	Lyase	Brapa_ESTC007780	142.102	172.368	147.219	139.121	146.568	5162.23	23451.4
At4g39120	Inositol monophosphatase - like protein	Brapa_ESTC045158	241.866	377.006	529.706	466.219	587.864	1254.64	6195.24
AT4G39240	Kelch repeat-containing F-box family protein	Brapa_ESTC010395	372.96	265.449	298.181	361.447	276.59	1624.48	10272.6
AT4G39610	Unknown protein	Brapa_ESTC026067	183.875	412.536	172.88	303.324	205.857	508.243	4265.43
AT4G39640	GGT1; gamma-glutamyltransferase	Brapa_ESTC024680	258.103	393.027	494.12	146.77	148.292	352.34	1411.98
AT4G39670	ACD11 (ACCELERATED CELL DEATH 11)	Brapa_ESTC010663	137.766	186.619	132.037	157.26	118.959	665.974	7473.58
AT4G39670	ACD11 (ACCELERATED CELL DEATH 11)	Brapa_ESTC013604	111.716	177.097	127.833	242.091	171.84	953.403	11864.3
AT4G39675	Unknown protein	Brapa_ESTC031268	315.422	298.244	696.516	497.727	2140.87	5185.07	11930.9
AT5G01320	Pyruvate decarboxylase, putative	Brapa_ESTC000654	268.921	265.332	254.276	332.132	903.89	1692.88	2290.94
AT5G01330	PDC3 (PYRUVATE DECARBOXYLASE-3)	Brapa_ESTC024803	340.254	300.637	321.713	378.357	921.271	1559.42	1766.99
AT5G01690	ATCHX27 (cation/hydrogen exchanger 27); monovalent cation:proton antiporter	Brapa_ESTC027697	300.761	240.213	282.279	269.469	287.796	575.452	1651.85
AT5G01690	ATCHX27 (cation/hydrogen exchanger 27); monovalent cation:proton antiporter	Brapa_ESTC020594	241.387	182.776	205.386	164.988	157.058	238.336	1662.03
AT5G01690	ATCHX27 (cation/hydrogen exchanger 27); monovalent cation:proton antiporter	Brapa_ESTC032809	334.025	262.628	257.482	238.087	190.208	419.99	5423.77
AT5G01760	VHS domain-containing protein / GAT domain-containing protein	Brapa_ESTC017754	87.5079	143.221	110.039	142.61	628.48	1146.93	5320.21
AT5G02050	Mitochondrial glycoprotein family protein / MAM33 family protein	Brapa_ESTC033346	346.846	223.494	202.9	408.037	1376.71	706.023	232.018
AT5G02110	Cyclin-dependent protein kinase (CYCD7;1)	Brapa_ESTC029004	69.0654	68.7184	50.3966	106.69	55.203	384.646	2758.53
AT5G02110	CYCD7;1 (CYCLIN D7;1); cyclin-dependent protein kinase	Brapa_ESTC009348	61.0385	62.1566	45.7113	106.469	81.4831	380.391	4206.77
AT5G02760	Protein phosphatase 2C family protein / PP2C family protein	Brapa_ESTC046758	403.078	458.69	243.025	442.934	1897.34	735.014	154.532
AT5G03210	Unknown protein	Brapa_ESTC046785	252.61	339.866	186.628	494.256	173.732	631.861	1787.72
AT5G03690	Fructose-bisphosphate aldolase, putative	Brapa_ESTC045276	236.086	216.056	206.563	268.326	159.007	353.372	3490.27
AT5G03690	Fructose-bisphosphate aldolase, putative	Brapa_ESTC017675	134.988	127.456	147.896	208.802	162.232	1081.94	14988.2
AT5G04180	Carbonic anhydrase family protein	Brapa_ESTC009305	139.757	141.325	162.855	571.944	358.647	860.938	4983.63
AT5G04180	Carbonic anhydrase family protein	Brapa_ESTC007896	206.023	178.293	205.075	890.2	536.735	5798.12	21555.3
AT5G04180	Carbonic anhydrase family protein	Brapa_ESTC045337	208.563	155.586	168.53	1215.36	715.356	7071.88	26927.7
AT5G04390	Zinc finger (C2H2 type) family protein	Brapa_ESTC045319	208.293	221.074	167.088	270.658	1448.57	3313.24	3217.12
AT5G04500	Glycosyltransferase family protein 47	Brapa_ESTC045328	207.197	222.38	307.481	196.022	424.896	678.327	1760.13
AT5G06280	Unknown protein	Brapa_ESTC009256	228.519	272.617	294.288	682.496	5414.42	3787.95	2710.08
AT5G07170	Unknown protein	Brapa_ESTC045399	39.8995	36.158	21.4053	34.828	22.9651	89.9889	1969.55
AT5G07410	Pectinesterase family protein	Brapa_ESTC017602	185.083	142.693	134.212	197.852	151.86	4379.32	22860.5
AT5G07410	Pectinesterase family protein	Brapa_ESTC017088	158.684	225.403	182.91	271.402	236.309	12657.9	30840.7
AT5G07430	Pectinesterase family protein	Brapa_ESTC009228	16.0917	23.265	17.8917	218.865	120.927	386.197	4733.32
AT5G07430	Pectinesterase family protein	Brapa_ESTC050418	115.434	114.45	97.0559	439.787	268.706	779.686	6138.17
AT5G07430	Pectinesterase family protein	Brapa_ESTC009331	153.464	295.786	243.657	1426.69	688.328	2861.9	14548.8
AT5G07490	Unknown protein	Brapa_ESTC029650	154.11	105.828	156.769	106.466	147.757	1511.17	7851.01
AT5G0750	Pollen coat oleosin-glycine rich protein [Brassica oleracea]/GRP19	Brapa_ESTC002624	40.1861	66.6904	59.232	3703.53	12339.3	15380.6	6033.09
AT5G07530	GRP17 (Glycine rich protein 17)	Brapa_ESTC008272	119.959	122.963	94.9654	528.119	5646.26	2588.15	902.649
AT5G07550	GRP19 (Glycine rich protein 19)	Brapa_ESTC011474	56.3858	35.5646	15.7824	2565.63	16479.9	14020.4	543.086
AT5G07550	GRP19 (Glycine rich protein 19)	Brapa_ESTC029655	209.133	141.084	178.959	444.483	2965.63	6506.02	999.197
AT5G07550	GRP19 (Glycine rich protein 19)	Brapa_ESTC048967	421.226	141.76	146.125	4104.87	15567.2	20409.3	1309.69
AT5G07560	GRP20 (Glycine rich protein 20); nutrient reservoir	Brapa_ESTC028646	87.6087	58.074	50.2083	136.635	17004.2	31266	21356.9
AT5G07560	GRP20 (Glycine rich protein 20); nutrient reservoir	Brapa_ESTC029656	234.128	197.756	181.387	381.593	27597.9	45958.7	33033.1
AT5G07560	GRP20 (Glycine rich protein 20); nutrient reservoir	Brapa_ESTC028013	248.167	207.056	176.799	470.182	27310.8	41881.5	34859.6
AT5G07600	Oleosin / glycine-rich protein	Brapa_ESTC029652	94.2634	75.0559	93.212	89.3634	192.282	2871.49	1031.39
AT5G07600	Oleosin / glycine-rich protein	Brapa_ESTC008160	77.0759	61.4342	63.1666	1485.39	15914.6	18262.1	6374.36
AT5G07600	Oleosin / glycine-rich protein	Brapa_ESTC029653	148.635	99.2759	163.581	164.841	11253.3	28796.1	16984.6
AT5G07600	Oleosin / glycine-rich protein	Brapa_ESTC001657	36.9582	39.6297	28.9839	62.3896	9447.39	26225.4	20803.3
AT5G08240	Unknown protein	Brapa_ESTC021524	189.085	303.387	200.794	197.532	193.566	506.311	3748.78
AT5G09430	Hydrolase	Brapa_ESTC027020	7.5139	10.7777	6.4337	50.3966	614.989	1790.99	1053.13
AT5G09430	Hydrolase	Brapa_ESTC032083	203.373	145.723	120.122	227.603	1322.95	3010.28	2249.99
AT5G09430	Hydrolase	Brapa_ESTC037063	330.29	233.07	196.974	760.31	5303.74	8126.29	5671.2
AT5G09480	Hydroxyproline-rich glycoprotein family protein	Brapa_ESTC001594	19.2604	190.725	126.166	1911.23	3696.14	840.912	12.287
AT5G09550	RAB GDP-dissociation inhibitor	Brapa_ESTC037067	312.643	211.438	127.352	531.655	135.652	1916.15	9398.09
AT5G10090	Tetratricopeptide repeat (TPR)-containing protein	Brapa_ESTC019273	161.957	151.618	147.99	111.824	104.917	99.83	1587.28
AT5G10090	Tetratricopeptide repeat (TPR)-containing protein	Brapa_ESTC036814	126.397	111.643	95.3854	108.701	94.3112	228.556	3141.72
AT5G10090	Tetratricopeptide repeat (TPR)-containing protein	Brapa_ESTC045503	247.12	258.413	188.192	189.901	186.53	367.228	4470.59
AT5G10660	Calmodulin-binding protein-related	Brapa_ESTC020150	123.959	133.482	92.3333	1572.2	8346.27	2973.34	1923.42
AT5G10660	Calmodulin-binding protein-related	Brapa_ESTC017638	146.77	288.9	166.566	1319.04	9965.15	2705.69	2023.61
AT5G10660	Calmodulin-binding protein-related	Brapa_ESTC033401	274.516	399.912	239.896	1106.5	6851.12	2770.28	4109.45
AT5G10660	Calmodulin-binding protein-related	Brapa_ESTC010958	242.69	356.057	261.387	423.328	1110.48	704.994	4469.77
AT5G10660	Calmodulin-binding protein-related	Brapa_ESTC045467	179.856	215.467	211.722	403.938	1708.07	1245.91	6291.83
AT5G11440	CID5/IPD1 (INCREASED POLYPLOIDY LEVEL IN DARKNESS 1); protein binding	Brapa_ESTC008110	116.498	130.372	101.822	248.957	159.91	1256.04	9524.07
AT5G11830	Unknown protein	Brapa_ESTC030394	257.492	205.035	156.792	170.593	148.025	843.965	7355.78
AT5G11940	Subtilase family protein	Brapa_ESTC007701	170.834	138.597	154.373	193.857	153.342	137.067	1176.88
AT5G12000	Kinase	Brapa_ESTC035248	199.62	162.692	91.7216	410.919	171.19	541.147	4674.34
AT5G12000	Kinase	Brapa_ESTC020992	71.9145	82.4444	62.0232	149.564	83.1913	335.012	6113.14
AT5G12000	Kinase	Brapa_ESTC026052	288.674	291.01	198.817	526.94	295.262	1704.39	15081.5
AT5G12180	CPK17 (calcium-dependent protein kinase 17)	Brapa_ESTC032129	330.222	407.335	329.197	747.086	451.293	1360.65	6762.02
AT5G13150	ATEXO70C1 (exocyst subunit EXO70 family protein C1); protein binding	Brapa_ESTC045552	300.637	283.719	216.182	264.826	233.93	1867.89	9319.8
AT5G13150	ATEXO70C1 (exocyst subunit EXO70 family protein C1); protein binding	Brapa_ESTC019374	494.758	462.17	481.667	426.5	427.53	2098.96	10407.2
AT5G13370	Auxin-responsive GH3 family protein	Brapa_ESTC003521	111.53	187.579	127.504	20681.7	33693.3	21697.4	453.482
AT5G13380	Auxin-responsive GH3 family protein	Brapa_ESTC018302	38.4669	76.4516	55.0806	2036.23	7332.51	889.563	48.6584
AT5G13670	Nodulin MtN21 family protein	Brapa_ESTC027159	78.4857	76.053	307.64	1477.83	12485.9	11152.5	5346.59
AT5G14180	Lipase family protein	Brapa_ESTC045651	108.303	207.116	217.877	111.34	289.992	610.897	2897.51
AT5G14345	Copper ion binding / electron carrier	Brapa_ESTC045639	495.974	408.221	366.86	372.373	568.123	2007.58	655.341
AT5G14380	AGP6 (ARABINOGALACTAN PROTEINS 6)	Brapa_ESTC001855	39.7057	20.764	19.0736	76.1959	50.7839	2786.78	11030.5
AT5G14990	Myosin heavy chain-related	Brapa_ESTC030671	84.1501	64.0502	64.5632	196.612	1268.43	608.937	528.107
AT5G15110	Pectate lyase family protein	Brapa_ESTC010996	457.174	426.199	402.158	607.037	416.577	1430.05	12705.7
AT5G15110	Pectate lyase family protein	Brapa_ESTC030679	255.817	203.268	153.597	264.912	195.593	1086.55	12959.7
AT5G15110	Pectate lyase family protein	Brapa_ESTC009271	206.023	220.78	167.072	388.246	258.992	1086.46	14923.5
AT5G15110	Pectate lyase family protein	Brapa_ESTC027350	164.929	222.895	214.007	1127.81	662.136	1755.64	15198
AT5G15110	Pectate lyase family protein	Brapa_ESTC027367	300.489	285.844	329.817	1288.19	890.963	2684.46	17452.1
AT5G15140	Aldose 1-epimerase family protein	Brapa_ESTC028008	34.5991	37.0032	27.2071	48.4013	52.9182	4017.61	8656.59
AT5G15140	Aldose 1-epimerase family protein	Brapa_ESTC030684	314.021	336.172	195.103	215.97	243.229	11258.1	22664.2
AT5G15940	Short-chain dehydrogenase/reductase (SDR) family protein	Brapa_ESTC008200	41.8706	61.2629	48.2182	56.8846	939.532	5875.45	1657.65
AT5G15970	Cold-regulated protein COR6.6 (KIN2)	Brapa_ESTC048390	64.9972	89.4802	85.533	101.667	952.944	6102.63	1100.55
AT5G15970	Cold-regulated protein COR6.6 (KIN2)	Brapa_ESTC003818	128.745	117.082	363.929	197.7	2348.53	12293.4	13674.7
AT5G16100	Unknown protein	Brapa_ESTC010372	51.7523	66.5776	40.1292	88.9471	68.786	441.754	4177.77
AT5G17000	NADP-dependent oxidoreductase, putative	Brapa_ESTC013260	91.3887	102.528	185.577	479.769	460.954	2836.15	5323.91
AT5G17340	Unknown protein	Brapa_ESTC045774	166.353	165.197	154.61	2335.48	16055	20313.9	9246.69
AT5G17480	Polcalcin, putative / calcium-binding pollen allergen, putative	Brapa_ESTC003820	57.6142	88.8487	75.4202	167.474	540.976	14803.6	23101.9
AT5G17480	Polcalcin, putative / calcium-binding pollen allergen, putative	Brapa_ESTC045786	275.984	297.959	214.786	362.89	954.896	15818.8	30170.9
AT5G18030	Auxin-responsive protein, putative	Brapa_ESTC049651	190.099	338.009	490.083	251.833	485.416	1096.64	554.403
AT5G18550	Nucleic acid binding	Brapa_ESTC048587	209.242	218.495	164.612	630.784	2170.93	1216.92	180.796
AT5G18910	Protein kinase family protein	Brapa_ESTC029914	301.7	320.596	349.646	292.246	238.55	370.359	3452.19
AT5G18910	Protein kinase family protein	Brapa_ESTC034502	147.582	143.44	114.377	231.042	185.056	799.436	4695.77
AT5G18910	Protein kinase family protein	Brapa_ESTC019193	207.96	161.407	255.436	212.402	189.785	643.069	5918.4
AT5G19360	CPK34 (calcium-dependent protein kinase 34)	Brapa_ESTC027274	152.31	151.942	146.437	311.197	253.389	702.277	5491.82
AT5G19610	Sec7 domain-containing protein	Brapa_ESTC032504	310.244	287.419	304.711	195.417	151.957	2265.64	9594.04
AT5G19640	Proton-dependent oligopeptide transport (POT) family protein	Brapa_ESTC032502	289.309	324.229	410.434	405.087	1573.88	1343.91	3628.7
AT5G20410	MGD2 (monogalactosyldiacylglycerol synthase 2)	Brapa_ESTC045854	155.612	79.3271	126.81	387.722	347.226	1003.68	3507.02
AT5G20410	MGD2 (monogalactosyldiacylglycerol synthase 2)	Brapa_ESTC008025	405.863	207.056	272.913	495.793	479.871	762.974	3651.58
AT5G20410	MGD2 (monogalactosyldiacylglycerol synthase 2)	Brapa_ESTC027309	284.783	155.345	192.56	574.287	482.086	1494.75	3753.82
AT5G20690	Leucine-rich repeat transmembrane protein kinase, putative	Brapa_ESTC045826	284.551	223.784	221.627	249.767	183.956	184.424	1316.02
AT5G20710	BGAL7 (beta-galactosidase 7)	Brapa_ESTC008018	123.149	132.779	86.2601	213.594	4888.35	16806.9	10560.5
AT5G20710	BGAL7 (beta-galactosidase 7)	Brapa_ESTC027115	143.416	148.895	97.3559	349.59	8953.91	17794.2	10839.4
AT5G21280	Hydroxyproline-rich glycoprotein family protein	Brapa_ESTC034532	148.866	310.024	208.51	1382.56	856.023	88.0701	70.6204
AT5G22160	Unknown protein	Brapa_ESTC034065	243.32	376.94	146.943	795.294	2491.68	303.218	88.803
AT5G23270	STP11 (SUGAR TRANSPORTER 11)	Brapa_ESTC009223	266.262	192.463	209.314	1007.28	612.386	1231.63	7040.52
AT5G23820	MD-2-related lipid recognition domain-containing protein	Brapa_ESTC028469	358.467	152.545	396.053	327.112	155.579	118.483	1318.4
AT5G24105	AGP41	Brapa_ESTC048514	33.3965	62.7602	67.2455	130.083	86.4216	184.844	2495.97
AT5G24105	AGP41	Brapa_ESTC048513	95.0387	89.7755	177.406	287.722	226.896	376.459	3193.9
AT5G24105	AGP41	Brapa_ESTC028985	410.477	488.64	482.236	1365.29	985.547	5273.12	14835
AT5G24105	AGP41	Brapa_ESTC028029	195.24	208.527	285.69	1286.85	664.879	4851.04	18983.3
AT5G24160	Squalene monooxygenase 1,2 / squalene epoxidase 1,2 (SQP1,2)	Brapa_ESTC041189	285.674	262.856	191.672	157.642	153.969	161.436	1647.99
AT5G24880	Calmodulin-binding protein-related	Brapa_ESTC011133	300.024	244.618	325.474	370.039	261.428	692.34	9344.26
AT5G24940	Protein phosphatase 2C, putative / PP2C, putative	Brapa_ESTC017153	356.037	421.78	321.786	247.72	150.388	504.594	7548.46
AT5G25340	Unknown protein	Brapa_ESTC036458	228.579	191.75	199.326	323.899	245.5	494.943	3576.88
AT5G25340	Unknown protein	Brapa_ESTC022869	483.88	354.627	185.024	636.433	339.054	607.596	4248.1
AT5G25400	Phosphate translocator-related	Brapa_ESTC036454	309.15	262.698	283.735	538.754	2597.54	6197.88	5476.07
AT5G26250	Sugar transporter, putative	Brapa_ESTC030905	297.227	315.681	242.826	266.136	2788.22	6775.23	787.056
AT5G26700	Germin-like protein, putative	Brapa_ESTC030885	245.742	268.994	266.408	334.42	284.42	289.259	1267.29
AT5G26717	Encodes a Plant thionin family protein	Brapa_ESTC030895	173.214	147.102	157.191	230.509	217.802	1602.42	3671.38
AT5G26717	Encodes a Plant thionin family protein	Brapa_ESTC006492	141.29	127.255	199.465	998.425	639.992	6854.68	9822.56
AT5G26717	Encodes a Plant thionin family protein	Brapa_ESTC046963	99.9287	135.632	203.897	1561.78	1065.32	11366.6	17152.4
AT5G26717	Encodes a Plant thionin family protein	Brapa_ESTC038477	173.627	201.805	263.873	2526.99	1583.2	15401.9	29148.7
AT5G28690	Unknown protein	Brapa_ESTC028593	69.0088	83.2287	74.358	207.96	119.915	327.253	2755.19
AT5G28690	Unknown protein	Brapa_ESTC028986	168.324	108.754	127.916	699.979	398.309	1919.78	13571.9
AT5G28690	Unknown protein	Brapa_ESTC010626	61.6291	78.0544	81.3559	242.04	141.9	396.953	3697.97
AT5G32621	Unknown protein	Brapa_ESTC037435	438.817	484.92	465.07	522.163	539.117	5389.01	14907.6
AT5G34838	Unknown protein	Brapa_ESTC036175	378.246	308.638	342.769	423.133	4620.27	3358.66	198.361
AT5G36100	Unknown protein	Brapa_ESTC025006	244.957	247.025	346.514	734.203	1608.82	282.436	249.959
AT5G36260	Aspartyl protease family protein	Brapa_ESTC023961	288.849	318.37	180.559	255.936	499.241	779.749	5679.77
AT5G36260	Aspartyl protease family protein	Brapa_ESTC026058	253.992	298.357	189.171	231.422	290.871	776.276	7512.9
AT5G38410	Ribulose-bisphosphate carboxylase	Brapa_ESTC028673	6.2664	9.2256	5.0744	8.2091	6.7845	1890.65	5272.46
AT5G38450	CYP735A1 (cytochrome P450, family 735, subfamily A, polypeptide 1)	Brapa_ESTC027079	132.333	171.483	135.677	179.222	3295.82	7159.01	3247.08
AT5G39130	Germin-like protein, putative	Brapa_ESTC033828	188.941	215.98	161.039	463.71	3683.22	516.847	561.547
AT5G39310	ATEXPA24 (ARABIDOPSIS THALIANA EXPANSIN A24)	Brapa_ESTC003824	73.9567	66.4765	60.8	65.6655	56.6718	383.959	8105.61
AT5G39400	Pollen specific phosphatase, putative / phosphatase and tensin, putative (PTEN1)	Brapa_ESTC045901	87.8544	102.469	86.943	149.722	281.039	573.361	6800.83
AT5G39400	Pollen specific phosphatase, putative / phosphatase and tensin, putative (PTEN1)	Brapa_ESTC010448	234.947	192.293	232.921	304.013	908.144	527.103	6993.18
AT5G39420	CDC2CAT (ARABIDOPSIS THALIANA CDC2C); kinase	Brapa_ESTC019416	363.183	314.786	358.317	349.39	310.031	262.992	1628.11
AT5G39420	CDC2CAT (ARABIDOPSIS THALIANA CDC2C); kinase	Brapa_ESTC019218	443.15	379.656	498.089	665.261	492.884	705.554	4207.69
AT5G39870	Unknown protein	Brapa_ESTC011445	115.448	110.262	114.612	133.09	130.167	9454.64	23664.5
AT5G40480	EMB3012 (EMBRYO DEFECTIVE 3012)	Brapa_ESTC030013	73.2689	83.8854	77.9573	69.3103	65.5513	316.338	2111
AT5G41780	Myosin heavy chain-related	Brapa_ESTC037190	125.467	106.471	99.9458	218.34	140.631	355.26	4539.72
AT5G42160	GDSL-motif lipase/hydrolase protein-related	Brapa_ESTC007977	65.4034	75.8173	92.1179	80.103	84.3766	5140.5	14568.5
AT5G42170	Family II extracellular lipase, putative	Brapa_ESTC007775	51.6657	46.3525	34.7302	47.9712	45.5593	3556.92	17290.2
AT5G43300	Glycerophosphodiester phosphodiesterase	Brapa_ESTC009339	121.75	118.056	127.279	192.262	134.833	204.246	2326.28
AT5G43300	Glycerophosphodiester phosphodiesterase	Brapa_ESTC009334	118.149	90.0873	97.2047	154.736	104.28	180.134	2792.62
AT5G43560	Meprin and TRAF homology domain-containing protein / MATH domain-containing protein	Brapa_ESTC018083	56.2964	348.976	36.8682	3501.76	3323.32	29.6877	15.8116
AT5G44265	Lipid binding	Brapa_ESTC010489	48.1913	48.7149	16.8347	681.262	13701.4	19141.8	2835.58
AT5G44300	Dormancy/auxin associated family protein	Brapa_ESTC000837	92.1516	41.3109	25.8467	132.243	228.941	7663.48	11741.4
AT5G44430	PDF1.2c (plant defensin 1.2c) |	Brapa_ESTC035878	323.103	253.467	226.636	251.594	216.866	12824.1	23919.7
AT5G44610	MAP18 (Microtubule-associated Protein 18)	Brapa_ESTC047220	28.0018	35.3182	25.9869	85.863	52.8542	209.679	4271.3
AT5G44790	RAN1 (RESPONSIVE-TO-ANTAGONIST1); ATPase, coupled to transmembrane movement of ions, phosphorylative mechanism	Brapa_ESTC019417	116.882	132.596	112.476	247.346	179.976	335.769	3718.69
AT5G45340	CYP707A3 (cytochrome P450, family 707, subfamily A, polypeptide 3)	Brapa_ESTC003302	230.972	249.063	112.362	692.35	4160.75	6117.62	442.059
AT5G45340	CYP707A3 (cytochrome P450, family 707, subfamily A, polypeptide 3)	Brapa_ESTC006382	438.218	293.699	496.678	790.723	2359.28	5280.93	747.543
AT5G45810	CIPK19 (CIPK19); kinase	Brapa_ESTC046044	232.51	240.865	272.968	261.959	2073.05	4680.57	6443.82
AT5G45820	CIPK20 (CBL-INTERACTING PROTEIN KINASE 20); kinase	Brapa_ESTC046043	98.7206	96.3559	106.992	97.2144	93.8787	336.784	1871.07
AT5G45820	CIPK20 (CBL-INTERACTING PROTEIN KINASE 20); kinase	Brapa_ESTC020351	354.579	316.117	284.955	334.806	291.977	1002.53	6396.17
AT5G45880	Pollen Ole e 1 allergen and extensin family protein	Brapa_ESTC009367	37.5927	69.1288	58.0436	430.722	227.75	1382.38	8618.77
AT5G45880	Pollen Ole e 1 allergen and extensin family protein	Brapa_ESTC009376	135.113	130.053	163.023	1285.17	763.27	9282.24	18722.7
AT5G45880	Pollen Ole e 1 allergen and extensin family protein	Brapa_ESTC026064	134.546	196.803	283.031	1751.13	992.039	4990.64	19395
AT5G46150	LEM3 (ligand-effect modulator 3) family protein / CDC50 family protein	Brapa_ESTC001200	26.3274	31.5731	28.4414	71.0265	50.4615	651.769	5316.64
AT5G46650	Zinc finger (C3HC4-type RING finger) family protein	Brapa_ESTC046153	115.52	109.501	106.744	122.896	110.671	2650.64	8325.53
AT5G46650	Zinc finger (C3HC4-type RING finger) family protein	Brapa_ESTC010603	289.833	284.082	251.312	224.34	230.61	3494.04	9376.18
AT5G46770	Unknown protein	Brapa_ESTC009282	33.9458	33.7399	33.9257	183.783	89.8136	331.239	2657.17
AT5G46795	MSP2 (MICROSPORE-SPECIFIC PROMOTER 2)	Brapa_ESTC017792	149.125	120.732	130.133	109.95	438.281	4284.4	2075.78
AT5G46930	Invertase/pectin methylesterase inhibitor family protein	Brapa_ESTC046139	48.1798	77.2416	60.6437	50.0343	40.6084	55.5961	1065.5
AT5G47000	Peroxidase, putative	Brapa_ESTC026030	216.536	141.155	192.405	346.849	293.99	796.409	4539.91
AT5G47000	Peroxidase, putative	Brapa_ESTC010986	62.0397	89.183	82.8316	310.254	203.152	736.292	7027.28
AT5G47000	Peroxidase, putative	Brapa_ESTC009283	62.3874	81.5455	95.1659	344.298	201.706	648.432	9104.78
AT5G47000	Peroxidase, putative	Brapa_ESTC046132	220.8	256.477	289.55	1123.42	703.325	2791.44	11504.4
AT5G47000	Peroxidase, putative	Brapa_ESTC008076	107.196	115.299	113.53	492.559	328.276	1265.18	11876.7
AT5G47470	Nodulin MtN21 family protein	Brapa_ESTC021062	241.013	232.869	259.166	232.796	199.765	529.649	7100.55
AT5G47550	cDNA from silique (BX833553)	Brapa_ESTC001819	129.086	107.469	183.072	1008.84	12154.9	7209.1	6436.84
AT5G48140	Polygalacturonase, putative / pectinase, putative	Brapa_ESTC007655	391.816	333.593	430.674	3208.86	2297.28	18089.9	40156.6
AT5G48575	Unknown protein	Brapa_ESTC008053	44.8337	59.3983	26.2606	54.9503	173.959	8677.79	18482.9
AT5G48575	Unknown protein	Brapa_ESTC028731	233.894	172.522	142.944	211.516	228.039	14280.4	24874.1
AT5G49050	Universal stress protein (USP) family protein	Brapa_ESTC011348	24.7441	45.9654	88.3873	29.1179	31.8301	1561.28	3979.98
AT5G49180	Pectinesterase family protein	Brapa_ESTC017017	134.929	173.202	185.45	640.737	378.734	1558.48	14295.5
AT5G49180	Pectinesterase family protein	Brapa_ESTC009229	200.304	239.404	210.763	1341.74	749.594	3671.39	17830.3
AT5G49180	Pectinesterase family protein	Brapa_ESTC026027	269.183	261.182	338.168	1624.16	917.61	4280.14	20981.1
AT5G49680	Arabidopsis SABRE	Brapa_ESTC027031	89.1863	84.3639	226.814	178.453	130.102	1063.36	5237.63
AT5G49920	Octicosapeptide/Phox/Bem1p (PB1) domain-containing protein	Brapa_ESTC029003	437.536	411.668	336.795	420.83	428.753	582.57	3043.6
AT5G49920	Octicosapeptide/Phox/Bem1p (PB1) domain-containing protein	Brapa_ESTC009297	480.929	386.036	409.85	521.8	691.247	1012.97	3915.34
AT5G50030	Invertase/pectin methylesterase inhibitor family protein	Brapa_ESTC026039	17.7011	25.6586	18.4655	60.3444	44.0383	89.3144	2109.74
AT5G50030	Invertase/pectin methylesterase inhibitor family protein	Brapa_ESTC009218	98.753	111.712	89.7606	332.594	207.96	692.596	12166.9
AT5G50345	Unknown protein	Brapa_ESTC003675	100.042	127.786	70.2674	100.88	78.2944	1992.02	7470
AT5G50345	Unknown protein	Brapa_ESTC027973	37.2398	43.7388	29.6334	46.3479	19.3086	1712.71	7997.01
AT5G50530	CBS domain-containing protein / octicosapeptide/Phox/Bemp1 (PB1) domain-containing protein	Brapa_ESTC008594	164.847	227.248	234.345	229.99	312.166	338.88	1611.98
AT5G50750	RGP4 (RGP4); alpha-1,4-glucan-protein synthase (UDP-forming)FORWARD	Brapa_ESTC026371	355.731	324.843	317.116	459.307	1866.9	1658.89	167.495
AT5G50830	Unknown protein	Brapa_ESTC047823	228.086	245.826	163.944	415.309	342.57	742.612	3829.72
AT5G50830	Unknown protein	Brapa_ESTC046827	290.923	275.131	233.797	611.967	380.698	1136.35	5277.18
AT5G51030	Short-chain dehydrogenase/reductase (SDR) family protein	Brapa_ESTC003594	91.0873	84.4855	82.1344	70.5003	71.3731	1372.61	7055.22
AT5G51990	CBF4/DREB1D (C- REPEAT-BINDING FACTOR 4)	Brapa_ESTC005523	439.467	469.832	280.786	1470.83	501.538	439.466	320.434
AT5G52360	ADF10 (ACTIN DEPOLYMERIZING FACTOR 10)	Brapa_ESTC003724	9.1488	22.537	8.2854	43.754	87.8415	865.493	2353.33
AT5G52360	Actin-depolymerizing factor, putative	Brapa_ESTC008061	15.6682	35.5646	32.991	67.689	38.7679	1407.66	8122.39
AT5G52360	Actin-depolymerizing factor, putative	Brapa_ESTC017521	189.7	302.85	170.429	349.417	487.132	4743.98	8878.17
AT5G52900	Hypothetical protein	Brapa_ESTC020905	162.23	186.816	215.04	261.87	1472.83	2954.11	236.457
AT5G53160	Unknown protein	Brapa_ESTC001996	239.421	284.503	197.45	740.982	1289.91	556.398	287.496
AT5G53592	Unknown protein	Brapa_ESTC043175	130.334	115.546	64.8235	138.993	110.123	115.701	2131.45
AT5G53820	Unknown protein	Brapa_ESTC048528	9.3996	17.7564	14.766	25.3196	116.626	5286.26	14724.3
AT5G53820	Unknown protein	Brapa_ESTC049819	6.248	16.9357	132.738	33.5079	87.4541	4969.15	14923
AT5G53820	Unknown protein	Brapa_ESTC049820	49.2058	73.2724	331.462	70.2835	227.109	9257.15	20578.5
AT5G53820	Unknown protein	Brapa_ESTC048527	102.037	131.697	198.151	130.669	429.537	13816	27907.7
AT5G54010	Glycosyltransferase family protein	Brapa_ESTC033336	353.943	335.593	340.766	1586.58	8707.89	3635.22	2229.21
AT5G54095	Unknown protein	Brapa_ESTC047214	463.294	305.003	368.784	631.5	850.462	1751.74	9634.66
AT5G54095	Unknown protein	Brapa_ESTC004360	437.609	378.633	419.494	1421.09	665.52	2542.21	11992
AT5G54240	Unknown protein	Brapa_ESTC009258	246.18	285.197	444.769	553.611	407.229	1985.14	9316.8
AT5G54570	Glycosyl hydrolase family 1 protein	Brapa_ESTC017471	136.14	169.781	221.257	175.693	232.982	4614.61	2098.68
AT5G55050	GDSL-motif lipase/hydrolase family protein	Brapa_ESTC046261	139.167	268.149	385.375	217.386	183.993	358.419	1055.64
AT5G55060	Catalytic	Brapa_ESTC046263	158.196	268.921	139.447	296.976	342.894	304.252	3593.8
AT5G55490	GEX1 (GAMETE EXPRESSED PROTEIN1)	Brapa_ESTC046289	226.537	221.285	195.887	287.1	276.618	268.251	1466.56
AT5G55490	GEX1 (GAMETE EXPRESSED PROTEIN1)	Brapa_ESTC047836	148.253	170.946	112.602	188.979	171.675	234.266	1621.35
AT5G56160	Transporter	Brapa_ESTC027353	130.594	144.579	205.039	169.546	255.285	359.483	1393.39
AT5G56160	Transporter	Brapa_ESTC010829	224.092	267.36	274.327	231.294	286.782	439.651	1790.72
AT5G56510	APUM12 (ARABIDOPSIS PUMILIO 12); RNA binding	Brapa_ESTC046369	409.213	316.356	306.033	1646.08	2465.92	175.631	504.626
AT5G56640	MIOX5 (MYO-INOSITOL OXYGENASE 5)	Brapa_ESTC046382	153.972	363.205	208.433	144.806	174.537	823.514	4484.51
AT5G57090	EIR1 (ETHYLENE INSENSITIVE ROOT 1); auxin:hydrogen symporter/ transporter	Brapa_ESTC031715	439.234	304.719	212.426	726.928	4808.77	1103.32	331.34
AT5G57625	Allergen V5/Tpx-1-related family protein	Brapa_ESTC047445	377.849	311.009	353.642	249.542	226.838	206.912	1829.63
AT5G57670	ATP binding / protein kinase/ protein serine/threonine kinase	Brapa_ESTC005857	188.467	217.912	423.049	254.272	347.275	1223.15	3065.74
AT5G58010	Basic helix-loop-helix (bHLH) family protein	Brapa_ESTC034664	340.103	352.84	304.579	531.401	2773.53	427.087	214.867
AT5G58050	Glycerophosphoryl diester phosphodiesterase family protein	Brapa_ESTC026029	361.879	401.117	447.257	1740.06	918.102	8627.36	26686.2
AT5G58170	Glycerophosphoryl diester phosphodiesterase family protein	Brapa_ESTC022825	132.403	119.903	114.8	151.149	132.85	1150.07	6556.18
AT5G58170	Glycerophosphoryl diester phosphodiesterase family protein	Brapa_ESTC017821	208.383	173.666	129.422	239.363	185.372	5009.14	16435.2
AT5G58390	Peroxidase, putative	Brapa_ESTC008687	157.753	183.783	193.272	11838.5	34007.9	16156.5	106.674
AT5G58460	ATCHX25 (cation/hydrogen exchanger 25)	Brapa_ESTC046409	363.641	325.149	314.385	260.119	191.328	470.007	5213.44
AT5G59370	ACT4 (ACTIN 4)	Brapa_ESTC007857	70.7988	93.0873	73.0187	214.294	147.777	2288.24	12302.1
AT5G60500	Undecaprenyl pyrophosphate synthetase family protein / UPP synthetase family protein	Brapa_ESTC007950	170.452	442.259	268.586	10611.4	21595.9	18833	418.609
AT5G60510	Undecaprenyl pyrophosphate synthetase family protein / UPP synthetase family protein	Brapa_ESTC049973	5.9222	10.9294	5.5135	743.261	3545.82	2731.42	6.8545
AT5G60510	Undecaprenyl pyrophosphate synthetase family protein / UPP synthetase family protein	Brapa_ESTC049974	73.4673	81.0945	69.736	6025.8	17781.5	11989.2	75.4045
AT5G60560	F-box family protein	Brapa_ESTC030370	182.09	373.309	102.469	513.197	1213.51	767.912	449.341
AT5G60615	Encodes a defensin-like (DEFL) family protein	Brapa_ESTC010265	11.645	22.5937	24.501	250.976	125.303	825.133	4279.37
AT5G60615	Encodes a defensin-like (DEFL) family protein	Brapa_ESTC050403	82.0391	128.566	126.854	134.69	119.34	4093.58	18065.3
AT5G61610	Glycine-rich protein / oleosin	Brapa_ESTC018054	70.1761	275.416	193.483	144.023	5524.99	8665.74	1494.77
AT5G61720	Unknown protein	Brapa_ESTC017510	113.616	156.42	87.5046	146.551	68.6308	961.013	12398.2
AT5G61720	Unknown protein	Brapa_ESTC046553	96.6452	118.322	93.2787	123.88	106.462	1161.17	13397.6
AT5G61720	Unknown protein	Brapa_ESTC019337	51.0429	53.917	56.2964	372.625	309.747	5990.18	9835.94
AT5G61720	Unknown protein	Brapa_ESTC008240	70.5945	96.8756	96.673	571.939	396.112	8624.78	14885.4
AT5G61720	Unknown protein	Brapa_ESTC007689	69.3744	82.4673	117.539	383.989	317.039	9472.85	15394
AT5G61720	Unknown protein	Brapa_ESTC025840	450.636	404.651	469.809	1828.21	1308.82	14663.7	19859.2
AT5G61720	Unknown protein	Brapa_ESTC007638	243.134	264.514	303.634	1322.8	960.056	12561.2	25589.1
AT5G61720	Unknown protein	Brapa_ESTC025870	299.865	339.563	384.454	1788.13	1275.2	15280	26585.6
AT5G61720	Unknown protein	Brapa_ESTC009314	84.4516	87.9759	72.072	119.338	78.4687	380.274	3805.31
AT5G62320	MYB99 (myb domain protein 99)	Brapa_ESTC028843	115.026	432.856	123.092	7243.34	11462.6	320.796	80.4837
AT5G62750	Unknown protein	Brapa_ESTC048517	78.9981	84.7562	72.0172	132.117	120.137	353.959	2910.78
AT5G62750	Unknown protein	Brapa_ESTC048518	64.5614	145.802	241.199	609.087	383.898	1562.23	10352.7
AT5G64560	Magnesium transporter CorA-like family protein (MRS2-2)	Brapa_ESTC046558	395.8	401.722	357.853	1323.34	5591.26	4223.02	667.231
AT5G64690	Neurofilament triplet H protein-related	Brapa_ESTC046566	129.382	103.594	122.698	101.082	103.443	355.085	4513.52
AT5G64790	Glycosyl hydrolase family 17 protein	Brapa_ESTC009248	175.309	155.542	112.51	216.197	162.925	601.894	3069.01
AT5G64790	Glycosyl hydrolase family 17 protein	Brapa_ESTC019366	109.943	99.1483	82.1125	253.01	160.793	1245.03	4862.59
AT5G64790	Glycosyl hydrolase family 17 protein	Brapa_ESTC027328	117.247	126.514	110.001	417.293	258.221	2431.1	7032.67
AT5G64790	Glycosyl hydrolase family 17 protein	Brapa_ESTC046577	103.662	167.387	115.808	184.403	130.579	1241.33	7714.45
AT5G65910	BSD domain-containing protein	Brapa_ESTC015573	15.7832	27.4482	20.1156	61.4956	1549.39	4683.77	9084.13
AY028608	B. oleracea transcription factor-like protein (T2I1_290); putative oleosin (GRP1, 2, 3, 4, 5)	Brapa_ESTC046974	3.5942	5.3485	4.7708	58.1839	467.007	1942.1	587.643
AY028608	B. oleracea transcription factor-like protein (T2I1_290)/B. oleracea pollen coat oleosin-glycine rich protein (AAR13698)	Brapa_ESTC049223	221.467	213.634	212.335	4644.18	20671.2	20832.5	7184.18
AY028608	Brassica oleracea transcription factor-like protein (T2I1_290) gene; putative oleosin (GRP)	Brapa_ESTC003611	5.3205	6.447	6.1864	298.634	5047.58	13578.8	7751.86
AY028608	B. napus STA 41-9 (L33283); B. transcription factor-like protein(T2I1_290) ; B. oleracea pollen coat oleosin	Brapa_ESTC000519	36.5047	40.6646	32.4362	3041.04	26758.7	38392.1	37158.1
AY028608	B. napus STA 41-9 (L33283); B. transcription factor-like protein (T2I1_290); B. oleracea pollen coat oleosin	Brapa_ESTC028636	353.988	287.135	322.592	10004.9	48120.8	55671.3	61601.1
AY208876	Brassica napus seed specific protein Bn15D14A mRNA	Brapa_ESTC005930	243.409	258.058	493.813	677.175	726.269	1158.04	656.376
BX322795	Zebrafish DNA sequence from clone CH211-106E12 in linkage group B	Brapa_ESTC028284	4.7813	14.7067	12.0097	738.522	633.087	1238.79	520.182
DQ116449	Brassica oleracea var. botrytis pectin methylesterase inhibitor (PMEI)	Brapa_ESTC047840	368.166	303.297	322.066	1508.35	760.702	3249.96	15909.5
DQ244635	Zea mays clone 9793 mRNA sequence	Brapa_ESTC050363	222.264	170.04	186.007	257.929	210.319	500.262	1131.88
DQ244635	Zea mays clone 9793 mRNA sequence	Brapa_ESTC050364	486.017	311.562	433.092	428.482	500.373	792.007	2810.29
DQ245067	Zea mays clone 12620 mRNA sequence	Brapa_ESTC049190	8.607	17.4762	11.0244	21.7084	4327.3	10227.2	6645.75
DQ245067	Zea mays clone 12620 mRNA	Brapa_ESTC003566	28.7719	39.3554	28.2562	57.3019	7359.64	18699.8	13148.3
DQ245067	Zea mays clone 12620 mRNA	Brapa_ESTC049189	72.039	95.2459	84.5987	150.775	14513.9	34125.9	22702.3
EF079958	Brassica rapa oleosin-like protein	Brapa_ESTC007884	119.346	88.7071	135.18	219.659	9908.11	15426.8	11578.8
EF079958	Brassica rapa oleosin-like protein	Brapa_ESTC029658	299.119	286	247.178	463.672	14699.1	20597.7	13045.5
EF079958	B. rapa oleosin-like protein mRNA	Brapa_ESTC017377	61.2524	52.4132	41.442	291.214	20368.2	32092.3	26603.4
EF158459	Brassica rapa cultivar ZUBajh97-01B unknown gene	Brapa_ESTC000793	57.0525	57.994	49.8292	52.7066	42.4762	3275.88	16867.3
EF158459	Brassica rapa cultivar ZUBajh97-01B unknown gene	Brapa_ESTC047110	85.2616	141.959	114.935	106.837	194.382	17597.6	33876.6
EF158459	Brassica rapa cultivar ZUBajh97-01B unknown gene	Brapa_ESTC008117	419.99	428.166	348.642	346.442	237.094	20424.6	38246.2
EF158459	Brassica rapa cultivar ZUBajh97-01B unknown gene	Brapa_ESTC017402	448.829	404.889	402.166	325.222	297.436	18161.2	38575.4
EF182129	Unknown protein	Brapa_ESTC025831	55.55	72.8574	33.8468	101.326	55.2402	405.055	8644.87
EF423802	Brassica oleracea var. gemmifera defensin	Brapa_ESTC035910	513.4	549.58	423.3	394.649	291.43	13704.1	31964.5
EF523516	Brassica rapa MF14	Brapa_ESTC048377	56.1568	104.609	126.609	722.078	533.024	1534.16	6583.97
EF523516	Brassica rapa MF14	Brapa_ESTC028987	124.403	118.689	171.655	1630.74	895.939	9477.57	23233.9
EF523516	Brassica rapa MF14 mRNA	Brapa_ESTC028992	453.566	486.454	695.23	4391.83	2490.96	16903.4	32859.3
EF591297	Brassica rapa subsp. campestris pollen-expressed protein MF10 mRNA	Brapa_ESTC028703	250.294	264.754	209.15	214.717	370.957	16148.2	32690.3
EF660499	Homo sapiens nuclear receptor coactivator 1 (NCOA1) gene	Brapa_ESTC003547	5.6327	7.2316	6.1943	5.8373	117.365	4078.2	1864.23
EU082008	B. oleracea var. alboglabra cultivar Baihua putative LTP-like protein (MF15bh) gene	Brapa_ESTC028019	7.8315	15.4772	9.0427	15.3857	20.0167	2823.64	8340.56
EU082018	Brassica rapa subsp. chinensis cultivar Youdonger putative LTP-like protein (MF15yde)	Brapa_ESTC049769	59.7327	41.9546	37.4876	39.8347	88.2996	4701.2	8057.29
EU082023	Arabidopsis thaliana putative LTP-like protein (MF15) gene	Brapa_ESTC028634	168.719	137.023	161.703	150.207	140.202	6899.64	17291.3
EU118787	B. juncea AA genome E2B-like protein (liplid transfer protein)	Brapa_ESTC000259	312.214	477.238	272.403	7486.07	19883	12677.9	1239.75
EU180578	Brassica rapa retrotransposon RK03	Brapa_ESTC034070	400.6	376.103	210.171	892.756	1664.55	522.785	120.365
EU181170	Brassica rapa subsp. campestris pollen-specific polygalacturonase (MF2)	Brapa_ESTC047193	177.63	207.057	310.707	1842.91	2104.61	12682.6	18717	MF2
EU912394	B. napus WRKY21-1 transcription factor (WRKY21-1)	Brapa_ESTC026999	137.945	57.1671	182.889	470.5	275.77	2696.85	7049.2
EU941184	Zea mays clone 1374976 mRNA	Brapa_ESTC047686	453.47	606.514	481.832	464.753	787.301	2484.22	13219.3
EZ196927	TSA: Artemisia annua strain Artemis Contig10484	Brapa_ESTC028078	241.962	145.37	255.667	899.138	513.658	1871.94	15152.9
L48180	Brassica rapa subsp. pekinensis anther-specific protein (BNA237)	Brapa_ESTC049183	202.406	87.7565	71.9942	959.254	8833.25	10995.1	9201.24
L48180	B. rapa subsp. pekinensis anther-specific protein (BNA237) mRNA	Brapa_ESTC000796	26.3803	23.4285	12.0514	450.484	16992.2	21394	15256.4
M76978	Contains similarity to maize transposon MuDR (GB:M76978)	Brapa_ESTC032949	494.793	379.53	387.285	428.372	5893.45	6223.34	1038.4
NHF	No significant similarity found	Brapa_ESTC025473	74.5504	221.638	52.031	658.438	1723.68	499.753	21.9924
NHF	Brassica rapa subsp. pekinensis clone KBrB043L15	Brapa_ESTC049757	12.2848	28.4414	9.9143	36.5679	2253.85	6913.71	35.2508
NHF	Brassica rapa subsp. pekinensis clone KBrB053D06	Brapa_ESTC028573	51.3335	52.9372	39.7335	133.944	1286.77	958.657	41.4699
NHF	Arabidopsis thaliana genomic DNA, chromosome 5	Brapa_ESTC049679	495.312	199.929	98.8501	955.53	2637.26	1706.69	58.288
NHF	No significant similarity found	Brapa_ESTC048170	66.1286	133.441	50.1576	2993.07	8508.53	7985.96	60.6518
NHF	No significant similarity found	Brapa_ESTC003543	40.2405	51.999	43.8471	1398.87	7379.45	7085.21	62.0226
NHF	Brassica rapa subsp. pekinensis clone KBrB056I08	Brapa_ESTC000964	45.1289	67.0342	55.6089	88.8758	1917.44	2859.26	76.0059
NHF	No significant similarity found	Brapa_ESTC037574	161.356	176.66	157.257	123.289	1150.86	1632.93	83.7007
NHF	Brassica rapa subsp. pekinensis clone KBrB053D06	Brapa_ESTC038106	110.837	101.677	102.294	283.579	3045.35	2193.58	109.769
NHF	Brassica rapa subsp. pekinensis clone KBrS001M03	Brapa_ESTC003709	107.929	162.292	150.5	1172.02	6715.79	3489.02	112.309
NHF	Brassica rapa subsp. pekinensis clone KBrB069A23	Brapa_ESTC034487	462.408	310.246	223.891	820.277	976.659	1256.12	140.773
NHF	No significant similarity found	Brapa_ESTC003666	55.177	212.8	29.2156	99.1945	805.267	1695.3	143.85
NHF	Brassica rapa subsp. pekinensis clone KBrB072E02	Brapa_ESTC030106	214.102	269.219	159.752	672.784	4719.05	1178.24	150.532
NHF	Brassica rapa subsp. pekinensis clone KBrB073E19	Brapa_ESTC043841	339.532	235.737	222.833	458.149	1271.02	568.759	170.183
NHF	Brassica rapa subsp. pekinensis clone KBrB072E02 (170 bp)	Brapa_ESTC048160	97.9472	122.285	87.8493	130.098	3287.07	4778.25	172.739
NHF	Brassica rapa subsp. pekinensis clone KBrB030F10	Brapa_ESTC031908	191.85	179.266	202.832	120.142	1363.9	532.17	196.88
NHF	Brassica rapa subsp. pekinensis clone KBrH006P24	Brapa_ESTC047440	443.294	490.899	321.609	343.593	1007.32	547.864	235.06
NHF	Brassica rapa subsp. pekinensis clone KBrB043L15	Brapa_ESTC049758	60.6429	91.6989	57.0573	141.816	5763.44	16997.4	284.764
NHF	Vitis vinifera contig VV78X075539.2	Brapa_ESTC003524	428.795	273.081	10.3516	444.469	781.6	1489.96	289.594
NHF	No significant similarity found	Brapa_ESTC049197	4.874	6.1052	6.0293	5.4605	125.054	1540.26	327.102
NHF	No significant similarity found	Brapa_ESTC003637	21.1028	85.0005	5.7253	646.54	1717.71	5326.9	413.932
NHF	Brassica rapa subsp. pekinensis clone KBrB091M07	Brapa_ESTC049201	318.763	361.961	162.612	917.754	1714.05	1379.62	415.097
NHF	Arabidopsis thaliana DNA chromosome 4, contig fragment No. 68	Brapa_ESTC050926	252.166	240.009	305.482	366.849	1185.91	908.594	426.084
NHF	Vitis vinifera contig VV78X114980.4	Brapa_ESTC049198	7.0583	8.0902	7.7142	10.4185	161.753	2063.26	430.039
NHF	No significant similarity found	Brapa_ESTC029626	442.185	348.125	293.886	281.229	1227.01	2436.01	479.054
NHF	No significant similarity found	Brapa_ESTC003569	396.735	321.336	460.118	1030.24	547.209	427.406	652.022
NHF	Brassica rapa subsp. pekinensis clone KBrB060L22 (170 bp)	Brapa_ESTC003544	12.9153	15.246	7.2794	59.2693	1369.56	4033.13	750.952
NHF	No significant similarity found	Brapa_ESTC049169	165.825	231.415	301.358	639.816	720.182	1704.95	789.676
NHF	No significant similarity found	Brapa_ESTC003639	6.7024	22.4015	10.7236	1151.71	2787.04	4160.93	851.403
NHF	Brassica rapa subsp. pekinensis clone KBrB045I17	Brapa_ESTC029152	473.501	327.446	328.832	522.876	532.703	1650.62	890.657
NHF	Brassica rapa subsp. pekinensis clone KBrB047M06	Brapa_ESTC049821	134.563	109.849	91.643	75.833	492.579	2553.1	969.244
NHF	Brassica rapa subsp. pekinensis clone KBrB023L08	Brapa_ESTC003588	63.6155	57.073	55.2579	57.6957	2850.65	10509.6	999.193
NHF	Arabidopsis thaliana DNA chromosome 4, contig fragment No. 15	Brapa_ESTC042533	188.343	225.195	212.586	148.276	310.466	447.689	1017.59
NHF	No significant similarity found	Brapa_ESTC046987	301.072	421.421	131.714	448.997	799.392	650.202	1124.71
NHF	Reverse transcriptase (AAG51783)	Brapa_ESTC030819	328.971	399.394	353.436	263.858	207.117	179.342	1134.71
NHF	Brassica rapa subsp. pekinensis clone KBrB021J09	Brapa_ESTC031172	406.449	422.807	470.662	369.395	362.326	390.673	1160.32
NHF	Brassica rapa subsp. pekinensis clone KBrH003E13	Brapa_ESTC050834	319.85	294.689	176.706	197.571	158.694	222.755	1195.31
NHF	Brassica rapa subsp. pekinensis clone KBrH007D13	Brapa_ESTC004038	267.607	198.508	204.189	182.156	173.041	203.367	1217.59
NHF	No significant similarity found	Brapa_ESTC003733	192.14	174.246	176.256	389.547	290.965	293.886	1223.72
NHF	Brassica rapa subsp. pekinensis clone KBrH121P05	Brapa_ESTC003735	493.506	421.78	467.235	1804.36	3344.81	1752.51	1238.58
NHF	No significant similarity found	Brapa_ESTC003668	253.309	230.307	85.0633	450.483	99.879	84.5893	1250.26
NHF	No significant similarity found	Brapa_ESTC029014	461.783	262.066	298.373	237.293	217.567	255.903	1250.37
NHF	Arabidopsis thaliana genomic DNA, chromosome 5, TAC clone:K3G17	Brapa_ESTC029250	13.4972	12.8592	8.5423	18.528	16.4229	66.8103	1345.04
NHF	Unknown (self-incompatibility protein S1)	Brapa_ESTC030151	184.43	110.598	108.232	115.839	108.88	219.499	1365.04
NHF	Brassica rapa subsp. pekinensis clone KBrB036H12	Brapa_ESTC028558	121.519	32.8808	27.1096	94.0373	836.871	808.914	1384.89
NHF	No significant similarity found	Brapa_ESTC003506	151.182	153.111	295.199	129.88	128.533	1030.44	1436.39
NHF	Homo sapiens BAC clone RP11-290O12 from 4	Brapa_ESTC003913	192.801	182.88	429.594	223.994	498.99	520.488	1483.65
NHF	Brassica rapa subsp. pekinensis clone KBrS003K07	Brapa_ESTC045350	335.448	474.007	289.626	555.387	1169.75	1438.15	1512.83
NHF	Arabidopsis thaliana DNA chromosome 3, BAC clone T17J13	Brapa_ESTC047605	189.356	195.753	154.406	183.904	175.072	285.339	1623.56
NHF	Brassica rapa subsp. pekinensis clone KBrS004J05	Brapa_ESTC045196	49.2755	62.4804	60.2645	42.4379	46.9192	160.167	1625.27
NHF	No significant similarity found	Brapa_ESTC028735	24.7335	14.3259	12.8401	30.4486	701.696	3577.7	1658.67
NHF	Brassica rapa subsp. pekinensis clone KBrB019O20	Brapa_ESTC047648	178.356	424.357	225.608	472.76	490.989	116.016	1733.96
NHF	genomic DNA, chromosome 3, BAC clone: F6H5	Brapa_ESTC038882	338.087	235.102	253.848	201.82	195.969	249.894	1865.6
NHF	Brassica rapa subsp. pekinensis clone KBrB030F12	Brapa_ESTC050407	53.7981	44.9852	43.378	65.0681	46.4734	89.1842	1884.72
NHF	Brassica rapa subsp. pekinensis clone KBrB047M06	Brapa_ESTC049822	54.4393	94.9111	87.9759	83.2817	970.472	4023.98	2024.73
NHF	Brassica rapa subsp. pekinensis clone KBrH020D15	Brapa_ESTC049816	395.407	400.457	417.959	360.215	359.491	492.423	2042.23
NHF	No significant similarity found	Brapa_ESTC050423	21.3736	27.0134	12.7526	91.4339	69.0766	119.547	2332.83
NHF	No significant similarity found	Brapa_ESTC049845	54.8545	176.992	79.7568	107.568	61.8777	228.932	2365.43
NHF	Arabidopsis thaliana DNA chromosome 4, contig fragment No. 23	Brapa_ESTC032316	177.119	138.62	107.001	131.597	168.651	2573.09	2425.45
NHF	No significant similarity found	Brapa_ESTC050952	259.982	186.733	170.004	173.927	152.912	273.165	2587.58
NHF	Brassica rapa subsp. pekinensis clone KBrB038M13	Brapa_ESTC047842	79.2459	81.4201	70.3236	198.912	517.197	650.079	2717.86
NHF	Brassica rapa subsp. pekinensis clone KBrH020D15	Brapa_ESTC039971	408.389	474.041	408.829	353.34	321.577	623.802	3048.53
NHF	Brassica rapa subsp. pekinensis clone KBrB036M17	Brapa_ESTC044848	29.4427	37.2434	24.8919	35.5577	30.5638	708.229	3106.94
NHF	Brassica rapa subsp. pekinensis clone KBrS012H21	Brapa_ESTC028705	61.948	56.3906	44.6131	62.8215	58.5118	349.994	3116.74
NHF	Brassica rapa subsp. pekinensis clone KBrB060F02	Brapa_ESTC041290	418.156	412.275	318.401	252.315	212.753	590.928	3191.02
NHF	Brassica rapa subsp. pekinensis clone KBrB053D06	Brapa_ESTC017617	288.883	339.374	235.078	536.784	853.673	1347.01	3211.21
NHF	No significant similarity found	Brapa_ESTC049217	113.139	145.63	121.683	3153.48	6802.88	8922.57	3216.52
NHF	Brassica rapa subsp. pekinensis clone KBrB081M20	Brapa_ESTC049260	375.799	372.246	321.034	285.474	231.404	1456.73	3291.18
NHF	No significant similarity found	Brapa_ESTC029000	70.7988	88.4954	70.5341	97.2141	91.651	323.231	3317.21
NHF	No significant similarity found	Brapa_ESTC003505	81.3996	41.2087	14.3309	1229.89	7832.08	13779.7	3370.55
NHF	No significant similarity found	Brapa_ESTC028560	79.6873	72.384	64.9592	84.5301	56.028	323.753	3381.93
NHF	No significant similarity found	Brapa_ESTC049277	11.484	18.7083	11.0966	13.3712	14.6251	1162.39	3553.76
NHF	No significant similarity found	Brapa_ESTC003512	17.7124	36.3596	20.4081	3211.71	10334.2	15385.7	3597.18
NHF	No significant similarity found	Brapa_ESTC004812	178.965	197.483	156.749	268.864	117.389	253.789	3783.22
NHF	Brassica rapa subsp. pekinensis clone KBrH003D18	Brapa_ESTC048239	10.6437	13.0381	7.6572	33.4395	19.0165	1134.02	3816.94
NHF	Brassica rapa subsp. pekinensis clone KBrB048L11	Brapa_ESTC035231	185.024	157.244	189.46	182.64	165.737	375.036	3874.61
NHF	No significant similarity found	Brapa_ESTC047821	5.2162	18.1451	17.2542	179.118	130.5	759.18	3932.43
NHF	No significant similarity found	Brapa_ESTC050359	9.4616	13.8394	15.7959	142.832	66.3673	1975.22	3945.1
NHF	Arabidopsis thaliana DNA chromosome 3, BAC clone F13I12	Brapa_ESTC000539	34.7337	65.8571	43.5169	41.1986	48.8395	1760.81	4117.99
NHF	No significant similarity found	Brapa_ESTC049846	97.943	291.026	105.062	159.156	91.3044	441.61	4247.8
NHF	Brassica rapa subsp. pekinensis clone KBrB021P17	Brapa_ESTC050434	196.893	179.531	197.403	251.34	211.499	439.452	4380.98
NHF	No significant similarity found	Brapa_ESTC003536	31.8607	46.7187	40.2889	271.753	5691.19	10174.5	4413.88
NHF	No significant similarity found	Brapa_ESTC048193	90.5159	106.693	110.639	405.453	217.603	544.402	4505.6
NHF	Arabidopsis thaliana DNA chromosome 4	Brapa_ESTC003548	10.4283	13.3245	9.3244	14.2779	17.0278	2522.74	4923.3
NHF	No significant similarity found	Brapa_ESTC050365	9.3805	20.5309	12.9441	278.385	141.613	1979.41	5482.25
NHF	No significant similarity found	Brapa_ESTC003515	180.6	166.624	84.9188	146.59	396.202	3888.28	5888.44
NHF	Unknown protein	Brapa_ESTC025861	12.2187	27.3874	39.9575	179.72	155.784	1598.26	5985.32
NHF	Arabidopsis thaliana genomic DNA, chromosome 5	Brapa_ESTC047186	123.653	144.508	102.564	191.054	146.757	453.25	6304.64
NHF	Genomic Sequence For Arabidopsis thaliana Clone T3P01 From Chromosome V	Brapa_ESTC020325	373.594	357.7	339.212	503.206	1225.83	604.592	6323.91
NHF	No significant similarity found	Brapa_ESTC028263	35.7081	48.2971	32.2395	32.7066	38.9135	1030.99	6708.42
NHF	No significant similarity found	Brapa_ESTC047822	154.857	170.254	164.184	794.014	583.537	1325.39	6774.9
NHF	No significant similarity found	Brapa_ESTC047819	144.321	220.014	199.751	264.818	135.149	531.109	7068.05
NHF	No significant similarity found	Brapa_ESTC028134	16.4166	21.6471	10.8846	24.579	85.0003	3634.77	7455.31
NHF	Brassica rapa subsp. pekinensis clone KBrB054G07	Brapa_ESTC045557	224.399	261.182	189.037	233.025	1232.02	1549.31	7463.74
NHF	Arabidopsis thaliana DNA chromosome 3	Brapa_ESTC027972	27.8217	24.043	21.9258	33.2591	28.4925	2018.61	7483.12
NHF	No significant similarity found	Brapa_ESTC003744	16.4893	12.7709	13.1229	22.1499	1122.98	12841.7	7528.29
NHF	No significant similarity found	Brapa_ESTC003518	40.3269	38.8361	27.5299	30.6889	1223.47	10409.5	7598.5
NHF	Genomic sequence for Arabidopsis thaliana BAC F5A9 from chromosome 1	Brapa_ESTC047120	37.286	51.2129	28.8158	40.5346	40.7674	716.38	7911.64
NHF	No significant similarity found	Brapa_ESTC046907	214.679	180.483	216.323	305.004	225.817	1386.56	8230.67
NHF	Arabidopsis thaliana genomic DNA, chromosome 3, P1 clone: MLN21	Brapa_ESTC042977	15.8501	49.7663	29.7877	21431.2	24811.2	14943.3	8262.14
NHF	Brassica rapa subsp. pekinensis clone KBrB036M17	Brapa_ESTC044847	132.882	136.102	75.4178	92.4516	96.4201	3553.87	8568.85
NHF	Brassica rapa subsp. pekinensis clone KBrB019N06/Arabidopsis thaliana DNA chromosome 3, BAC clone F7K15	Brapa_ESTC003496	186.34	232.737	117.976	19579.6	21406	19363.2	9489.34
NHF	Brassica rapa subsp. pekinensis clone KBrB039A19/Arabidopsis thaliana BAC T8M17	Brapa_ESTC042894	229.373	158.645	131.262	163.948	270.253	2690	9909.48
NHF	Brassica rapa subsp. pekinensis clone KBrB013N08	Brapa_ESTC030672	177.706	199.579	149.897	6472.51	27677.5	29047.4	9961.13
NHF	Brassica rapa subsp. pekinensis clone KBrB080J22	Brapa_ESTC049798	19.262	16.0637	11.0587	19.4512	27.5894	3727.83	9990.21
NHF	Brassica rapa subsp. pekinensis clone KBrB016N13	Brapa_ESTC028603	299.55	132.87	138.167	113.148	89.437	1709.93	10075
NHF	No significant similarity found	Brapa_ESTC000535	71.0425	99.3733	67.9315	4749.48	17374.5	20373.8	10527.3
NHF	No significant similarity found	Brapa_ESTC028273	32.6372	35.1513	15.6019	28.7551	1599.88	19978.6	10596.1
NHF	Arabidopsis thaliana DNA chromosome 3, BAC clone F13I12	Brapa_ESTC028289	174.957	160.942	112.469	135.4	118.658	5028.9	11448.5
NHF	Brassica rapa subsp. pekinensis clone KBrB080J22	Brapa_ESTC049797	21.1542	35.1567	26.458	42.5593	67.0076	7365.32	11792.9
NHF	Arabidopsis thaliana chromosome 2 clone T18E12 map CIC11A04	Brapa_ESTC028026	81.5459	100.9	95.844	103.279	67.9958	1871.64	11867.1
NHF	Arabidopsis thaliana chromosome 2 BAC T6D20 genomic sequence	Brapa_ESTC050345	65.7926	87.8342	80.4603	803.227	637.663	8230.32	11875.1
NHF	No significant similarity found	Brapa_ESTC003712	56.4921	72.6888	52.246	4600.59	17298.5	25571.2	12033.5
NHF	Brassica rapa subsp. pekinensis clone KBrB021P17	Brapa_ESTC050433	162.613	261.478	171.801	438.881	296.619	1663.35	12449.8
NHF	No significant similarity found	Brapa_ESTC003802	24.1414	39.523	18.7681	39.8082	55.5484	5695.94	12697.4
NHF	No significant similarity found	Brapa_ESTC047078	136.629	125.96	129.907	519.663	301.537	1873.14	12943.2
NHF	Brassica rapa subsp. pekinensis clone KBrB047A09	Brapa_ESTC048407	66.5605	70.1503	62.3896	177.612	137.214	1433.83	13010.2
NHF	Arabidopsis thaliana DNA chromosome 3	Brapa_ESTC027970	197.197	186.087	150.515	161.452	170.8	5144.49	13569.8
NHF	No significant similarity found	Brapa_ESTC003680	60.6703	40.9496	29.6861	240.12	13449.9	22365.2	13737.5
NHF	Brassica rapa subsp. pekinensis clone KBrB006F18	Brapa_ESTC028576	113.77	150.309	191.103	1180.23	809.587	7455.8	14471.7
NHF	No significant similarity found	Brapa_ESTC003533	36.4866	74.8162	47.8985	50.3966	167.415	9219.14	14551
NHF	Vitis vinifera contig VV78X061745.7	Brapa_ESTC048521	125.457	96.5867	120.069	742.104	442.592	5326.9	15078.3
NHF	Arabidopsis thaliana chromosome 2 clone F25P17 map mi238	Brapa_ESTC000886	84.9273	116.383	82.1344	93.5159	75.3622	5431.01	15620.5
NHF	Brassica rapa subsp. pekinensis clone KBrB016N13	Brapa_ESTC003800	64.7378	85.2459	70.4036	78.793	68.1961	7440.61	15701.2
NHF	Brassica rapa subsp. pekinensis clone KBrH003D18	Brapa_ESTC030977	230.177	173.331	174.346	160.214	136.452	1196.53	16291
NHF	No significant similarity found	Brapa_ESTC003620	62.7613	66.7933	24.2303	2251.16	10353.3	26167.9	16401.5
NHF	No significant similarity found	Brapa_ESTC028733	35.6983	33.1489	45.8162	25.0934	61.1258	7517.26	16917.7
NHF	Brassica rapa subsp. pekinensis clone KBrB039A19	Brapa_ESTC003799	70.1511	85.9026	93.9398	70.0374	87.6699	9243.35	18762
NHF	Arabidopsis thaliana chromosome I BAC F13O11 genomic sequence	Brapa_ESTC046908	87.1501	81.4201	86.4163	101.423	102.895	2430.01	18771.2
NHF	No significant similarity found	Brapa_ESTC041686	185.136	159.116	147.037	155.612	121.666	3411.41	18870.7
NHF	Brassica rapa subsp. pekinensis clone KBrB065N20	Brapa_ESTC047089	101.309	89.2101	68.5132	78.4044	89.4153	7462.16	21330.1
NHF	No significant similarity found	Brapa_ESTC047084	90.388	71.2474	87.1071	99.9967	87.5795	7457.3	22591.8
NHF	No significant similarity found	Brapa_ESTC047817	146.776	136.725	145.926	1358.7	797.519	11355.7	23002.7
NHF	Brassica rapa subsp. pekinensis clone KBrB021B05	Brapa_ESTC027967	100.325	84.6909	81.9273	74.6426	66.1506	8189.77	24139.4
NHF	MF14 [Brassica rapa var. purpuraria](ABP73255)	Brapa_ESTC000460	190.143	225.199	416.183	2492.01	1357.77	10639.9	25418.1
NHF	No significant similarity found	Brapa_ESTC049911	71.8915	58.4963	41.9679	86.7556	67.6758	6004.12	25475.7
NHF	Brassica rapa subsp. pekinensis clone KBrH006L19	Brapa_ESTC047829	263.505	208.844	230.707	481.932	516.218	12684.1	26996
NHF	Brassica rapa subsp. pekinensis clone KBrH003D18	Brapa_ESTC048240	251.734	226.113	216.96	297.577	201.524	14303.4	27840.4
NHF	Brassica rapa subsp. pekinensis clone KBrB019N06	Brapa_ESTC050778	736.52	372.261	122.402	8548.75	10219.2	4690.5	1706.4
NHF	No significant similarity found	Brapa_ESTC005300	138.317	814.232	102.642	13825.5	18558.5	25436.7	3134.29
NHF	Brassica rapa subsp. pekinensis clone KBrB013M01	Brapa_ESTC034945	522.27	463.306	515.814	395.103	423.806	722.185	6163.67
NHF	No significant similarity found	Brapa_ESTC046915	640.681	481.746	438.661	392.324	411.086	699.229	6250.51
NHF	Brassica rapa subsp. pekinensis clone KBrB060F02	Brapa_ESTC047207	414.948	523.727	346.492	318.529	237.318	1244.47	6487.94
NHF	Arabidopsis thaliana chromosome 2 clone F15K20 map B68	Brapa_ESTC004275	650.324	371.238	402.546	472.657	459.004	1870.12	8670.48
NHF	Brassica rapa subsp. pekinensis clone KBrH006L19	Brapa_ESTC028605	759.784	513.929	622.544	835.594	733.118	8435.48	13024.1
NHF	Brassica napus tapetal oleosin-like (BnOlnB;4) gene, 5' upstream sequence with promoter activity	Brapa_ESTC000792	503.62	288.537	293.42	183.277	4588.12	32703.3	28366.2
NHF	Arabidopsis thaliana DNA chromosome 3, BAC clone T16L24	Brapa_ESTC043888	805.43	691.496	349.445	2109.54	1366.86	11194.4	30504.5
S65812	RNA-directed DNA polymerase (retrotransposon)	Brapa_ESTC045781	118.754	125.223	118.278	132.91	115.292	521.134	6742.04
X52874	B. napus Bp4A and Bp4C genes expressed in early microspore development	Brapa_ESTC027126	120.053	146.001	106.944	100.392	108.245	5527.53	14993.2
X52874	B. napus Bp4A and Bp4C genes expressed in early microspore development	Brapa_ESTC028028	144.486	137.673	117.722	121.964	85.7216	6228.92	19390
X52874	B. napus Bp4A and Bp4C genes expressed in early microspore development	Brapa_ESTC000850	156.22	168.434	152.087	142.752	144.339	7384.21	19679.2
X52874	B. napus Bp4A and Bp4C genes expressed in early microspore development	Brapa_ESTC000877	131.946	126.024	114.549	116.866	155.094	8920.61	22683.5
X60318	B.napus mRNA, homologous to phospholipid transfer proteins and amylase/protease inhibitors	Brapa_ESTC003598	11.1528	32.141	14.0826	584.339	7557.72	9298.29	810.213
X60376	B. napus CEX mRNA for a novel proline-rich protein ; B. oleracea anther-specific proline-rich protein (APG1) mRNA (AF458407)	Brapa_ESTC003502	80.6383	57.7398	69.3732	3966.29	25201.9	32470.9	13473
X67142	B.napus C98 mRNA (oleosin)	Brapa_ESTC003622	6.8659	6.4698	5.3666	243.548	2299.22	5797.56	2695.13
X82020	B.nappus mRNA for oleosin (pol3)	Brapa_ESTC003686	14.9967	14.3423	13.943	37.3346	4915.18	10027.4	7867.63
X82020	B.nappus mRNA for oleosin (pol3)	Brapa_ESTC003555	25.772	28.1171	20.9152	108.023	7918.12	20403.4	12031.2
X82020	B.nappus mRNA for oleosin (pol3)	Brapa_ESTC000518	96.1659	96.0716	64.5021	196.514	9338.23	20003.2	13503.7
X96409	B.oleracea mRNA for pollen coat oleosin	Brapa_ESTC003529	17.5849	23.9688	18.0309	1315.04	17646.5	27390.5	23602.4
XM002280360	Vitis vinifera similar to ZFWD1 (zinc finger WD40 repeat protein 1)	Brapa_ESTC037544	427.388	404.452	312.712	305.599	227.572	471.374	2588.44
XM002516069	Ricinus communis conserved hypothetical protein	Brapa_ESTC009313	156.977	148.712	120.871	222.692	152.155	753.997	7051.4
Y08986	B.napus gene encoding oleosin-like protein (TF)	Brapa_ESTC029654	205.545	91.5144	110.127	1935.36	19983.7	19875.1	911.18
Y08986	B.napus gene encoding oleosin-like protein (TF)	Brapa_ESTC029651	126.577	94.1595	76.4516	84.6068	1911.36	13901.1	7470.24
Y08986	B.napus gene encoding oleosin-like protein (TF)	Brapa_ESTC047095	464.509	459.343	296.538	673.532	5700.42	27086.4	18217.2
NHF= No hit found
	PI value
	>20,000
	14,000-19,999
	8,000-13,999
	4,000-7,999
	2,000-3,999
	1,000-1,999
	500-999
	<500
