# Supplementary material for: Comprehensive Analysis of Genic Male Sterility-Related Genes in Brassica rapa Using a Newly Developed Br300K Oligomeric Chip
Source: PLoS One. 2013 Sep 11;8(9):e72178. doi: 10.1371/journal.pone.0072178 (PMC3770635; doi:10.1371/journal.pone.0072178)
Supplement: Table S9 — Genes specifically expressed in sterile buds. (XLSX) [file pone.0072178.s018.xlsx]

## Sheet: S-specific
Table S9. Genes specifically expressed in sterile buds. (=Excel file 4)
Gene Id or At Locus	Proposed function	B. rapa SEQ_ID	PI value
			S1	S2	S3	F1	F2	F3	F4
AT5G52940	Unknown protein	Brapa_ESTC034401	7224.97	6818.8	771.292	223.872	251.293	219.47	175.255
AT5G52940	Unknown protein	Brapa_ESTC042189	1530.47	1613.59	616.496	187.177	314.29	212.545	150.103
AT5G52940	Unknown protein	Brapa_ESTC046224	824.255	2395.1	266.152	249.386	384.926	196.268	106.833
AT5G52940	Unknown protein	Brapa_ESTC040815	1179.22	1308.96	332.731	100.389	145.041	169.983	66.2616
AT5G54330	Unknown protein	Brapa_ESTC046229	6779.08	5624.93	1159.06	148.276	243.642	182.212	163.579
AT2G43250	Similar to conserved hypothetical protein	Brapa_ESTC037929	3505.86	2479.66	569.433	229.377	267.771	273.434	230.15
AT2G43250	Similar to conserved hypothetical protein	Brapa_ESTC040976	2604.23	2351.48	351.814	355.512	227.234	153.373	208.607
AT5G39150	Germin-like protein, putative	Brapa_ESTC021792	2559.02	2345.72	600.465	336.277	131.269	70.4622	69.1003
AT5G19880	Peroxidase, putative	Brapa_ESTC029686	1818.94	593.873	95.7987	210.039	198.933	58.9523	44.4977
AT4G23190	CRK11 (CYSTEINE-RICH RLK11); kinase	Brapa_ESTC044361	1771.94	1670.92	319.487	283.024	233.5	174.817	106.103
AT4G23190	CRK11 (CYSTEINE-RICH RLK11); kinase	Brapa_ESTC042350	1304.03	780.99	182.653	280.023	192.23	182.656	111.037
AT1G21326	VQ motif-containing protein	Brapa_ESTC031007	1762.05	228.874	86.8644	229.059	72.2145	91.6043	119.382
AT1G13540	Unknown protein	Brapa_ESTC039556	1723.21	1476.74	167.246	283.246	115.683	63.975	32.7319
AT2G04050	MATE efflux family protein	Brapa_ESTC023478	1618.07	1392.6	376.475	332.44	424.037	275.137	291.382
AT5G57981	Eukaryotic rpb5 RNA polymerase subunit family protein	Brapa_ESTC022923	1610.77	387.313	476.689	327.774	250.329	189.199	176.56
AT5G55270	Unknown protein	Brapa_ESTC040814	1572.3	1267.15	334.061	129.18	110.639	107.405	90.3991
NHF	Brassica rapa subsp. pekinensis clone KBrB075L03	Brapa_ESTC044345	1167.48	847.276	611.477	470.886	372.981	312.848	347.986
NHF	Brassica rapa subsp. pekinensis clone KBrH001J06	Brapa_ESTC036639	1136.69	835.39	721.465	479.186	410.114	281.582	260.792
AT1G79180	AtMYB63 (myb domain protein 63)	Brapa_ESTC030153	1132.15	719.563	381.673	209.532	157.149	172.566	340.896
AT1G72160	SEC14 cytosolic factor family protein / phosphoglyceride transfer family protein	Brapa_ESTC040497	1071.21	819.88	738.976	493.159	418.034	310.106	296.918
AT4G34790	Auxin-responsive family protein	Brapa_ESTC030509	1042	583.929	427.378	341.349	179.42	216.105	191.555
AT4G05190	ATK5 (Arabidopsis thaliana kinesin 5); microtubule motor	Brapa_ESTC048282	1019.53	908.432	979.391	470.767	440.309	437.499	442.419
AT2G04040	ATDTX1; antiporter/ multidrug efflux pump/ multidrug transporter/ transporter	Brapa_ESTC005359	1008.07	858.513	137.593	121.508	203.674	152.452	115.93
AT1G15040	Glutamine amidotransferase-related	Brapa_ESTC013518	11234.4	20268.3	3420.39	275.276	170.545	237.012	190.34
AT1G15040	Glutamine amidotransferase-related	Brapa_ESTC033549	1108.07	2266.56	613.85	193.372	176.403	267.817	331.693
AT2G38820	Unknown protein	Brapa_ESTC042078	8409.98	18701.6	1566.1	147.616	136.959	147.992	111.477
AT1G53990	GLIP3 (GDSL-motif lipase 3)	Brapa_ESTC009454	2898.18	11020	1550.34	351.149	421.53	392.356	67.8823
AT4G25300	Oxidoreductase, 2OG-Fe(II) oxygenase family protein	Brapa_ESTC006424	3716.13	10899.9	1033.8	436.793	486.659	264.425	181.672
AT5G64120	Peroxidase, putative	Brapa_ESTC013772	4194.08	10189.9	659.263	221.272	179.294	175.244	191.86
AT5G64120	Peroxidase, putative	Brapa_ESTC046528	1118.7	2285.92	460.27	236.955	193.536	156.149	244.775
AT4G36610	Hydrolase, alpha/beta fold family protein	Brapa_ESTC045068	1891.93	8328.15	1794.14	233.69	294.874	56.5823	32.4833
AT4G36610	Hydrolase, alpha/beta fold family protein	Brapa_ESTC018501	2503.18	6785.44	1789.89	265.356	272.335	118.008	68.2898
AT3G18550	TCP family transcription factor, putative	Brapa_ESTC007288	1859.69	8291.53	7195.14	462.756	471.928	338.555	482.817
AT5G14730	Unknown protein	Brapa_ESTC011615	2083.87	7915.62	761.342	415.682	401.09	484.053	418.112
AT5G14730	Unknown protein	Brapa_ESTC045672	1049.63	2805.44	475.968	359.483	363.786	355.579	273.402
AF073829	Retrotransposon romani-At-5, reverse transcriptase-like	Brapa_ESTC021606	1539.21	6762.89	1641.1	583.497	459.788	358.807	272.307
AT2G36780	UDP-glucoronosyl/UDP-glucosyl transferase family protein	Brapa_ESTC016832	393.596	6636.52	593.689	175.436	301.326	181.722	142.704
AT2G36780	UDP-glucoronosyl/UDP-glucosyl transferase family protein	Brapa_ESTC005128	198.864	5241.61	424.406	86.3171	160.82	85.5807	49.7883
AT5G33303	Smilar to unknown protein	Brapa_ESTC019435	2077.26	6206.51	914.88	228.532	314.643	264.754	238.011
AT5G33303	Smilar to unknown protein	Brapa_ESTC040812	673.555	1925.11	806.447	362.404	472.642	379.752	447.835
AT4G26200	ACS7 (1-Amino-cyclopropane-1-carboxylate synthase 7)	Brapa_ESTC044668	3997.91	4656.9	892.929	325.259	368.736	319.406	204.15
AT5G44380	FAD-binding domain-containing protein	Brapa_ESTC038807	3831.71	5488.28	997.103	311.436	393.006	256.929	113.389
AT2G34690	ACD11 (ACCELERATED CELL DEATH 11)	Brapa_ESTC025625	3060.05	3965.51	934.833	294.293	249.783	116.96	111.293
AT1G33760	AP2 domain-containing transcription factor, putative	Brapa_ESTC032560	2953.34	6010.74	800.469	299.077	283.444	264.946	243.327
AT1G60730	Aldo/keto reductase family protein	Brapa_ESTC005156	2771.82	6094.29	720.387	130.326	103.921	74.9841	36.8717
AT5G13080	WRKY75 (WRKY DNA-binding protein 75)	Brapa_ESTC045545	2453.34	5537.15	1353.89	297.822	401.885	246.413	232.384
AT5G13080	WRKY75 (WRKY DNA-binding protein 75)	Brapa_ESTC004950	633.087	1341.16	376.516	74.6745	142.642	78.5912	85.2835
AT3G14620	CYP72A8 (cytochrome P450, family 72, subfamily A, polypeptide 8)	Brapa_ESTC023430	1374.32	5337.56	985.962	302.241	444.601	243.887	111.579
AT1G68725	AGP19/ATAGP19 (ARABINOGALACTAN-PROTEIN 19)	Brapa_ESTC031983	1472.47	5069.31	318.056	356.324	387.268	259.008	218.585
AT3G54150	Embryo-abundant protein-related	Brapa_ESTC012137	1921.75	4609.13	444.654	464.31	285.643	228.856	125.293
AT1G73260	Trypsin and protease inhibitor family protein / Kunitz family protein	Brapa_ESTC002041	1516.5	4428.28	1069.61	219.018	286.644	407.542	227.482
AT4G18170	WRKY28 (WRKY DNA-binding protein 28)	Brapa_ESTC044270	1134.16	4282.07	1241.06	294.19	201.369	167.209	210.586
AT4G18170	WRKY28 (WRKY DNA-binding protein 28)	Brapa_ESTC017090	727.04	2321.4	999.092	319.857	207.263	346.495	337.729
AB364385	Brassica rapa subsp. chinensis BcPR-4 mRNA for pathogenesis related protein 4	Brapa_ESTC018449	1553.92	3991.43	700.365	446.77	305.582	277.899	194.502
NHF	No signficant similarity found	Brapa_ESTC004120	832.944	3841.16	3051.93	199.867	286.072	123.213	184.302
AT4G37770	ACS8 (1-Amino-cyclopropane-1-carboxylate synthase 8)	Brapa_ESTC029636	1196.66	3530.1	655.378	182.088	212.357	140.974	75.2839
NHF	Arabidopsis thaliana DNA chromosome 4, BAC clone F23K16	Brapa_ESTC004564	1550.64	3498.13	769.649	114.605	131.864	134.769	96.2601
NHF	Brassica oleracea Contig B	Brapa_ESTC046953	881.757	3496.8	1772.28	277.612	361.166	297.69	177.087
NHF	Brassica rapa subsp. pekinensis clone KBrB036H12	Brapa_ESTC046640	412.23	3353.49	998.864	160.926	170.04	212.581	121.149
AT4G37010	Calcium ion binding	Brapa_ESTC034133	938.354	3326.88	2684.35	217.497	287.669	227.101	478.976
AT3G30290	CYP702A8 (cytochrome P450, family 702, subfamily A, polypeptide 8)	Brapa_ESTC029769	602.1	3325.69	139.452	91.4682	99.2714	51.874	38.6991
AT2G33060	Leucine-rich repeat family protein	Brapa_ESTC021581	815.306	3306.98	2849.26	409.458	430.369	355.103	432.262
BAB01723	Arabidopsis unnamed protein	Brapa_ESTC043202	1137.93	3249.89	726.073	123.103	187.792	152.53	115.851
AT2G44380	DC1 domain-containing protein	Brapa_ESTC024561	1464.4	3250.39	774.974	462.246	410.133	307.894	303.356
AT5G41750	Disease resistance protein (TIR-NBS-LRR class), putative	Brapa_ESTC042275	1745.07	3242.41	256.457	436.892	268.596	161.753	139.962
AT5G07100	WRKY26 (WRKY DNA-binding protein 26)	Brapa_ESTC023623	1032.45	3061.2	988.374	451.563	403.345	256.329	114.879
AT1G07900	LOB domain protein 1 / lateral organ boundaries domain protein 1 (LBD1)	Brapa_ESTC038020	589.429	3017.88	1791.23	255.839	306.621	259.709	267.698
NHF	Brassica rapa subsp. pekinensis clone KBrB046C11	Brapa_ESTC037009	867.102	2917.04	835.815	346.642	376.516	359.577	256.759
AT2G45570	CYP76C2 (cytochrome P450, family 76, subfamily C, polypeptide 2)	Brapa_ESTC034794	1645.86	2782.81	455.05	323.878	213.896	185.247	133.499
AT3G58450	Universal stress protein (USP) family protein	Brapa_ESTC030461	1347.04	2716.96	2664.75	460.547	359.199	380.365	287.182
AT1G76680	WRKY71 (WRKY DNA-binding protein 71)	Brapa_ESTC003264	371.878	2668.4	522.128	303.589	171.784	181.504	187.415
AT5G61890	AP2 domain-containing transcription factor family protein	Brapa_ESTC033324	1449.79	2674.64	459.332	209.244	194.908	137.554	101.054
AT2G02930	ATGSTF3 (GLUTATHIONE S-TRANSFERASE 16)	Brapa_ESTC005492	1709.42	2671.48	832.008	363.419	334.99	422.009	140.5
AT5G48430	Extracellular dermal glycoprotein, putative / EDGP, putative	Brapa_ESTC038165	878.452	2640.32	926.197	413.156	362.293	273.182	316.026
AT5G48430	Extracellular dermal glycoprotein, putative / EDGP, putative	Brapa_ESTC015111	597.668	2135.59	702.672	330.462	313.913	207.104	245.861
AT5G48430	Extracellular dermal glycoprotein, putative / EDGP, putative	Brapa_ESTC006439	265.151	1117.45	334.62	184.262	145.149	134.384	152.884
AT4G25810	XTR6 (XYLOGLUCAN ENDOTRANSGLYCOSYLASE 6)	Brapa_ESTC003358	668.331	2588.52	245.856	88.5301	83.6587	92.9087	213.573
AT3G23250	AtMYB15/AtY19/MYB15 (myb domain protein 15)	Brapa_ESTC007473	2006.28	2577.7	232.877	287.722	247.228	158.233	129.633
AT3G23250	AtMYB15/AtY19/MYB15 (myb domain protein 15)	Brapa_ESTC005167	1913.54	2517.02	242.183	296.983	239.786	144.482	120.054
AT3G23250	AtMYB15/AtY19/MYB15 (myb domain protein 15)	Brapa_ESTC024696	1221.66	2209.4	479.683	466.173	313.853	223.69	208.293
AT3G23250	AtMYB15/AtY19/MYB15 (myb domain protein 15)	Brapa_ESTC015321	765.226	1450.31	318.318	283.024	250.321	209.403	145.276
AT3G22620	Protease inhibitor/seed storage/lipid transfer protein (LTP) family protein	Brapa_ESTC013008	792.864	2554.47	1086.82	358.916	188.849	288.992	315.897
AT1G20180	Unknown protein	Brapa_ESTC039797	601.517	2423.35	1019.05	289.838	418.88	204.678	306.161
AT1G21100	O-methyltransferase, putative	Brapa_ESTC021458	1164.2	2490.91	399.512	355.201	279.164	266.007	97.2471
AT1G29860	WRKY71 (WRKY DNA-binding protein 71)	Brapa_ESTC016667	1347.98	2402.98	1379.25	147.376	165.387	138.024	78.344
AT2G40370	LAC5 (laccase 5); copper ion binding / oxidoreductase	Brapa_ESTC041989	575.323	2372.3	1414.18	193.26	172.722	186.852	145.714
AT2G40370	LAC5 (laccase 5); copper ion binding / oxidoreductase	Brapa_ESTC024578	373.641	1009.62	574.536	136.704	105.026	87.919	64.4479
AT3G51920	CAM9 (CALMODULIN 9)	Brapa_ESTC002688	1017.07	2353.53	1020.85	360.998	429.229	365.054	262.023
AT4G34138	UGT73B1 (UDP-glucosyl transferase 73B1)	Brapa_ESTC023459	560.794	2365.24	671.113	163.661	334.911	285.32	239.617
AT2G29460	ATGSTU4 (GLUTATHIONE S-TRANSFERASE 22)	Brapa_ESTC024538	1005.75	2352.83	748.597	267.252	370.011	115.753	114.249
AT4G00970	Protein kinase family protein	Brapa_ESTC026282	1382.77	2326.72	497.134	307.96	187.999	151.773	106.738
AT1G08920	Carbohydrate transporter/ sugar porter	Brapa_ESTC039400	815.453	2310.97	1281.85	385.065	371.017	337.464	389.8
AT1G09500	Cinnamyl-alcohol dehydrogenase family / CAD family	Brapa_ESTC039424	629.828	2293.28	1429.51	284.596	368.942	267.817	190.609
AT5G48657	Defense protein-related	Brapa_ESTC002049	2145.12	2270.48	332.083	496.214	417.992	328.675	298.626
AT4G36430	Peroxidase, putative	Brapa_ESTC005921	1033.18	2110.53	796.739	279.326	359.213	202.133	109.943
AT5G06730	Peroxidase, putative	Brapa_ESTC000533	177.244	2109.19	532.183	90.6573	69.9115	92.3573	191.013
NHF	Brassica rapa subsp. pekinensis clone KBrB072K21	Brapa_ESTC034701	789.94	2102.43	1015.13	320.447	380.831	369.661	470.579
AT5G49690	UDP-glucoronosyl/UDP-glucosyl transferase family protein	Brapa_ESTC024296	603.706	2098.12	726.943	260.846	292.277	219.643	134.217
AT2G41480	Peroxidase	Brapa_ESTC025135	490.037	2044.28	1240.31	225.306	278.611	195.24	293.96
AT2G41480	Peroxidase	Brapa_ESTC037341	323.686	1042.45	763.8	154.494	192.532	122.471	207.433
AT2G17850	Unknown protein	Brapa_ESTC003283	1659.23	1978.08	247.342	274.529	164.58	84.2015	155.91
AT1G65500	Unknown protein mRNA	Brapa_ESTC028081	1517.31	1776.31	338.894	225.15	321.577	129.626	156.608
AT2G38870	Protease inhibitor, putative	Brapa_ESTC042045	1343.58	1518.75	634.648	276.649	263.087	308.929	454.197
NHF	Brassica rapa subsp. pekinensis clone KBrH006C14	Brapa_ESTC037070	1246.33	1376.39	436.182	272.577	174.894	235.397	219.722
AT1G59590	ZCF37	Brapa_ESTC013375	1219.87	1342.01	286.349	140.804	120.323	82.2801	87.8701
AT2G36690	Oxidoreductase, 2OG-Fe(II) oxygenase family protein	Brapa_ESTC038637	1162.91	1304.14	357.075	235.698	221.594	224.425	198.643
AT1G75490	DNA binding / transcription factor	Brapa_ESTC022437	1107.18	1964.23	1111.81	368.96	236.392	147.15	129.977
NHF	No signficant similarity found	Brapa_ESTC029570	1076.1	1617.4	538.472	466.707	401.842	348.323	267.814
AT4G04570	Protein kinase family protein	Brapa_ESTC004917	1009.61	1826.84	532.309	494.898	358.419	332.999	296.089
AT5G09980	PROPEP4 (Elicitor peptide 4 precursor)	Brapa_ESTC045508	951.26	1172.63	566.336	290.309	248.453	268.806	384.347
AT1G63140	O-methyltransferase, putative	Brapa_ESTC040665	868.466	1700.78	554.356	448.51	420.133	115.262	117.683
AT1G20350	ATTIM17-1 (Arabidopsis thaliana translocase inner membrane subunit 17-1); protein translocase	Brapa_ESTC039788	862.595	1391.38	569.166	353.044	326.244	330.084	309.185
AT1G17810	BETA-TIP (BETA-TONOPLAST INTRINSIC PROTEIN); water channel	Brapa_ESTC022328	848.768	1579.83	1227.58	419.625	410.772	324.032	495.12
AT3G28600	ATP binding / ATPase	Brapa_ESTC025104	843.182	1745.76	269.604	360.16	203.628	182.737	142.181
AT5G04200	Latex-abundant protein, putative (AMC9) / caspase family protein	Brapa_ESTC045370	841.403	1189.91	1143.88	346.642	255.15	239.24	398.388
NHF	Brassica rapa subsp. pekinensis clone KBrS012H21	Brapa_ESTC039076	809.298	1042.15	372.068	241.962	368.857	302.143	246.261
AT3G21720	Isocitrate lyase, putative	Brapa_ESTC000478	775.084	1108.67	638.373	399.102	380.152	431.164	425.674
AT2G29470	ATGSTU3 (GLUTATHIONE S-TRANSFERASE 21)	Brapa_ESTC003212	771.447	1860.63	255.217	332.847	180.817	91.1816	122.058
AT4G26420	GAMT1; S-adenosylmethionine-dependent methyltransferase/ gibberellin carboxyl-O-methyltransferase	Brapa_ESTC019836	749.522	1379.49	952.217	307.784	280.921	316.834	373.835
AT5G60270	Lectin protein kinase family protein	Brapa_ESTC034973	679.996	1081.36	542.716	160.408	150.213	118.711	123.499
AT5G39610	ANAC092/ATNAC2/ATNAC6 (Arabidopsis NAC domain containing protein 92)	Brapa_ESTC045884	673.748	1978.3	489.117	322.29	273.103	157.417	145.24
AT1G08310	Esterase/lipase/thioesterase family protein	Brapa_ESTC021270	673.262	1860.97	1430.61	404.274	404.596	260.61	323.487
AT4G29905	Unknown protein	Brapa_ESTC019456	667.973	1702.73	625.958	103.579	87.624	53.5403	171.389
NHF	Brassica rapa subsp. pekinensis clone KBrH006E24	Brapa_ESTC040103	651.073	1422.8	186.204	470.016	221.086	70.1675	84.4656
NHF	Brassica rapa subsp. pekinensis clone KBrS056L15	Brapa_ESTC048982	644.593	1687.55	1606.25	361.274	378.483	342.323	359.481
AT5G04190	PKS4 (PHYTOCHROME KINASE SUBSTRATE 4)	Brapa_ESTC045359	644.554	1900.6	1344.26	411.786	434.294	467.007	316.751
AT4G01950	ATGPAT3/GPAT3 (GLYCEROL-3-PHOSPHATE ACYLTRANSFERASE 3)	Brapa_ESTC014932	628.841	1136.27	784.01	485.342	410.244	442.387	341.34
AT4G23990	ATCSLG3 (Cellulose synthase-like G3)	Brapa_ESTC044452	626.898	1404.64	364.324	181.995	258.436	168.418	65.4966
AT1G68850	Peroxidase, putative	Brapa_ESTC031639	616.102	1957.91	1476.79	363.223	459.579	341.442	258.648
AT2G03760	ST (steroid sulfotransferase)	Brapa_ESTC030411	608.689	1115.32	613.854	330.022	291.07	369.609	318.2
AT2G42360	Zinc finger (C3HC4-type RING finger) family protein	Brapa_ESTC041915	603.812	1174.9	515.306	197.904	323.628	163.261	141.069
NHF	Brassica rapa subsp. pekinensis clone KBrB067M19	Brapa_ESTC034336	593.267	1200.5	541.92	196.815	201.454	162.007	266.072
AT2G46750	FAD-binding domain-containing protein	Brapa_ESTC012152	578.77	1362.13	665.748	337.502	246.722	339.484	303.514
AT5G65210	DNA binding / calmodulin binding / transcription factor	Brapa_ESTC024557	570.299	1770.05	896.541	267.547	273.773	274.147	190.357
AT2G37430	Zinc finger (C2H2 type) family protein (ZAT11)	Brapa_ESTC035407	567.884	1240.38	228.864	235.714	114.36	85.2675	65.9605
AT1G14370	APK2A (PROTEIN KINASE 2A)	Brapa_ESTC005206	566.611	1126.94	402.088	226.152	250.674	172.672	140.923
AT3G56630	CYP94D2 (cytochrome P450, family 94, subfamily D, polypeptide 2)	Brapa_ESTC034764	557.784	1000.54	625.356	484.919	378.744	400.499	347.097
AT2G38470	WRKY33 (WRKY DNA-binding protein 33)	Brapa_ESTC023698	549.182	1489.17	148.142	375.484	269.511	206.482	129.018
AT2G39518	Similar to integral membrane protein, putative	Brapa_ESTC004638	526.318	1936.35	569.534	175.309	316.824	307.902	272.15
AT3G19010	Oxidoreductase, 2OG-Fe(II) oxygenase family protein	Brapa_ESTC012023	523.884	1351.16	230.599	272.727	240.197	208.988	72.0926
AT5G24770	VSP2 (VEGETATIVE STORAGE PROTEIN 2); acid phosphatase	Brapa_ESTC013023	522.7	1170.96	544.982	138.197	450.88	434.627	260.024
NHF	Brassica rapa subsp. pekinensis clone KBrS009G14	Brapa_ESTC049899	521.928	1030.12	910.448	401.252	270.116	119.631	355.318
AT4G21902	Unknown protein	Brapa_ESTC044281	520.446	1226.39	801.733	169.734	174.884	151.224	199.386
AT4G20260	DREPP plasma membrane polypeptide family protein	Brapa_ESTC024494	518.48	1133.67	1065.3	340.389	330.532	352.793	373.816
AT4G26050	Leucine-rich repeat family protein	Brapa_ESTC044681	509.661	1342.58	990.515	280.735	253.985	306.93	280.191
AT5G05880	UDP-glucoronosyl/UDP-glucosyl transferase family protein	Brapa_ESTC009508	493.593	1063.78	800.548	431.437	299.946	443.405	386.292
AT1G18020	12-oxophytodienoate reductase, putative	Brapa_ESTC038283	488.049	1665.71	652.864	213.716	194.811	138.767	175.603
NHF	Brassica rapa subsp. pekinensis clone KBrH004M10	Brapa_ESTC036864	483.61	1078.8	646.497	208.695	162.303	137.324	180.837
AT2G01880	ATPAP7/PAP7 (purple acid phosphatase 7)	Brapa_ESTC030294	479.661	1751.5	1343.35	306.863	286.276	189.701	109.171
AT1G09560	GLP5 (GERMIN-LIKE PROTEIN 5); manganese ion binding / metal ion binding / nutrient reservoir	Brapa_ESTC002532	475.1	1168.83	887.043	336.397	336.144	423.443	342.987
AT2G30130	ASL5 (phosphoenolpyruvate carboxykinase1)	Brapa_ESTC041510	452.689	1203.95	354.457	123.99	114.39	78.8724	100.037
AT1G26420	FAD-binding domain-containing protein	Brapa_ESTC040025	450.481	1615.05	407.213	99.1344	183.897	208.896	116.039
AT5G52050	MATE efflux protein-related	Brapa_ESTC004912	447.154	1953.91	697.102	321.517	232.22	311.08	138.293
AT3G46613	DVL15/RTFL4 (ROTUNDIFOLIA LIKE 4)	Brapa_ESTC028957	438.15	1101.55	536.596	298.874	202.627	166.195	476.716
AT2G35980	YLS9 (YELLOW-LEAF-SPECIFIC GENE 9)	Brapa_ESTC002004	422.641	1478.63	343.351	250.643	123.602	105.998	100.234
AT2G36950	Heavy-metal-associated domain-containing protein	Brapa_ESTC049511	419.58	1334.17	832.596	296.502	265.433	122.64	181.051
AT4G24000	ATCSLG2 (Cellulose synthase-like G2)	Brapa_ESTC044453	405.076	1609.98	479.792	143.942	188.23	191.166	64.2935
AT2G36210	Auxin-responsive family protein	Brapa_ESTC031932	385.896	1052.62	290.654	156.444	112.912	99.5773	92.3882
AT3G29970	Germination protein-related	Brapa_ESTC005063	384.57	1406.97	92.9575	43.2033	35.7354	33.91	14.3719
AT4G34150	C2 domain-containing protein	Brapa_ESTC004891	376.609	1135.42	242.634	459.305	126.96	92.4343	58.6594
AT1G69890	Unknown protein	Brapa_ESTC034111	375.96	1027.72	615.647	193.476	222.706	260.42	203.547
AT1G61820	BGLU46; hydrolase, hydrolyzing O-glycosyl compounds	Brapa_ESTC005117	375.651	1544.2	553.006	41.7192	51.7142	66.2619	79.2325
NHF	Brassica rapa subsp. pekinensis clone KBrB089H07	Brapa_ESTC036198	362.654	1045.39	410.045	185.646	132.85	88.183	98.2916
AT4G21440	ATM4/ATMYB102 (ARABIDOPSIS MYB-LIKE 102)	Brapa_ESTC035674	361.959	1781.69	1374.71	194.345	152.153	103.579	111.909
AT3G60120	Glycosyl hydrolase family 1 protein	Brapa_ESTC023320	352.824	1854.7	334.035	156.479	176.204	163.976	105.775
AT2G26720	Plastocyanin-like domain-containing protein	Brapa_ESTC046624	346.825	1001.3	192.482	399.102	449.466	82.337	82.7396
NHF	No signficant similarity found	Brapa_ESTC028229	342.784	1031.22	863.497	223.881	434.189	419.212	384.293
AT1G72540	Protein kinase, putative	Brapa_ESTC014795	340.103	1397.84	324.705	133.259	144.822	204.246	298.595
AT3G15670	Late embryogenesis abundant protein, putative / LEA protein, putative	Brapa_ESTC012993	338.856	1115.17	434.654	87.385	231.04	147.864	86.5501
AT4G35770	SEN1 (DARK INDUCIBLE 1)	Brapa_ESTC021453	333.816	1324.1	367.029	125.136	165.623	181.367	191.07
AT5G67310	CYP81G1 (cytochrome P450, family 81, subfamily G, polypeptide 1)	Brapa_ESTC021540	309.021	1081.07	1024.7	490.661	491.453	402.673	383.768
AT1G76930	ATEXT4 (EXTENSIN 4)	Brapa_ESTC029431	307.96	1259.75	360.939	141.318	373.72	353.537	408.909
AT1G18570	MYB51 (myb domain protein 51)	Brapa_ESTC006194	306.166	1193.9	233.69	170.103	165.745	116.356	127.373
AT2G39530	Integral membrane protein, putative	Brapa_ESTC013349	303.886	1112.53	263.862	207.546	209.802	139.505	80.293
AT4G10310	HKT1 (HIGH-AFFINITY K+ TRANSPORTER 1); sodium ion transporter	Brapa_ESTC026151	302.62	1421.47	1310.97	232.627	211.333	279.054	366.24
AT1G77640	AP2 domain-containing transcription factor, putative	Brapa_ESTC013283	291.04	1069.69	453.497	365.889	386.507	293.115	169.195
AT2G25735	Unknown protein	Brapa_ESTC041396	281.554	1019.18	249.435	110.849	123.765	119.881	88.0563
AT4G18425	Unknown protein	Brapa_ESTC016502	255.276	1426.8	852.389	158.026	132.792	230.07	289.841
AT1G13080	CYP71B2 (CYTOCHROME P450 71B2); oxygen binding	Brapa_ESTC015899	253.321	1205.47	1152.09	196.849	265.181	306.079	415.293
AT5G58860	CYP86A1 (cytochrome P450, family 86, subfamily A, polypeptide 1)	Brapa_ESTC025300	251.696	1929.5	1042.78	115.559	92.146	85.7275	76.0761
AT4G34320	Unknown protein	Brapa_ESTC027369	206.673	1358.98	1167.82	94.3079	88.4034	75.11	112.129
NHF	Brassica rapa subsp. pekinensis clone KBrS013H10	Brapa_ESTC039118	198.556	1402.2	561.127	174.715	248.754	183.167	101.33
AT1G73830	BEE3 (BR ENHANCED EXPRESSION 3)	Brapa_ESTC019151	194.987	1072.42	754.992	158.917	412.739	475.561	227.579
AT5G16250	Unknown protein	Brapa_ESTC005689	171.166	1422.71	462.992	140.847	142.985	106.664	173.235
AT2G18370	Protease inhibitor/seed storage/lipid transfer protein (LTP) family protein	Brapa_ESTC005777	169.703	1991.51	2727.37	89.9678	69.0218	73.1502	68.9498
AT2G18370	Protease inhibitor/seed storage/lipid transfer protein (LTP) family protein	Brapa_ESTC041001	112.609	1678.58	2125.97	78.5144	71.5473	52.8933	62.0226
AT2G18370	Protease inhibitor/seed storage/lipid transfer protein (LTP) family protein	Brapa_ESTC000007	104.31	1399.71	1935.28	99.245	57.8983	52.5702	42.6633
AT1G07640	OBP2 (OBF BINDING PROTEIN 2)	Brapa_ESTC038034	516.579	1138.1	1330.7	457.084	337.293	264.387	328.934
NHF	Vitis vinifera hypothetical protein LOC100245261	Brapa_ESTC016412	222.664	1085.09	1280.45	123.856	192.728	498.563	264.866
AT1G33811	GDSL-motif lipase/hydrolase family protein	Brapa_ESTC019974	475.673	1003.98	1152.53	237.61	437.816	354.086	394.174
AT1G33811	GDSL-motif lipase/hydrolase family protein	Brapa_ESTC009492	532.521	835.867	1033.27	241.445	406.329	342.423	398.739
AT4G14930	Acid phosphatase survival protein SurE, putative	Brapa_ESTC010394	221.77	963.644	1563.38	199.484	159.472	134.546	104.118
AT3G30340	Nodulin MtN21 family protein	Brapa_ESTC038196	389.089	758.612	1402.45	269.447	245.301	214.878	220.247
AT3G30340	Nodulin MtN21 family protein	Brapa_ESTC022363	246.119	669.603	1088.01	350.641	229.594	169.869	164.97
NHF	No signficant similarity found	Brapa_ESTC048121	288.737	751.816	1073.2	260.569	464.009	216.688	277.323
AT2G44230	Unknown protein	Brapa_ESTC047915	327.14	951.956	1060.42	216.441	309.244	399.149	322.83
NHF	No signficant similarity found	Brapa_ESTC051163	638.989	808.383	1167.94	341.419	479.88	304.999	446.729
AT5G67340	Armadillo/beta-catenin repeat family protein / U-box domain-containing protein	Brapa_ESTC028706	68.8144	59.9485	1117.45	54.4237	41.1308	113.048	307.313
AT1G14700	ATPAP3/PAP3 (purple acid phosphatase 3)	Brapa_ESTC000751	112.912	113.832	1007.25	85.6273	179.704	463.593	254.716
NHF= No hit found
	PI value
	>20,000
	14,000-19,999
	8,000-13,999
	4,000-7,999
	2,000-3,999
	1,000-1,999
	500-999
	<500

## Sheet: S1high
Gene Id or Locus	Proposed function	Chip ID	PI value
			S1	S2	S3	F1	F2	F3	F4
AT5G52940	Unknown protein	Brapa_ESTC034401	7224.97	6818.8	771.292	223.872	251.293	219.47	175.255
AT5G54330	Unknown protein	Brapa_ESTC046229	6779.08	5624.93	1159.06	148.276	243.642	182.212	163.579
AT2G43250	Similar to conserved hypothetical protein	Brapa_ESTC037929	3505.86	2479.66	569.433	229.377	267.771	273.434	230.15
AT2G43250	Similar to conserved hypothetical protein	Brapa_ESTC040976	2604.23	2351.48	351.814	355.512	227.234	153.373	208.607
AT5G39150	Germin-like protein, putative	Brapa_ESTC021792	2559.02	2345.72	600.465	336.277	131.269	70.4622	69.1003
AT5G19880	Peroxidase, putative	Brapa_ESTC029686	1818.94	593.873	95.7987	210.039	198.933	58.9523	44.4977
AT4G23190	CRK11 (CYSTEINE-RICH RLK11); kinase	Brapa_ESTC044361	1771.94	1670.92	319.487	283.024	233.5	174.817	106.103
AT1G21326	VQ motif-containing protein	Brapa_ESTC031007	1762.05	228.874	86.8644	229.059	72.2145	91.6043	119.382
AT1G13540	Unknown protein	Brapa_ESTC039556	1723.21	1476.74	167.246	283.246	115.683	63.975	32.7319
AT2G04050	MATE efflux family protein	Brapa_ESTC023478	1618.07	1392.6	376.475	332.44	424.037	275.137	291.382
AT5G57981	Eukaryotic rpb5 RNA polymerase subunit family protein	Brapa_ESTC022923	1610.77	387.313	476.689	327.774	250.329	189.199	176.56
AT5G55270	Unknown protein	Brapa_ESTC040814	1572.3	1267.15	334.061	129.18	110.639	107.405	90.3991
AT4G23190	CRK11 (CYSTEINE-RICH RLK11); kinase	Brapa_ESTC042350	1304.03	780.99	182.653	280.023	192.23	182.656	111.037
NHF	Brassica rapa subsp. pekinensis clone KBrB075L03	Brapa_ESTC044345	1167.48	847.276	611.477	470.886	372.981	312.848	347.986
NHF	Brassica rapa subsp. pekinensis clone KBrH001J06	Brapa_ESTC036639	1136.69	835.39	721.465	479.186	410.114	281.582	260.792
AT1G79180	AtMYB63 (myb domain protein 63)	Brapa_ESTC030153	1132.15	719.563	381.673	209.532	157.149	172.566	340.896
AT1G72160	SEC14 cytosolic factor family protein / phosphoglyceride transfer family protein	Brapa_ESTC040497	1071.21	819.88	738.976	493.159	418.034	310.106	296.918
AT4G34790	Auxin-responsive family protein	Brapa_ESTC030509	1042	583.929	427.378	341.349	179.42	216.105	191.555
AT4G05190	ATK5 (Arabidopsis thaliana kinesin 5); microtubule motor	Brapa_ESTC048282	1019.53	908.432	979.391	470.767	440.309	437.499	442.419
AT2G04040	ATDTX1; antiporter/ multidrug efflux pump/ multidrug transporter/ transporter	Brapa_ESTC005359	1008.07	858.513	137.593	121.508	203.674	152.452	115.93
	>20,000	S1high: F조직에서는 PM value가 500이하이고, S 조직에서는 어느 한 단계에서 PM value가 1,000이상인 유전자로 sterile 조직 특이 발현 유전자라 할 수 있음.
	14,000-19,999
	8,000-13,999
	4,000-7,999
	2,000-3,999
	1,000-1,999
	500-999
	<500

## Sheet: S2high
Gene Id or Locus	Proposed function	Chip ID	PI value
			S1	S2	S3	F1	F2	F3	F4
AT1G15040	Glutamine amidotransferase-related	Brapa_ESTC013518	11234.4	20268.3	3420.39	275.276	170.545	237.012	190.34
AT2G38820	Unknown protein	Brapa_ESTC042078	8409.98	18701.6	1566.1	147.616	136.959	147.992	111.477
AT1G53990	GLIP3 (GDSL-motif lipase 3)	Brapa_ESTC009454	2898.18	11020	1550.34	351.149	421.53	392.356	67.8823
AT4G25300	Oxidoreductase, 2OG-Fe(II) oxygenase family protein	Brapa_ESTC006424	3716.13	10899.9	1033.8	436.793	486.659	264.425	181.672
AT5G64120	Peroxidase, putative	Brapa_ESTC013772	4194.08	10189.9	659.263	221.272	179.294	175.244	191.86
AT4G36610	Hydrolase, alpha/beta fold family protein	Brapa_ESTC045068	1891.93	8328.15	1794.14	233.69	294.874	56.5823	32.4833
AT3G18550	TCP family transcription factor, putative	Brapa_ESTC007288	1859.69	8291.53	7195.14	462.756	471.928	338.555	482.817
AT5G14730	Unknown protein	Brapa_ESTC011615	2083.87	7915.62	761.342	415.682	401.09	484.053	418.112
AT4G36610	Hydrolase, alpha/beta fold family protein	Brapa_ESTC018501	2503.18	6785.44	1789.89	265.356	272.335	118.008	68.2898
AF073829	Retrotransposon romani-At-5, reverse transcriptase-like	Brapa_ESTC021606	1539.21	6762.89	1641.1	583.497	459.788	358.807	272.307
AT2G36780	UDP-glucoronosyl/UDP-glucosyl transferase family protein	Brapa_ESTC016832	393.596	6636.52	593.689	175.436	301.326	181.722	142.704
AT5G33303	Smilar to unknown protein	Brapa_ESTC019435	2077.26	6206.51	914.88	228.532	314.643	264.754	238.011
AT1G60730	Aldo/keto reductase family protein	Brapa_ESTC005156	2771.82	6094.29	720.387	130.326	103.921	74.9841	36.8717
AT1G33760	AP2 domain-containing transcription factor, putative	Brapa_ESTC032560	2953.34	6010.74	800.469	299.077	283.444	264.946	243.327
AT5G13080	WRKY75 (WRKY DNA-binding protein 75)	Brapa_ESTC045545	2453.34	5537.15	1353.89	297.822	401.885	246.413	232.384
AT5G44380	FAD-binding domain-containing protein	Brapa_ESTC038807	3831.71	5488.28	997.103	311.436	393.006	256.929	113.389
AT3G14620	CYP72A8 (cytochrome P450, family 72, subfamily A, polypeptide 8)	Brapa_ESTC023430	1374.32	5337.56	985.962	302.241	444.601	243.887	111.579
AT2G36780	UDP-glucoronosyl/UDP-glucosyl transferase family protein	Brapa_ESTC005128	198.864	5241.61	424.406	86.3171	160.82	85.5807	49.7883
AT1G68725	AGP19/ATAGP19 (ARABINOGALACTAN-PROTEIN 19)	Brapa_ESTC031983	1472.47	5069.31	318.056	356.324	387.268	259.008	218.585
AT4G26200	ACS7 (1-Amino-cyclopropane-1-carboxylate synthase 7)	Brapa_ESTC044668	3997.91	4656.9	892.929	325.259	368.736	319.406	204.15
AT3G54150	Embryo-abundant protein-related	Brapa_ESTC012137	1921.75	4609.13	444.654	464.31	285.643	228.856	125.293
AT1G73260	Trypsin and protease inhibitor family protein / Kunitz family protein	Brapa_ESTC002041	1516.5	4428.28	1069.61	219.018	286.644	407.542	227.482
AT4G18170	WRKY28 (WRKY DNA-binding protein 28)	Brapa_ESTC044270	1134.16	4282.07	1241.06	294.19	201.369	167.209	210.586
AB364385	Brassica rapa subsp. chinensis BcPR-4 mRNA for pathogenesis related protein 4	Brapa_ESTC018449	1553.92	3991.43	700.365	446.77	305.582	277.899	194.502
AT2G34690	ACD11 (ACCELERATED CELL DEATH 11)	Brapa_ESTC025625	3060.05	3965.51	934.833	294.293	249.783	116.96	111.293
NHF	No signficant similarity found	Brapa_ESTC004120	832.944	3841.16	3051.93	199.867	286.072	123.213	184.302
AT4G37770	ACS8 (1-Amino-cyclopropane-1-carboxylate synthase 8)	Brapa_ESTC029636	1196.66	3530.1	655.378	182.088	212.357	140.974	75.2839
NHF	Arabidopsis thaliana DNA chromosome 4, BAC clone F23K16	Brapa_ESTC004564	1550.64	3498.13	769.649	114.605	131.864	134.769	96.2601
NHF	Brassica oleracea Contig B	Brapa_ESTC046953	881.757	3496.8	1772.28	277.612	361.166	297.69	177.087
NHF	Brassica rapa subsp. pekinensis clone KBrB036H12	Brapa_ESTC046640	412.23	3353.49	998.864	160.926	170.04	212.581	121.149
AT4G37010	Calcium ion binding	Brapa_ESTC034133	938.354	3326.88	2684.35	217.497	287.669	227.101	478.976	802
AT3G30290	CYP702A8 (cytochrome P450, family 702, subfamily A, polypeptide 8)	Brapa_ESTC029769	602.1	3325.69	139.452	91.4682	99.2714	51.874	38.6991
AT2G33060	Leucine-rich repeat family protein	Brapa_ESTC021581	815.306	3306.98	2849.26	409.458	430.369	355.103	432.262
AT2G44380	DC1 domain-containing protein	Brapa_ESTC024561	1464.4	3250.39	774.974	462.246	410.133	307.894	303.356
BAB01723	Arabidopsis unnamed protein	Brapa_ESTC043202	1137.93	3249.89	726.073	123.103	187.792	152.53	115.851
AT5G41750	Disease resistance protein (TIR-NBS-LRR class), putative	Brapa_ESTC042275	1745.07	3242.41	256.457	436.892	268.596	161.753	139.962
AT5G07100	WRKY26 (WRKY DNA-binding protein 26)	Brapa_ESTC023623	1032.45	3061.2	988.374	451.563	403.345	256.329	114.879
AT1G07900	LOB domain protein 1 / lateral organ boundaries domain protein 1 (LBD1)	Brapa_ESTC038020	589.429	3017.88	1791.23	255.839	306.621	259.709	267.698
NHF	Brassica rapa subsp. pekinensis clone KBrB046C11	Brapa_ESTC037009	867.102	2917.04	835.815	346.642	376.516	359.577	256.759
AT5G14730	Unknown protein	Brapa_ESTC045672	1049.63	2805.44	475.968	359.483	363.786	355.579	273.402
AT2G45570	CYP76C2 (cytochrome P450, family 76, subfamily C, polypeptide 2)	Brapa_ESTC034794	1645.86	2782.81	455.05	323.878	213.896	185.247	133.499
AT3G58450	Universal stress protein (USP) family protein	Brapa_ESTC030461	1347.04	2716.96	2664.75	460.547	359.199	380.365	287.182
AT5G61890	AP2 domain-containing transcription factor family protein	Brapa_ESTC033324	1449.79	2674.64	459.332	209.244	194.908	137.554	101.054
AT2G02930	ATGSTF3 (GLUTATHIONE S-TRANSFERASE 16)	Brapa_ESTC005492	1709.42	2671.48	832.008	363.419	334.99	422.009	140.5
AT1G76680	WRKY71 (WRKY DNA-binding protein 71)	Brapa_ESTC003264	371.878	2668.4	522.128	303.589	171.784	181.504	187.415
AT5G48430	Extracellular dermal glycoprotein, putative / EDGP, putative	Brapa_ESTC038165	878.452	2640.32	926.197	413.156	362.293	273.182	316.026
AT4G25810	XTR6 (XYLOGLUCAN ENDOTRANSGLYCOSYLASE 6)	Brapa_ESTC003358	668.331	2588.52	245.856	88.5301	83.6587	92.9087	213.573
AT3G23250	AtMYB15/AtY19/MYB15 (myb domain protein 15)	Brapa_ESTC007473	2006.28	2577.7	232.877	287.722	247.228	158.233	129.633
AT3G22620	Protease inhibitor/seed storage/lipid transfer protein (LTP) family protein	Brapa_ESTC013008	792.864	2554.47	1086.82	358.916	188.849	288.992	315.897
AT3G23250	AtMYB15/AtY19/MYB15 (myb domain protein 15)	Brapa_ESTC005167	1913.54	2517.02	242.183	296.983	239.786	144.482	120.054
AT1G21100	O-methyltransferase, putative	Brapa_ESTC021458	1164.2	2490.91	399.512	355.201	279.164	266.007	97.2471
AT1G20180	Unknown protein	Brapa_ESTC039797	601.517	2423.35	1019.05	289.838	418.88	204.678	306.161
AT1G29860	WRKY71 (WRKY DNA-binding protein 71)	Brapa_ESTC016667	1347.98	2402.98	1379.25	147.376	165.387	138.024	78.344
AT5G52940	Unknown protein	Brapa_ESTC046224	824.255	2395.1	266.152	249.386	384.926	196.268	106.833
AT2G40370	LAC5 (laccase 5); copper ion binding / oxidoreductase	Brapa_ESTC041989	575.323	2372.3	1414.18	193.26	172.722	186.852	145.714
AT4G34138	UGT73B1 (UDP-glucosyl transferase 73B1)	Brapa_ESTC023459	560.794	2365.24	671.113	163.661	334.911	285.32	239.617
AT3G51920	CAM9 (CALMODULIN 9)	Brapa_ESTC002688	1017.07	2353.53	1020.85	360.998	429.229	365.054	262.023
AT2G29460	ATGSTU4 (GLUTATHIONE S-TRANSFERASE 22)	Brapa_ESTC024538	1005.75	2352.83	748.597	267.252	370.011	115.753	114.249
AT4G00970	Protein kinase family protein	Brapa_ESTC026282	1382.77	2326.72	497.134	307.96	187.999	151.773	106.738
AT4G18170	WRKY28 (WRKY DNA-binding protein 28)	Brapa_ESTC017090	727.04	2321.4	999.092	319.857	207.263	346.495	337.729
AT1G08920	Carbohydrate transporter/ sugar porter	Brapa_ESTC039400	815.453	2310.97	1281.85	385.065	371.017	337.464	389.8
AT1G09500	Cinnamyl-alcohol dehydrogenase family / CAD family	Brapa_ESTC039424	629.828	2293.28	1429.51	284.596	368.942	267.817	190.609
AT5G64120	Peroxidase, putative	Brapa_ESTC046528	1118.7	2285.92	460.27	236.955	193.536	156.149	244.775
AT5G48657	Defense protein-related	Brapa_ESTC002049	2145.12	2270.48	332.083	496.214	417.992	328.675	298.626
AT1G15040	Glutamine amidotransferase-related	Brapa_ESTC033549	1108.07	2266.56	613.85	193.372	176.403	267.817	331.693
AT3G23250	AtMYB15/AtY19/MYB15 (myb domain protein 15)	Brapa_ESTC024696	1221.66	2209.4	479.683	466.173	313.853	223.69	208.293
AT5G48430	Extracellular dermal glycoprotein, putative / EDGP, putative	Brapa_ESTC015111	597.668	2135.59	702.672	330.462	313.913	207.104	245.861
AT4G36430	Peroxidase, putative	Brapa_ESTC005921	1033.18	2110.53	796.739	279.326	359.213	202.133	109.943
AT5G06730	Peroxidase, putative	Brapa_ESTC000533	177.244	2109.19	532.183	90.6573	69.9115	92.3573	191.013
NHF	Brassica rapa subsp. pekinensis clone KBrB072K21	Brapa_ESTC034701	789.94	2102.43	1015.13	320.447	380.831	369.661	470.579
AT5G49690	UDP-glucoronosyl/UDP-glucosyl transferase family protein	Brapa_ESTC024296	603.706	2098.12	726.943	260.846	292.277	219.643	134.217
AT2G41480	Peroxidase	Brapa_ESTC025135	490.037	2044.28	1240.31	225.306	278.611	195.24	293.96
AT5G39610	ANAC092/ATNAC2/ATNAC6 (Arabidopsis NAC domain containing protein 92)	Brapa_ESTC045884	673.748	1978.3	489.117	322.29	273.103	157.417	145.24
AT2G17850	Unknown protein	Brapa_ESTC003283	1659.23	1978.08	247.342	274.529	164.58	84.2015	155.91
AT1G75490	DNA binding / transcription factor	Brapa_ESTC022437	1107.18	1964.23	1111.81	368.96	236.392	147.15	129.977
AT1G68850	Peroxidase, putative	Brapa_ESTC031639	616.102	1957.91	1476.79	363.223	459.579	341.442	258.648
AT5G52050	MATE efflux protein-related	Brapa_ESTC004912	447.154	1953.91	697.102	321.517	232.22	311.08	138.293
AT2G39518	Similar to integral membrane protein, putative	Brapa_ESTC004638	526.318	1936.35	569.534	175.309	316.824	307.902	272.15
AT5G58860	CYP86A1 (cytochrome P450, family 86, subfamily A, polypeptide 1)	Brapa_ESTC025300	251.696	1929.5	1042.78	115.559	92.146	85.7275	76.0761
AT5G33303	Smilar to unknown protein	Brapa_ESTC040812	673.555	1925.11	806.447	362.404	472.642	379.752	447.835
AT5G04190	PKS4 (PHYTOCHROME KINASE SUBSTRATE 4)	Brapa_ESTC045359	644.554	1900.6	1344.26	411.786	434.294	467.007	316.751
AT1G08310	Esterase/lipase/thioesterase family protein	Brapa_ESTC021270	673.262	1860.97	1430.61	404.274	404.596	260.61	323.487
AT2G29470	ATGSTU3 (GLUTATHIONE S-TRANSFERASE 21)	Brapa_ESTC003212	771.447	1860.63	255.217	332.847	180.817	91.1816	122.058
AT3G60120	Glycosyl hydrolase family 1 protein	Brapa_ESTC023320	352.824	1854.7	334.035	156.479	176.204	163.976	105.775
AT4G04570	Protein kinase family protein	Brapa_ESTC004917	1009.61	1826.84	532.309	494.898	358.419	332.999	296.089
AT4G21440	ATM4/ATMYB102 (ARABIDOPSIS MYB-LIKE 102)	Brapa_ESTC035674	361.959	1781.69	1374.71	194.345	152.153	103.579	111.909
AT1G65500	Unknown protein mRNA	Brapa_ESTC028081	1517.31	1776.31	338.894	225.15	321.577	129.626	156.608
AT5G65210	DNA binding / calmodulin binding / transcription factor	Brapa_ESTC024557	570.299	1770.05	896.541	267.547	273.773	274.147	190.357
AT2G01880	ATPAP7/PAP7 (purple acid phosphatase 7)	Brapa_ESTC030294	479.661	1751.5	1343.35	306.863	286.276	189.701	109.171
AT3G28600	ATP binding / ATPase	Brapa_ESTC025104	843.182	1745.76	269.604	360.16	203.628	182.737	142.181
AT4G29905	Unknown protein	Brapa_ESTC019456	667.973	1702.73	625.958	103.579	87.624	53.5403	171.389
AT1G63140	O-methyltransferase, putative	Brapa_ESTC040665	868.466	1700.78	554.356	448.51	420.133	115.262	117.683
NHF	Brassica rapa subsp. pekinensis clone KBrS056L15	Brapa_ESTC048982	644.593	1687.55	1606.25	361.274	378.483	342.323	359.481
AT1G18020	12-oxophytodienoate reductase, putative	Brapa_ESTC038283	488.049	1665.71	652.864	213.716	194.811	138.767	175.603
NHF	No signficant similarity found	Brapa_ESTC029570	1076.1	1617.4	538.472	466.707	401.842	348.323	267.814
AT1G26420	FAD-binding domain-containing protein	Brapa_ESTC040025	450.481	1615.05	407.213	99.1344	183.897	208.896	116.039
AT5G52940	Unknown protein	Brapa_ESTC042189	1530.47	1613.59	616.496	187.177	314.29	212.545	150.103
AT4G24000	ATCSLG2 (Cellulose synthase-like G2)	Brapa_ESTC044453	405.076	1609.98	479.792	143.942	188.23	191.166	64.2935
AT1G17810	BETA-TIP (BETA-TONOPLAST INTRINSIC PROTEIN); water channel	Brapa_ESTC022328	848.768	1579.83	1227.58	419.625	410.772	324.032	495.12
AT1G61820	BGLU46; hydrolase, hydrolyzing O-glycosyl compounds	Brapa_ESTC005117	375.651	1544.2	553.006	41.7192	51.7142	66.2619	79.2325
AT2G38870	Protease inhibitor, putative	Brapa_ESTC042045	1343.58	1518.75	634.648	276.649	263.087	308.929	454.197
AT2G38470	WRKY33 (WRKY DNA-binding protein 33)	Brapa_ESTC023698	549.182	1489.17	148.142	375.484	269.511	206.482	129.018
AT2G35980	YLS9 (YELLOW-LEAF-SPECIFIC GENE 9)	Brapa_ESTC002004	422.641	1478.63	343.351	250.643	123.602	105.998	100.234
AT3G23250	AtMYB15/AtY19/MYB15 (myb domain protein 15)	Brapa_ESTC015321	765.226	1450.31	318.318	283.024	250.321	209.403	145.276
AT4G18425	Unknown protein	Brapa_ESTC016502	255.276	1426.8	852.389	158.026	132.792	230.07	289.841
NHF	Brassica rapa subsp. pekinensis clone KBrH006E24	Brapa_ESTC040103	651.073	1422.8	186.204	470.016	221.086	70.1675	84.4656
AT5G16250	Unknown protein	Brapa_ESTC005689	171.166	1422.71	462.992	140.847	142.985	106.664	173.235
AT4G10310	HKT1 (HIGH-AFFINITY K+ TRANSPORTER 1); sodium ion transporter	Brapa_ESTC026151	302.62	1421.47	1310.97	232.627	211.333	279.054	366.24
AT3G29970	Germination protein-related	Brapa_ESTC005063	384.57	1406.97	92.9575	43.2033	35.7354	33.91	14.3719
AT4G23990	ATCSLG3 (Cellulose synthase-like G3)	Brapa_ESTC044452	626.898	1404.64	364.324	181.995	258.436	168.418	65.4966
NHF	Brassica rapa subsp. pekinensis clone KBrS013H10	Brapa_ESTC039118	198.556	1402.2	561.127	174.715	248.754	183.167	101.33
AT1G72540	Protein kinase, putative	Brapa_ESTC014795	340.103	1397.84	324.705	133.259	144.822	204.246	298.595
AT1G20350	ATTIM17-1 (Arabidopsis thaliana translocase inner membrane subunit 17-1); protein translocase	Brapa_ESTC039788	862.595	1391.38	569.166	353.044	326.244	330.084	309.185
AT4G26420	GAMT1; S-adenosylmethionine-dependent methyltransferase/ gibberellin carboxyl-O-methyltransferase	Brapa_ESTC019836	749.522	1379.49	952.217	307.784	280.921	316.834	373.835
NHF	Brassica rapa subsp. pekinensis clone KBrH006C14	Brapa_ESTC037070	1246.33	1376.39	436.182	272.577	174.894	235.397	219.722
AT2G46750	FAD-binding domain-containing protein	Brapa_ESTC012152	578.77	1362.13	665.748	337.502	246.722	339.484	303.514
AT4G34320	Unknown protein	Brapa_ESTC027369	206.673	1358.98	1167.82	94.3079	88.4034	75.11	112.129
AT3G19010	Oxidoreductase, 2OG-Fe(II) oxygenase family protein	Brapa_ESTC012023	523.884	1351.16	230.599	272.727	240.197	208.988	72.0926
AT4G26050	Leucine-rich repeat family protein	Brapa_ESTC044681	509.661	1342.58	990.515	280.735	253.985	306.93	280.191
AT1G59590	ZCF37	Brapa_ESTC013375	1219.87	1342.01	286.349	140.804	120.323	82.2801	87.8701
AT5G13080	WRKY75 (WRKY DNA-binding protein 75)	Brapa_ESTC004950	633.087	1341.16	376.516	74.6745	142.642	78.5912	85.2835
AT2G36950	Heavy-metal-associated domain-containing protein	Brapa_ESTC049511	419.58	1334.17	832.596	296.502	265.433	122.64	181.051
AT4G35770	SEN1 (DARK INDUCIBLE 1)	Brapa_ESTC021453	333.816	1324.1	367.029	125.136	165.623	181.367	191.07
AT5G52940	Unknown protein	Brapa_ESTC040815	1179.22	1308.96	332.731	100.389	145.041	169.983	66.2616
AT2G36690	Oxidoreductase, 2OG-Fe(II) oxygenase family protein	Brapa_ESTC038637	1162.91	1304.14	357.075	235.698	221.594	224.425	198.643
AT1G76930	ATEXT4 (EXTENSIN 4)	Brapa_ESTC029431	307.96	1259.75	360.939	141.318	373.72	353.537	408.909
AT2G37430	Zinc finger (C2H2 type) family protein (ZAT11)	Brapa_ESTC035407	567.884	1240.38	228.864	235.714	114.36	85.2675	65.9605
AT4G21902	Unknown protein	Brapa_ESTC044281	520.446	1226.39	801.733	169.734	174.884	151.224	199.386
AT1G13080	CYP71B2 (CYTOCHROME P450 71B2); oxygen binding	Brapa_ESTC015899	253.321	1205.47	1152.09	196.849	265.181	306.079	415.293
AT2G30130	ASL5 (phosphoenolpyruvate carboxykinase1)	Brapa_ESTC041510	452.689	1203.95	354.457	123.99	114.39	78.8724	100.037
NHF	Brassica rapa subsp. pekinensis clone KBrB067M19	Brapa_ESTC034336	593.267	1200.5	541.92	196.815	201.454	162.007	266.072
AT1G18570	MYB51 (myb domain protein 51)	Brapa_ESTC006194	306.166	1193.9	233.69	170.103	165.745	116.356	127.373
AT5G04200	Latex-abundant protein, putative (AMC9) / caspase family protein	Brapa_ESTC045370	841.403	1189.91	1143.88	346.642	255.15	239.24	398.388
AT2G42360	Zinc finger (C3HC4-type RING finger) family protein	Brapa_ESTC041915	603.812	1174.9	515.306	197.904	323.628	163.261	141.069
AT5G09980	PROPEP4 (Elicitor peptide 4 precursor)	Brapa_ESTC045508	951.26	1172.63	566.336	290.309	248.453	268.806	384.347
AT5G24770	VSP2 (VEGETATIVE STORAGE PROTEIN 2); acid phosphatase	Brapa_ESTC013023	522.7	1170.96	544.982	138.197	450.88	434.627	260.024
AT1G09560	GLP5 (GERMIN-LIKE PROTEIN 5); manganese ion binding / metal ion binding / nutrient reservoir	Brapa_ESTC002532	475.1	1168.83	887.043	336.397	336.144	423.443	342.987
AT4G01950	ATGPAT3/GPAT3 (GLYCEROL-3-PHOSPHATE ACYLTRANSFERASE 3)	Brapa_ESTC014932	628.841	1136.27	784.01	485.342	410.244	442.387	341.34
AT4G34150	C2 domain-containing protein	Brapa_ESTC004891	376.609	1135.42	242.634	459.305	126.96	92.4343	58.6594
AT4G20260	DREPP plasma membrane polypeptide family protein	Brapa_ESTC024494	518.48	1133.67	1065.3	340.389	330.532	352.793	373.816
AT1G14370	APK2A (PROTEIN KINASE 2A)	Brapa_ESTC005206	566.611	1126.94	402.088	226.152	250.674	172.672	140.923
AT5G48430	Extracellular dermal glycoprotein, putative / EDGP, putative	Brapa_ESTC006439	265.151	1117.45	334.62	184.262	145.149	134.384	152.884
AT2G03760	ST (steroid sulfotransferase)	Brapa_ESTC030411	608.689	1115.32	613.854	330.022	291.07	369.609	318.2
AT3G15670	Late embryogenesis abundant protein, putative / LEA protein, putative	Brapa_ESTC012993	338.856	1115.17	434.654	87.385	231.04	147.864	86.5501
AT2G39530	Integral membrane protein, putative	Brapa_ESTC013349	303.886	1112.53	263.862	207.546	209.802	139.505	80.293
AT3G21720	Isocitrate lyase, putative	Brapa_ESTC000478	775.084	1108.67	638.373	399.102	380.152	431.164	425.674
AT3G46613	DVL15/RTFL4 (ROTUNDIFOLIA LIKE 4)	Brapa_ESTC028957	438.15	1101.55	536.596	298.874	202.627	166.195	476.716
AT5G60270	Lectin protein kinase family protein	Brapa_ESTC034973	679.996	1081.36	542.716	160.408	150.213	118.711	123.499
AT5G67310	CYP81G1 (cytochrome P450, family 81, subfamily G, polypeptide 1)	Brapa_ESTC021540	309.021	1081.07	1024.7	490.661	491.453	402.673	383.768
NHF	Brassica rapa subsp. pekinensis clone KBrH004M10	Brapa_ESTC036864	483.61	1078.8	646.497	208.695	162.303	137.324	180.837
AT1G73830	BEE3 (BR ENHANCED EXPRESSION 3)	Brapa_ESTC019151	194.987	1072.42	754.992	158.917	412.739	475.561	227.579
AT1G77640	AP2 domain-containing transcription factor, putative	Brapa_ESTC013283	291.04	1069.69	453.497	365.889	386.507	293.115	169.195
AT5G05880	UDP-glucoronosyl/UDP-glucosyl transferase family protein	Brapa_ESTC009508	493.593	1063.78	800.548	431.437	299.946	443.405	386.292
AT2G36210	Auxin-responsive family protein	Brapa_ESTC031932	385.896	1052.62	290.654	156.444	112.912	99.5773	92.3882
NHF	Brassica rapa subsp. pekinensis clone KBrB089H07	Brapa_ESTC036198	362.654	1045.39	410.045	185.646	132.85	88.183	98.2916
AT2G41480	Peroxidase	Brapa_ESTC037341	323.686	1042.45	763.8	154.494	192.532	122.471	207.433
NHF	Brassica rapa subsp. pekinensis clone KBrS012H21	Brapa_ESTC039076	809.298	1042.15	372.068	241.962	368.857	302.143	246.261
NHF	No signficant similarity found	Brapa_ESTC028229	342.784	1031.22	863.497	223.881	434.189	419.212	384.293
NHF	Brassica rapa subsp. pekinensis clone KBrS009G14	Brapa_ESTC049899	521.928	1030.12	910.448	401.252	270.116	119.631	355.318
AT1G69890	Unknown protein	Brapa_ESTC034111	375.96	1027.72	615.647	193.476	222.706	260.42	203.547	130
AT2G25735	Unknown protein	Brapa_ESTC041396	281.554	1019.18	249.435	110.849	123.765	119.881	88.0563
AT2G40370	LAC5 (laccase 5); copper ion binding / oxidoreductase	Brapa_ESTC024578	373.641	1009.62	574.536	136.704	105.026	87.919	64.4479
AT2G26720	Plastocyanin-like domain-containing protein	Brapa_ESTC046624	346.825	1001.3	192.482	399.102	449.466	82.337	82.7396	659
AT3G56630	CYP94D2 (cytochrome P450, family 94, subfamily D, polypeptide 2)	Brapa_ESTC034764	557.784	1000.54	625.356	484.919	378.744	400.499	347.097	922
	>20,000	F조직에서는 PM value가 500이하이고, S 조직에서는 어느 한 단계에서 PM value가 1,000이상인 유전자로 sterile 조직 특이 발현 유전자라 할 수 있음.
	14,000-19,999
	8,000-13,999
	4,000-7,999
	2,000-3,999
	1,000-1,999
	500-999
	<500

## Sheet: S3high
Gene Id or Locus	Proposed function	Chip ID	PI value
			S1	S2	S3	F1	F2	F3	F4
AT2G18370	Protease inhibitor/seed storage/lipid transfer protein (LTP) family protein	Brapa_ESTC005777	169.703	1991.51	2727.37	89.9678	69.0218	73.1502	68.9498
AT2G18370	Protease inhibitor/seed storage/lipid transfer protein (LTP) family protein	Brapa_ESTC041001	112.609	1678.58	2125.97	78.5144	71.5473	52.8933	62.0226
AT2G18370	Protease inhibitor/seed storage/lipid transfer protein (LTP) family protein	Brapa_ESTC000007	104.31	1399.71	1935.28	99.245	57.8983	52.5702	42.6633
AT4G14930	Acid phosphatase survival protein SurE, putative	Brapa_ESTC010394	221.77	963.644	1563.38	199.484	159.472	134.546	104.118
AT3G30340	Nodulin MtN21 family protein	Brapa_ESTC038196	389.089	758.612	1402.45	269.447	245.301	214.878	220.247
AT1G07640	OBP2 (OBF BINDING PROTEIN 2)	Brapa_ESTC038034	516.579	1138.1	1330.7	457.084	337.293	264.387	328.934
NHF	Vitis vinifera hypothetical protein LOC100245261	Brapa_ESTC016412	222.664	1085.09	1280.45	123.856	192.728	498.563	264.866
NHF	No signficant similarity found	Brapa_ESTC051163	638.989	808.383	1167.94	341.419	479.88	304.999	446.729
AT1G33811	GDSL-motif lipase/hydrolase family protein	Brapa_ESTC019974	475.673	1003.98	1152.53	237.61	437.816	354.086	394.174
AT5G67340	Armadillo/beta-catenin repeat family protein / U-box domain-containing protein	Brapa_ESTC028706	68.8144	59.9485	1117.45	54.4237	41.1308	113.048	307.313
AT3G30340	Nodulin MtN21 family protein	Brapa_ESTC022363	246.119	669.603	1088.01	350.641	229.594	169.869	164.97
NHF	No signficant similarity found	Brapa_ESTC048121	288.737	751.816	1073.2	260.569	464.009	216.688	277.323
AT2G44230	Unknown protein	Brapa_ESTC047915	327.14	951.956	1060.42	216.441	309.244	399.149	322.83
AT1G33811	GDSL-motif lipase/hydrolase family protein	Brapa_ESTC009492	532.521	835.867	1033.27	241.445	406.329	342.423	398.739
AT1G14700	ATPAP3/PAP3 (purple acid phosphatase 3)	Brapa_ESTC000751	112.912	113.832	1007.25	85.6273	179.704	463.593	254.716
	>20,000	F조직에서는 PM value가 500이하이고, S 조직에서는 어느 한 단계에서 PM value가 1,000이상인 유전자로 sterile 조직 특이 발현 유전자라 할 수 있음.
	14,000-19,999
	8,000-13,999
	4,000-7,999
	2,000-3,999
	1,000-1,999
	500-999
	<500
